# Supplementary material for: Type 1 piliated uropathogenic Escherichia coli hijack the host immune response by binding to CD14
Source: eLife. 2022 Jul 26;11:e78995. doi: 10.7554/eLife.78995 (PMC9359703; doi:10.7554/eLife.78995)
Supplement: Supplementary file 1. [file elife-78995-supp1.txt]

ATOM      1  N   PRO A   1       8.555  53.125  -1.252   30  -0.570 0 1.A   
ATOM      2  CA  PRO A   1       9.300  52.008  -1.893   65   0.285 0 1.A   
ATOM      3  CB  PRO A   1      10.279  52.638  -2.874   69   0.000 0 1.A   
ATOM      4  CG  PRO A   1       9.561  53.928  -3.219   69   0.000 0 1.A   
ATOM      5  CD  PRO A   1       8.922  54.399  -1.892   69   0.285 0 1.A   
ATOM      6  C   PRO A   1      10.042  51.165  -0.853   66   0.500 0 1.A   
ATOM      7  O   PRO A   1       9.845  49.949  -0.754   31  -0.500 0 1.A   
ATOM      8  N   CYS A   2      10.895  51.833  -0.086   30  -0.570 0 1.A   
ATOM     10  CA  CYS A   2      11.671  51.192   0.965   65   0.200 0 1.A   
ATOM     11  CB  CYS A   2      13.120  51.590   0.864   69   0.300 0 1.A   
ATOM     12  SG  CYS A   2      13.959  51.163  -0.678   82  -0.300 0 1.A   
ATOM     13  C   CYS A   2      11.173  51.680   2.305   66   0.500 0 1.A   
ATOM     14  O   CYS A   2      10.411  52.640   2.362   31  -0.500 0 1.A   
ATOM     15  N   GLU A   3      11.626  51.042   3.380   30  -0.570 0 1.A   
ATOM     17  CA  GLU A   3      11.226  51.442   4.725   65   0.200 0 1.A   
ATOM     18  CB  GLU A   3       9.782  51.023   4.996   69   0.000 0 1.A   
ATOM     19  CG  GLU A   3       8.756  51.990   4.418   69  -0.100 0 1.A   
ATOM     20  CD  GLU A   3       7.457  51.312   4.047   66   0.700 0 1.A   
ATOM     21  OE1 GLU A   3       6.775  50.809   4.964   31  -0.800 0 1.A   
ATOM     22  OE2 GLU A   3       7.126  51.279   2.838   31  -0.800 0 1.A   
ATOM     23  C   GLU A   3      12.142  50.884   5.799   66   0.500 0 1.A   
ATOM     24  O   GLU A   3      12.187  49.678   6.033   31  -0.500 0 1.A   
ATOM     25  N   LEU A   4      12.869  51.777   6.457   30  -0.570 0 1.A   
ATOM     27  CA  LEU A   4      13.797  51.379   7.498   65   0.200 0 1.A   
ATOM     28  CB  LEU A   4      14.883  52.445   7.660   69   0.000 0 1.A   
ATOM     29  CG  LEU A   4      15.888  52.268   8.804   65   0.000 0 1.A   
ATOM     30  CD1 LEU A   4      16.554  50.902   8.709   70   0.000 0 1.A   
ATOM     31  CD2 LEU A   4      16.929  53.384   8.745   70   0.000 0 1.A   
ATOM     32  C   LEU A   4      13.124  51.130   8.837   66   0.500 0 1.A   
ATOM     33  O   LEU A   4      13.255  51.930   9.757   31  -0.500 0 1.A   
ATOM     34  N   ASP A   5      12.395  50.026   8.949   30  -0.570 0 1.A   
ATOM     36  CA  ASP A   5      11.746  49.699  10.214   65   0.200 0 1.A   
ATOM     37  CB  ASP A   5      10.479  48.861   9.995   69  -0.100 0 1.A   
ATOM     38  CG  ASP A   5       9.302  49.691   9.493   66   0.700 0 1.A   
ATOM     39  OD1 ASP A   5       9.018  50.749  10.102   31  -0.800 0 1.A   
ATOM     40  OD2 ASP A   5       8.654  49.283   8.499   31  -0.800 0 1.A   
ATOM     41  C   ASP A   5      12.742  48.921  11.059   66   0.500 0 1.A   
ATOM     42  O   ASP A   5      12.922  47.717  10.876   31  -0.500 0 1.A   
ATOM     43  N   GLU A   6      13.397  49.624  11.977   30  -0.570 0 1.A   
ATOM     45  CA  GLU A   6      14.388  49.018  12.852   65   0.200 0 1.A   
ATOM     46  CB  GLU A   6      13.797  47.785  13.539   69   0.000 0 1.A   
ATOM     47  CG  GLU A   6      12.490  48.083  14.276   69  -0.100 0 1.A   
ATOM     48  CD  GLU A   6      11.913  46.873  15.004   66   0.700 0 1.A   
ATOM     49  OE1 GLU A   6      11.681  45.826  14.352   31  -0.800 0 1.A   
ATOM     50  OE2 GLU A   6      11.687  46.976  16.231   31  -0.800 0 1.A   
ATOM     51  C   GLU A   6      15.613  48.648  12.028   66   0.500 0 1.A   
ATOM     52  O   GLU A   6      16.101  49.467  11.248   31  -0.500 0 1.A   
ATOM     53  N   GLU A   7      16.110  47.426  12.187   30  -0.570 0 1.A   
ATOM     55  CA  GLU A   7      17.286  47.006  11.435   65   0.200 0 1.A   
ATOM     56  CB  GLU A   7      17.968  45.818  12.108   69   0.000 0 1.A   
ATOM     57  CG  GLU A   7      18.963  46.203  13.192   69  -0.100 0 1.A   
ATOM     58  CD  GLU A   7      19.534  44.995  13.922   66   0.700 0 1.A   
ATOM     59  OE1 GLU A   7      20.206  44.153  13.279   31  -0.800 0 1.A   
ATOM     60  OE2 GLU A   7      19.305  44.892  15.148   31  -0.800 0 1.A   
ATOM     61  C   GLU A   7      16.982  46.640  10.001   66   0.500 0 1.A   
ATOM     62  O   GLU A   7      17.891  46.582   9.174   31  -0.500 0 1.A   
ATOM     63  N   SER A   8      15.712  46.396   9.699   30  -0.570 0 1.A   
ATOM     65  CA  SER A   8      15.338  46.009   8.347   65   0.200 0 1.A   
ATOM     66  CB  SER A   8      14.274  44.913   8.391   69   0.265 0 1.A   
ATOM     67  OG  SER A   8      13.211  45.278   9.249   71  -0.700 0 1.A   
ATOM     69  C   SER A   8      14.866  47.155   7.473   66   0.500 0 1.A   
ATOM     70  O   SER A   8      14.315  48.137   7.950   31  -0.500 0 1.A   
ATOM     71  N   CYS A   9      15.100  47.016   6.178   30  -0.570 0 1.A   
ATOM     73  CA  CYS A   9      14.705  48.021   5.217   65   0.200 0 1.A   
ATOM     74  CB  CYS A   9      15.934  48.772   4.723   69   0.300 0 1.A   
ATOM     75  SG  CYS A   9      15.633  50.391   3.940   82  -0.300 0 1.A   
ATOM     76  C   CYS A   9      14.091  47.247   4.079   66   0.500 0 1.A   
ATOM     77  O   CYS A   9      14.788  46.864   3.149   31  -0.500 0 1.A   
ATOM     78  N   SER A  10      12.790  47.002   4.157   30  -0.570 0 1.A   
ATOM     80  CA  SER A  10      12.125  46.244   3.116   65   0.200 0 1.A   
ATOM     81  CB  SER A  10      10.750  45.791   3.579   69   0.265 0 1.A   
ATOM     82  OG  SER A  10      10.281  44.755   2.737   71  -0.700 0 1.A   
ATOM     84  C   SER A  10      12.005  47.047   1.838   66   0.500 0 1.A   
ATOM     85  O   SER A  10      10.916  47.400   1.391   31  -0.500 0 1.A   
ATOM     86  N   CYS A  11      13.161  47.339   1.263   30  -0.570 0 1.A   
ATOM     88  CA  CYS A  11      13.260  48.084   0.022   65   0.200 0 1.A   
ATOM     89  CB  CYS A  11      14.775  48.261  -0.309   69   0.180 0 1.A   
ATOM     90  SG  CYS A  11      15.435  49.955   0.005   82  -0.450 0 1.A   
ATOM     92  C   CYS A  11      12.450  47.307  -1.059   66   0.500 0 1.A   
ATOM     93  O   CYS A  11      12.785  46.179  -1.410   31  -0.500 0 1.A   
ATOM     94  N   ASN A  12      11.358  47.899  -1.549   30  -0.570 0 1.A   
ATOM     96  CA  ASN A  12      10.497  47.255  -2.561   65   0.200 0 1.A   
ATOM     97  CB  ASN A  12       9.044  47.184  -2.047   69  -0.000 0 1.A   
ATOM     98  CG  ASN A  12       8.009  46.959  -3.172   66   0.500 0 1.A   
ATOM     99  OD1 ASN A  12       8.354  46.769  -4.339   31  -0.500 0 1.A   
ATOM    100  ND2 ASN A  12       6.729  46.986  -2.805   30  -0.850 0 1.A   
ATOM    103  C   ASN A  12      10.504  47.934  -3.929   66   0.500 0 1.A   
ATOM    104  O   ASN A  12      10.044  49.067  -4.062   31  -0.500 0 1.A   
ATOM    105  N   PHE A  13      10.992  47.227  -4.948   30  -0.570 0 1.A   
ATOM    107  CA  PHE A  13      11.039  47.765  -6.308   65   0.200 0 1.A   
ATOM    108  CB  PHE A  13      12.478  47.802  -6.832   69   0.000 0 1.A   
ATOM    109  CG  PHE A  13      13.463  48.371  -5.865   67   0.000 0 1.A   
ATOM    110  CD1 PHE A  13      13.203  49.566  -5.210   67   0.000 0 1.A   
ATOM    111  CD2 PHE A  13      14.661  47.713  -5.610   67   0.000 0 1.A   
ATOM    112  CE1 PHE A  13      14.125  50.104  -4.306   67   0.000 0 1.A   
ATOM    113  CE2 PHE A  13      15.594  48.238  -4.710   67   0.000 0 1.A   
ATOM    114  CZ  PHE A  13      15.323  49.438  -4.055   67   0.000 0 1.A   
ATOM    115  C   PHE A  13      10.197  46.941  -7.279   66   0.500 0 1.A   
ATOM    116  O   PHE A  13      10.668  46.576  -8.358   31  -0.500 0 1.A   
ATOM    117  N   SER A  14       8.956  46.648  -6.907   30  -0.570 0 1.A   
ATOM    119  CA  SER A  14       8.072  45.866  -7.772   65   0.200 0 1.A   
ATOM    120  CB  SER A  14       6.892  45.339  -6.961   69   0.265 0 1.A   
ATOM    121  OG  SER A  14       6.333  46.368  -6.166   71  -0.700 0 1.A   
ATOM    123  C   SER A  14       7.559  46.690  -8.953   66   0.500 0 1.A   
ATOM    124  O   SER A  14       7.578  46.243 -10.101   31  -0.500 0 1.A   
ATOM    125  N   ASP A  15       7.104  47.899  -8.648   30  -0.570 0 1.A   
ATOM    127  CA  ASP A  15       6.585  48.837  -9.637   65   0.200 0 1.A   
ATOM    128  CB  ASP A  15       6.221  50.132  -8.920   69  -0.100 0 1.A   
ATOM    129  CG  ASP A  15       5.922  49.902  -7.443   66   0.700 0 1.A   
ATOM    130  OD1 ASP A  15       4.822  49.403  -7.126   31  -0.800 0 1.A   
ATOM    131  OD2 ASP A  15       6.800  50.198  -6.600   31  -0.800 0 1.A   
ATOM    132  C   ASP A  15       7.666  49.095 -10.689   66   0.500 0 1.A   
ATOM    133  O   ASP A  15       8.856  49.116 -10.371   31  -0.500 0 1.A   
ATOM    134  N   PRO A  16       7.267  49.304 -11.954   30  -0.570 0 1.A   
ATOM    135  CA  PRO A  16       8.213  49.559 -13.053   65   0.285 0 1.A   
ATOM    136  CB  PRO A  16       7.338  50.249 -14.094   69   0.000 0 1.A   
ATOM    137  CG  PRO A  16       6.029  49.519 -13.926   69   0.000 0 1.A   
ATOM    138  CD  PRO A  16       5.872  49.455 -12.413   69   0.285 0 1.A   
ATOM    139  C   PRO A  16       9.457  50.382 -12.671   66   0.500 0 1.A   
ATOM    140  O   PRO A  16      10.480  49.818 -12.275   31  -0.500 0 1.A   
ATOM    141  N   LYS A  17       9.374  51.705 -12.800   30  -0.570 0 1.A   
ATOM    143  CA  LYS A  17      10.492  52.580 -12.452   65   0.200 0 1.A   
ATOM    144  CB  LYS A  17      10.432  53.879 -13.255   69   0.000 0 1.A   
ATOM    145  CG  LYS A  17       9.778  53.759 -14.626   69   0.000 0 1.A   
ATOM    146  CD  LYS A  17       9.657  55.130 -15.293   69   0.000 0 1.A   
ATOM    147  CE  LYS A  17       8.927  55.059 -16.629   69   0.310 0 1.A   
ATOM    148  NZ  LYS A  17       8.840  56.399 -17.283   30  -0.300 0 1.A   
ATOM    152  C   LYS A  17      10.341  52.911 -10.972   66   0.500 0 1.A   
ATOM    153  O   LYS A  17       9.409  53.614 -10.579   31  -0.500 0 1.A   
ATOM    154  N   PRO A  18      11.246  52.402 -10.126   30  -0.570 0 1.A   
ATOM    155  CA  PRO A  18      11.130  52.695  -8.694   65   0.285 0 1.A   
ATOM    156  CB  PRO A  18      11.728  51.453  -8.029   69   0.000 0 1.A   
ATOM    157  CG  PRO A  18      11.727  50.403  -9.126   69   0.000 0 1.A   
ATOM    158  CD  PRO A  18      12.076  51.209 -10.338   69   0.285 0 1.A   
ATOM    159  C   PRO A  18      11.859  53.955  -8.254   66   0.500 0 1.A   
ATOM    160  O   PRO A  18      12.592  54.569  -9.025   31  -0.500 0 1.A   
ATOM    161  N   ASP A  19      11.641  54.329  -6.999   30  -0.570 0 1.A   
ATOM    163  CA  ASP A  19      12.294  55.487  -6.410   65   0.200 0 1.A   
ATOM    164  CB  ASP A  19      11.379  56.150  -5.375   69  -0.100 0 1.A   
ATOM    165  CG  ASP A  19      10.053  56.600  -5.970   66   0.700 0 1.A   
ATOM    166  OD1 ASP A  19       9.379  55.761  -6.614   31  -0.800 0 1.A   
ATOM    167  OD2 ASP A  19       9.685  57.787  -5.790   31  -0.800 0 1.A   
ATOM    168  C   ASP A  19      13.524  54.902  -5.730   66   0.500 0 1.A   
ATOM    169  O   ASP A  19      13.453  54.411  -4.600   31  -0.500 0 1.A   
ATOM    170  N   TRP A  20      14.647  54.941  -6.438   30  -0.570 0 1.A   
ATOM    172  CA  TRP A  20      15.889  54.389  -5.929   65   0.200 0 1.A   
ATOM    173  CB  TRP A  20      16.866  54.215  -7.078   69   0.000 0 1.A   
ATOM    174  CG  TRP A  20      16.235  53.521  -8.256   68  -0.055 0 1.A   
ATOM    175  CD1 TRP A  20      15.517  54.101  -9.265   67   0.130 0 1.A   
ATOM    176  CD2 TRP A  20      16.267  52.112  -8.547   68  -0.055 0 1.A   
ATOM    177  NE1 TRP A  20      15.105  53.142 -10.170   30  -0.570 0 1.A   
ATOM    179  CE2 TRP A  20      15.552  51.915  -9.753   68   0.130 0 1.A   
ATOM    180  CE3 TRP A  20      16.832  51.000  -7.907   67   0.000 0 1.A   
ATOM    181  CZ2 TRP A  20      15.390  50.645 -10.332   67   0.000 0 1.A   
ATOM    182  CZ3 TRP A  20      16.669  49.737  -8.484   67   0.000 0 1.A   
ATOM    183  CH2 TRP A  20      15.954  49.574  -9.684   67   0.000 0 1.A   
ATOM    184  C   TRP A  20      16.511  55.213  -4.820   66   0.500 0 1.A   
ATOM    185  O   TRP A  20      17.256  54.686  -4.007   31  -0.500 0 1.A   
ATOM    186  N   SER A  21      16.206  56.505  -4.787   30  -0.570 0 1.A   
ATOM    188  CA  SER A  21      16.732  57.372  -3.741   65   0.200 0 1.A   
ATOM    189  CB  SER A  21      16.010  58.727  -3.745   69   0.265 0 1.A   
ATOM    190  OG  SER A  21      16.464  59.569  -2.690   71  -0.700 0 1.A   
ATOM    192  C   SER A  21      16.475  56.672  -2.417   66   0.500 0 1.A   
ATOM    193  O   SER A  21      17.337  56.644  -1.536   31  -0.500 0 1.A   
ATOM    194  N   SER A  22      15.277  56.099  -2.304   30  -0.570 0 1.A   
ATOM    196  CA  SER A  22      14.847  55.384  -1.104   65   0.200 0 1.A   
ATOM    197  CB  SER A  22      13.647  54.487  -1.412   69   0.265 0 1.A   
ATOM    198  OG  SER A  22      12.597  55.216  -2.013   71  -0.700 0 1.A   
ATOM    200  C   SER A  22      15.986  54.525  -0.614   66   0.500 0 1.A   
ATOM    201  O   SER A  22      16.270  54.473   0.588   31  -0.500 0 1.A   
ATOM    202  N   ALA A  23      16.635  53.861  -1.570   30  -0.570 0 1.A   
ATOM    204  CA  ALA A  23      17.757  52.986  -1.281   65   0.200 0 1.A   
ATOM    205  CB  ALA A  23      18.501  52.647  -2.563   70   0.000 0 1.A   
ATOM    206  C   ALA A  23      18.698  53.641  -0.283   66   0.500 0 1.A   
ATOM    207  O   ALA A  23      19.131  53.012   0.682   31  -0.500 0 1.A   
ATOM    208  N   PHE A  24      18.997  54.916  -0.488   30  -0.570 0 1.A   
ATOM    210  CA  PHE A  24      19.906  55.575   0.425   65   0.200 0 1.A   
ATOM    211  CB  PHE A  24      20.233  56.974  -0.087   69   0.000 0 1.A   
ATOM    212  CG  PHE A  24      20.896  56.972  -1.441   67   0.000 0 1.A   
ATOM    213  CD1 PHE A  24      20.142  56.791  -2.603   67   0.000 0 1.A   
ATOM    214  CD2 PHE A  24      22.283  57.109  -1.552   67   0.000 0 1.A   
ATOM    215  CE1 PHE A  24      20.756  56.747  -3.863   67   0.000 0 1.A   
ATOM    216  CE2 PHE A  24      22.916  57.067  -2.807   67   0.000 0 1.A   
ATOM    217  CZ  PHE A  24      22.148  56.886  -3.965   67   0.000 0 1.A   
ATOM    218  C   PHE A  24      19.396  55.587   1.860   66   0.500 0 1.A   
ATOM    219  O   PHE A  24      20.079  56.073   2.758   31  -0.500 0 1.A   
ATOM    220  N   ASN A  25      18.196  55.042   2.069   30  -0.570 0 1.A   
ATOM    222  CA  ASN A  25      17.616  54.916   3.409   65   0.200 0 1.A   
ATOM    223  CB  ASN A  25      16.098  54.955   3.373   69  -0.000 0 1.A   
ATOM    224  CG  ASN A  25      15.567  56.297   3.032   66   0.500 0 1.A   
ATOM    225  OD1 ASN A  25      15.854  57.274   3.719   31  -0.500 0 1.A   
ATOM    226  ND2 ASN A  25      14.771  56.367   1.969   30  -0.850 0 1.A   
ATOM    229  C   ASN A  25      18.010  53.530   3.889   66   0.500 0 1.A   
ATOM    230  O   ASN A  25      18.334  53.324   5.063   31  -0.500 0 1.A   
ATOM    231  N   CYS A  26      17.949  52.580   2.954   30  -0.570 0 1.A   
ATOM    233  CA  CYS A  26      18.291  51.193   3.218   65   0.200 0 1.A   
ATOM    234  CB  CYS A  26      17.884  50.296   2.002   69   0.180 0 1.A   
ATOM    235  SG  CYS A  26      16.051  50.116   1.967   82  -0.450 0 1.A   
ATOM    237  C   CYS A  26      19.779  51.132   3.574   66   0.500 0 1.A   
ATOM    238  O   CYS A  26      20.361  50.061   3.704   31  -0.500 0 1.A   
ATOM    239  N   LEU A  27      20.373  52.312   3.757   30  -0.570 0 1.A   
ATOM    241  CA  LEU A  27      21.778  52.465   4.146   65   0.200 0 1.A   
ATOM    242  CB  LEU A  27      22.327  53.818   3.663   69   0.000 0 1.A   
ATOM    243  CG  LEU A  27      23.482  54.477   4.435   65   0.000 0 1.A   
ATOM    244  CD1 LEU A  27      24.757  53.657   4.291   70   0.000 0 1.A   
ATOM    245  CD2 LEU A  27      23.699  55.889   3.914   70   0.000 0 1.A   
ATOM    246  C   LEU A  27      21.828  52.413   5.667   66   0.500 0 1.A   
ATOM    247  O   LEU A  27      20.804  52.594   6.329   31  -0.500 0 1.A   
ATOM    248  N   GLY A  28      23.007  52.162   6.223   30  -0.570 0 1.A   
ATOM    250  CA  GLY A  28      23.122  52.103   7.669    1   0.200 0 1.A   
ATOM    251  C   GLY A  28      22.259  51.016   8.282   66   0.500 0 1.A   
ATOM    252  O   GLY A  28      22.261  50.812   9.492   31  -0.500 0 1.A   
ATOM    253  N   ALA A  29      21.512  50.310   7.447   30  -0.570 0 1.A   
ATOM    255  CA  ALA A  29      20.662  49.236   7.941   65   0.200 0 1.A   
ATOM    256  CB  ALA A  29      19.280  49.330   7.293   70   0.000 0 1.A   
ATOM    257  C   ALA A  29      21.301  47.861   7.673   66   0.500 0 1.A   
ATOM    258  O   ALA A  29      21.524  47.477   6.521   31  -0.500 0 1.A   
ATOM    259  N   ALA A  30      21.590  47.129   8.747   30  -0.570 0 1.A   
ATOM    261  CA  ALA A  30      22.207  45.804   8.661   65   0.200 0 1.A   
ATOM    262  CB  ALA A  30      22.471  45.274  10.074   70   0.000 0 1.A   
ATOM    263  C   ALA A  30      21.433  44.745   7.849   66   0.500 0 1.A   
ATOM    264  O   ALA A  30      22.041  43.829   7.278   31  -0.500 0 1.A   
ATOM    265  N   ASP A  31      20.105  44.863   7.802   30  -0.570 0 1.A   
ATOM    267  CA  ASP A  31      19.285  43.897   7.078   65   0.200 0 1.A   
ATOM    268  CB  ASP A  31      18.356  43.186   8.053   69  -0.100 0 1.A   
ATOM    269  CG  ASP A  31      19.117  42.364   9.064   66   0.700 0 1.A   
ATOM    270  OD1 ASP A  31      18.519  41.945  10.070   31  -0.800 0 1.A   
ATOM    271  OD2 ASP A  31      20.326  42.126   8.855   31  -0.800 0 1.A   
ATOM    272  C   ASP A  31      18.485  44.534   5.961   66   0.500 0 1.A   
ATOM    273  O   ASP A  31      17.779  45.508   6.177   31  -0.500 0 1.A   
ATOM    274  N   VAL A  32      18.595  43.973   4.763   30  -0.570 0 1.A   
ATOM    276  CA  VAL A  32      17.901  44.510   3.602   65   0.200 0 1.A   
ATOM    277  CB  VAL A  32      18.871  45.279   2.682   65   0.000 0 1.A   
ATOM    278  CG1 VAL A  32      18.123  45.869   1.496   70   0.000 0 1.A   
ATOM    279  CG2 VAL A  32      19.575  46.362   3.479   70  -0.000 0 1.A   
ATOM    280  C   VAL A  32      17.224  43.417   2.795   66   0.500 0 1.A   
ATOM    281  O   VAL A  32      17.802  42.359   2.513   31  -0.500 0 1.A   
ATOM    282  N   GLU A  33      15.991  43.699   2.411   30  -0.570 0 1.A   
ATOM    284  CA  GLU A  33      15.198  42.762   1.656   65   0.200 0 1.A   
ATOM    285  CB  GLU A  33      14.018  42.339   2.521   69   0.000 0 1.A   
ATOM    286  CG  GLU A  33      13.051  41.364   1.873   69  -0.100 0 1.A   
ATOM    287  CD  GLU A  33      11.936  40.958   2.822   66   0.700 0 1.A   
ATOM    288  OE1 GLU A  33      11.095  41.818   3.160   31  -0.800 0 1.A   
ATOM    289  OE2 GLU A  33      11.911  39.781   3.239   31  -0.800 0 1.A   
ATOM    290  C   GLU A  33      14.709  43.427   0.381   66   0.500 0 1.A   
ATOM    291  O   GLU A  33      14.000  44.417   0.442   31  -0.500 0 1.A   
ATOM    292  N   LEU A  34      15.084  42.888  -0.770   30  -0.570 0 1.A   
ATOM    294  CA  LEU A  34      14.659  43.451  -2.045   65   0.200 0 1.A   
ATOM    295  CB  LEU A  34      15.863  43.607  -2.987   69   0.000 0 1.A   
ATOM    296  CG  LEU A  34      17.152  44.240  -2.435   65   0.000 0 1.A   
ATOM    297  CD1 LEU A  34      18.239  44.248  -3.507   70   0.000 0 1.A   
ATOM    298  CD2 LEU A  34      16.874  45.648  -1.956   70   0.000 0 1.A   
ATOM    299  C   LEU A  34      13.605  42.557  -2.707   66   0.500 0 1.A   
ATOM    300  O   LEU A  34      13.849  41.377  -2.972   31  -0.500 0 1.A   
ATOM    301  N   TYR A  35      12.426  43.110  -2.968   30  -0.570 0 1.A   
ATOM    303  CA  TYR A  35      11.384  42.332  -3.612   65   0.200 0 1.A   
ATOM    304  CB  TYR A  35      10.079  42.404  -2.823   69   0.000 0 1.A   
ATOM    305  CG  TYR A  35       9.004  41.525  -3.423   67   0.000 0 1.A   
ATOM    306  CD1 TYR A  35       9.193  40.146  -3.550   67   0.000 0 1.A   
ATOM    307  CD2 TYR A  35       7.820  42.071  -3.907   67   0.000 0 1.A   
ATOM    308  CE1 TYR A  35       8.227  39.333  -4.149   67   0.000 0 1.A   
ATOM    309  CE2 TYR A  35       6.845  41.267  -4.508   67   0.000 0 1.A   
ATOM    310  CZ  TYR A  35       7.052  39.898  -4.628   66   0.265 0 1.A   
ATOM    311  OH  TYR A  35       6.094  39.097  -5.225   71  -0.700 0 1.A   
ATOM    313  C   TYR A  35      11.153  42.837  -5.028   66   0.500 0 1.A   
ATOM    314  O   TYR A  35      10.475  43.836  -5.239   31  -0.500 0 1.A   
ATOM    315  N   GLY A  36      11.724  42.140  -6.002   30  -0.570 0 1.A   
ATOM    317  CA  GLY A  36      11.567  42.549  -7.383    1   0.200 0 1.A   
ATOM    318  C   GLY A  36      10.184  42.252  -7.921   66   0.500 0 1.A   
ATOM    319  O   GLY A  36       9.852  42.632  -9.044   31  -0.500 0 1.A   
ATOM    320  N   GLY A  37       9.380  41.557  -7.126   30  -0.570 0 1.A   
ATOM    322  CA  GLY A  37       8.032  41.228  -7.546    1   0.200 0 1.A   
ATOM    323  C   GLY A  37       7.923  40.536  -8.893   66   0.500 0 1.A   
ATOM    324  O   GLY A  37       6.882  40.604  -9.542   31  -0.500 0 1.A   
ATOM    325  N   GLY A  38       8.988  39.866  -9.319   30  -0.570 0 1.A   
ATOM    327  CA  GLY A  38       8.954  39.173 -10.594    1   0.200 0 1.A   
ATOM    328  C   GLY A  38       9.288  40.077 -11.758   66   0.500 0 1.A   
ATOM    329  O   GLY A  38       9.366  39.617 -12.896   31  -0.500 0 1.A   
ATOM    330  N   ARG A  39       9.492  41.361 -11.467   30  -0.570 0 1.A   
ATOM    332  CA  ARG A  39       9.821  42.359 -12.484   65   0.200 0 1.A   
ATOM    333  CB  ARG A  39       9.820  43.761 -11.858   69   0.000 0 1.A   
ATOM    334  CG  ARG A  39      10.105  44.901 -12.842   69   0.070 0 1.A   
ATOM    335  CD  ARG A  39       9.820  46.277 -12.224   69   0.310 0 1.A   
ATOM    336  NE  ARG A  39      10.763  46.649 -11.167   30  -0.700 0 1.A   
ATOM    338  CZ  ARG A  39      11.998  47.102 -11.379   66   0.640 0 1.A   
ATOM    339  NH1 ARG A  39      12.456  47.246 -12.617   30  -0.800 0 1.A   
ATOM    342  NH2 ARG A  39      12.777  47.417 -10.350   30  -0.800 0 1.A   
ATOM    345  C   ARG A  39      11.174  42.089 -13.142   66   0.500 0 1.A   
ATOM    346  O   ARG A  39      12.153  41.773 -12.462   31  -0.500 0 1.A   
ATOM    347  N   SER A  40      11.218  42.222 -14.467   30  -0.570 0 1.A   
ATOM    349  CA  SER A  40      12.443  41.998 -15.231   65   0.200 0 1.A   
ATOM    350  CB  SER A  40      12.100  41.696 -16.699   69   0.265 0 1.A   
ATOM    351  OG  SER A  40      13.253  41.366 -17.458   71  -0.700 0 1.A   
ATOM    353  C   SER A  40      13.351  43.224 -15.137   66   0.500 0 1.A   
ATOM    354  O   SER A  40      12.877  44.359 -15.099   31  -0.500 0 1.A   
ATOM    355  N   LEU A  41      14.656  42.985 -15.082   30  -0.570 0 1.A   
ATOM    357  CA  LEU A  41      15.627  44.067 -14.992   65   0.200 0 1.A   
ATOM    358  CB  LEU A  41      16.440  43.962 -13.696   69   0.000 0 1.A   
ATOM    359  CG  LEU A  41      15.740  43.702 -12.366   65   0.000 0 1.A   
ATOM    360  CD1 LEU A  41      16.771  43.780 -11.265   70   0.000 0 1.A   
ATOM    361  CD2 LEU A  41      14.648  44.709 -12.130   70   0.000 0 1.A   
ATOM    362  C   LEU A  41      16.588  44.016 -16.173   66   0.500 0 1.A   
ATOM    363  O   LEU A  41      17.731  44.444 -16.054   31  -0.500 0 1.A   
ATOM    364  N   GLU A  42      16.127  43.491 -17.306   30  -0.570 0 1.A   
ATOM    366  CA  GLU A  42      16.971  43.382 -18.496   65   0.200 0 1.A   
ATOM    367  CB  GLU A  42      16.383  42.355 -19.469   69   0.000 0 1.A   
ATOM    368  CG  GLU A  42      16.229  40.958 -18.869   69  -0.100 0 1.A   
ATOM    369  CD  GLU A  42      15.789  39.919 -19.886   66   0.700 0 1.A   
ATOM    370  OE1 GLU A  42      14.689  40.070 -20.460   31  -0.800 0 1.A   
ATOM    371  OE2 GLU A  42      16.545  38.950 -20.109   31  -0.800 0 1.A   
ATOM    372  C   GLU A  42      17.157  44.719 -19.208   66   0.500 0 1.A   
ATOM    373  O   GLU A  42      17.907  44.810 -20.185   31  -0.500 0 1.A   
ATOM    374  N   TYR A  43      16.476  45.750 -18.709   30  -0.570 0 1.A   
ATOM    376  CA  TYR A  43      16.561  47.090 -19.285   65   0.200 0 1.A   
ATOM    377  CB  TYR A  43      15.225  47.843 -19.097   69   0.000 0 1.A   
ATOM    378  CG  TYR A  43      14.867  48.203 -17.663   67   0.000 0 1.A   
ATOM    379  CD1 TYR A  43      15.510  49.250 -17.002   67   0.000 0 1.A   
ATOM    380  CD2 TYR A  43      13.889  47.490 -16.968   67   0.000 0 1.A   
ATOM    381  CE1 TYR A  43      15.192  49.578 -15.685   67   0.000 0 1.A   
ATOM    382  CE2 TYR A  43      13.563  47.808 -15.649   67   0.000 0 1.A   
ATOM    383  CZ  TYR A  43      14.220  48.852 -15.014   66   0.265 0 1.A   
ATOM    384  OH  TYR A  43      13.916  49.164 -13.706   71  -0.700 0 1.A   
ATOM    386  C   TYR A  43      17.716  47.872 -18.654   66   0.500 0 1.A   
ATOM    387  O   TYR A  43      18.064  48.967 -19.109   31  -0.500 0 1.A   
ATOM    388  N   LEU A  44      18.307  47.300 -17.608   30  -0.570 0 1.A   
ATOM    390  CA  LEU A  44      19.427  47.932 -16.918   65   0.200 0 1.A   
ATOM    391  CB  LEU A  44      19.555  47.384 -15.488   69   0.000 0 1.A   
ATOM    392  CG  LEU A  44      18.445  47.689 -14.471   65   0.000 0 1.A   
ATOM    393  CD1 LEU A  44      17.136  47.077 -14.910   70   0.000 0 1.A   
ATOM    394  CD2 LEU A  44      18.837  47.133 -13.122   70   0.000 0 1.A   
ATOM    395  C   LEU A  44      20.729  47.693 -17.692   66   0.500 0 1.A   
ATOM    396  O   LEU A  44      21.738  48.363 -17.454   31  -0.500 0 1.A   
ATOM    397  N   LEU A  45      20.697  46.732 -18.614   30  -0.570 0 1.A   
ATOM    399  CA  LEU A  45      21.860  46.412 -19.432   65   0.200 0 1.A   
ATOM    400  CB  LEU A  45      21.533  45.269 -20.397   69   0.000 0 1.A   
ATOM    401  CG  LEU A  45      21.650  43.834 -19.879   65   0.000 0 1.A   
ATOM    402  CD1 LEU A  45      21.142  42.857 -20.934   70   0.000 0 1.A   
ATOM    403  CD2 LEU A  45      23.107  43.543 -19.534   70   0.000 0 1.A   
ATOM    404  C   LEU A  45      22.294  47.634 -20.230   66   0.500 0 1.A   
ATOM    405  O   LEU A  45      23.477  47.979 -20.267   31  -0.500 0 1.A   
ATOM    406  N   LYS A  46      21.320  48.280 -20.864   30  -0.570 0 1.A   
ATOM    408  CA  LYS A  46      21.556  49.465 -21.681   65   0.200 0 1.A   
ATOM    409  CB  LYS A  46      20.315  49.784 -22.515   69   0.000 0 1.A   
ATOM    410  CG  LYS A  46      19.943  48.731 -23.538   69   0.000 0 1.A   
ATOM    411  CD  LYS A  46      18.676  49.145 -24.269   69   0.000 0 1.A   
ATOM    412  CE  LYS A  46      18.290  48.151 -25.348   69   0.310 0 1.A   
ATOM    413  NZ  LYS A  46      17.022  48.557 -26.025   30  -0.300 0 1.A   
ATOM    417  C   LYS A  46      21.913  50.691 -20.853   66   0.500 0 1.A   
ATOM    418  O   LYS A  46      22.604  51.589 -21.333   31  -0.500 0 1.A   
ATOM    419  N   ARG A  47      21.445  50.725 -19.609   30  -0.570 0 1.A   
ATOM    421  CA  ARG A  47      21.700  51.862 -18.733   65   0.200 0 1.A   
ATOM    422  CB  ARG A  47      20.513  52.057 -17.787   69   0.000 0 1.A   
ATOM    423  CG  ARG A  47      19.205  52.361 -18.493   69   0.070 0 1.A   
ATOM    424  CD  ARG A  47      18.156  52.870 -17.510   69   0.310 0 1.A   
ATOM    425  NE  ARG A  47      16.916  53.254 -18.183   30  -0.700 0 1.A   
ATOM    427  CZ  ARG A  47      15.910  53.898 -17.597   66   0.640 0 1.A   
ATOM    428  NH1 ARG A  47      15.988  54.239 -16.315   30  -0.800 0 1.A   
ATOM    431  NH2 ARG A  47      14.826  54.207 -18.298   30  -0.800 0 1.A   
ATOM    434  C   ARG A  47      22.998  51.839 -17.914   66   0.500 0 1.A   
ATOM    435  O   ARG A  47      23.717  52.837 -17.860   31  -0.500 0 1.A   
ATOM    436  N   VAL A  48      23.306  50.709 -17.285   30  -0.570 0 1.A   
ATOM    438  CA  VAL A  48      24.505  50.618 -16.451   65   0.200 0 1.A   
ATOM    439  CB  VAL A  48      24.176  49.916 -15.119   65   0.000 0 1.A   
ATOM    440  CG1 VAL A  48      25.347  50.044 -14.163   70   0.000 0 1.A   
ATOM    441  CG2 VAL A  48      22.917  50.512 -14.512   70  -0.000 0 1.A   
ATOM    442  C   VAL A  48      25.723  49.911 -17.061   66   0.500 0 1.A   
ATOM    443  O   VAL A  48      25.582  49.060 -17.943   31  -0.500 0 1.A   
ATOM    444  N   ASP A  49      26.911  50.270 -16.554   30  -0.570 0 1.A   
ATOM    446  CA  ASP A  49      28.202  49.702 -16.976   65   0.200 0 1.A   
ATOM    447  CB  ASP A  49      29.230  50.827 -17.210   69  -0.100 0 1.A   
ATOM    448  CG  ASP A  49      28.745  51.861 -18.220   66   0.700 0 1.A   
ATOM    449  OD1 ASP A  49      27.923  51.493 -19.090   31  -0.800 0 1.A   
ATOM    450  OD2 ASP A  49      29.188  53.031 -18.155   31  -0.800 0 1.A   
ATOM    451  C   ASP A  49      28.678  48.756 -15.863   66   0.500 0 1.A   
ATOM    452  O   ASP A  49      28.843  49.173 -14.718   31  -0.500 0 1.A   
ATOM    453  N   THR A  50      28.882  47.481 -16.190   30  -0.570 0 1.A   
ATOM    455  CA  THR A  50      29.283  46.500 -15.176   65   0.200 0 1.A   
ATOM    456  CB  THR A  50      29.145  45.048 -15.689   65   0.265 0 1.A   
ATOM    457  OG1 THR A  50      27.814  44.832 -16.173   71  -0.700 0 1.A   
ATOM    459  CG2 THR A  50      29.433  44.051 -14.560   70  -0.000 0 1.A   
ATOM    460  C   THR A  50      30.695  46.645 -14.637   66   0.500 0 1.A   
ATOM    461  O   THR A  50      31.023  46.082 -13.595   31  -0.500 0 1.A   
ATOM    462  N   GLU A  51      31.544  47.375 -15.344   30  -0.570 0 1.A   
ATOM    464  CA  GLU A  51      32.907  47.523 -14.873   65   0.200 0 1.A   
ATOM    465  CB  GLU A  51      33.861  47.421 -16.067   69   0.000 0 1.A   
ATOM    466  CG  GLU A  51      33.654  46.118 -16.859   69  -0.100 0 1.A   
ATOM    467  CD  GLU A  51      34.629  45.939 -18.014   66   0.700 0 1.A   
ATOM    468  OE1 GLU A  51      35.442  46.855 -18.264   31  -0.800 0 1.A   
ATOM    469  OE2 GLU A  51      34.577  44.877 -18.675   31  -0.800 0 1.A   
ATOM    470  C   GLU A  51      33.020  48.850 -14.136   66   0.500 0 1.A   
ATOM    471  O   GLU A  51      34.109  49.294 -13.760   31  -0.500 0 1.A   
ATOM    472  N   ALA A  52      31.856  49.448 -13.891   30  -0.570 0 1.A   
ATOM    474  CA  ALA A  52      31.769  50.725 -13.217   65   0.200 0 1.A   
ATOM    475  CB  ALA A  52      30.326  51.165 -13.056   70   0.000 0 1.A   
ATOM    476  C   ALA A  52      32.440  50.770 -11.888   66   0.500 0 1.A   
ATOM    477  O   ALA A  52      32.225  49.953 -10.990   31  -0.500 0 1.A   
ATOM    478  N   ASP A  53      33.293  51.756 -11.790   30  -0.570 0 1.A   
ATOM    480  CA  ASP A  53      33.950  51.976 -10.558   65   0.200 0 1.A   
ATOM    481  CB  ASP A  53      35.451  52.042 -10.707   69  -0.100 0 1.A   
ATOM    482  CG  ASP A  53      36.136  51.872  -9.383   66   0.700 0 1.A   
ATOM    483  OD1 ASP A  53      35.835  52.663  -8.466   31  -0.800 0 1.A   
ATOM    484  OD2 ASP A  53      36.957  50.944  -9.246   31  -0.800 0 1.A   
ATOM    485  C   ASP A  53      33.375  53.299 -10.130   66   0.500 0 1.A   
ATOM    486  O   ASP A  53      33.850  54.386 -10.492   31  -0.500 0 1.A   
ATOM    487  N   LEU A  54      32.274  53.145  -9.414   30  -0.570 0 1.A   
ATOM    489  CA  LEU A  54      31.493  54.210  -8.827   65   0.200 0 1.A   
ATOM    490  CB  LEU A  54      30.369  53.552  -8.039   69   0.000 0 1.A   
ATOM    491  CG  LEU A  54      30.894  52.181  -7.561   65   0.000 0 1.A   
ATOM    492  CD1 LEU A  54      31.209  52.212  -6.077   70   0.000 0 1.A   
ATOM    493  CD2 LEU A  54      29.878  51.097  -7.872   70   0.000 0 1.A   
ATOM    494  C   LEU A  54      32.408  54.972  -7.886   66   0.500 0 1.A   
ATOM    495  O   LEU A  54      32.578  54.566  -6.744   31  -0.500 0 1.A   
ATOM    496  N   GLY A  55      33.017  56.055  -8.349   30  -0.570 0 1.A   
ATOM    498  CA  GLY A  55      33.890  56.789  -7.454    1   0.200 0 1.A   
ATOM    499  C   GLY A  55      33.005  57.510  -6.467   66   0.500 0 1.A   
ATOM    500  O   GLY A  55      33.217  57.506  -5.249   31  -0.500 0 1.A   
ATOM    501  N   GLN A  56      31.976  58.116  -7.035   30  -0.570 0 1.A   
ATOM    503  CA  GLN A  56      31.001  58.881  -6.300   65   0.200 0 1.A   
ATOM    504  CB  GLN A  56      29.912  59.311  -7.284   69   0.000 0 1.A   
ATOM    505  CG  GLN A  56      28.949  60.379  -6.816   69   0.000 0 1.A   
ATOM    506  CD  GLN A  56      28.291  61.070  -7.994   66   0.500 0 1.A   
ATOM    507  OE1 GLN A  56      27.907  60.423  -8.969   31  -0.500 0 1.A   
ATOM    508  NE2 GLN A  56      28.160  62.389  -7.914   30  -0.850 0 1.A   
ATOM    511  C   GLN A  56      30.418  58.073  -5.145   66   0.500 0 1.A   
ATOM    512  O   GLN A  56      30.141  58.620  -4.074   31  -0.500 0 1.A   
ATOM    513  N   PHE A  57      30.273  56.765  -5.343   30  -0.570 0 1.A   
ATOM    515  CA  PHE A  57      29.674  55.919  -4.312   65   0.200 0 1.A   
ATOM    516  CB  PHE A  57      28.544  55.099  -4.938   69   0.000 0 1.A   
ATOM    517  CG  PHE A  57      27.524  55.938  -5.642   67   0.000 0 1.A   
ATOM    518  CD1 PHE A  57      27.519  56.031  -7.031   67   0.000 0 1.A   
ATOM    519  CD2 PHE A  57      26.603  56.686  -4.912   67   0.000 0 1.A   
ATOM    520  CE1 PHE A  57      26.614  56.859  -7.689   67   0.000 0 1.A   
ATOM    521  CE2 PHE A  57      25.695  57.517  -5.559   67   0.000 0 1.A   
ATOM    522  CZ  PHE A  57      25.702  57.602  -6.956   67   0.000 0 1.A   
ATOM    523  C   PHE A  57      30.588  54.998  -3.508   66   0.500 0 1.A   
ATOM    524  O   PHE A  57      30.250  54.609  -2.388   31  -0.500 0 1.A   
ATOM    525  N   THR A  58      31.736  54.655  -4.079   30  -0.570 0 1.A   
ATOM    527  CA  THR A  58      32.693  53.770  -3.428   65   0.200 0 1.A   
ATOM    528  CB  THR A  58      34.113  54.029  -3.947   65   0.265 0 1.A   
ATOM    529  OG1 THR A  58      34.171  53.708  -5.340   71  -0.700 0 1.A   
ATOM    531  CG2 THR A  58      35.123  53.170  -3.198   70  -0.000 0 1.A   
ATOM    532  C   THR A  58      32.723  53.831  -1.904   66   0.500 0 1.A   
ATOM    533  O   THR A  58      32.689  52.795  -1.249   31  -0.500 0 1.A   
ATOM    534  N   ASP A  59      32.795  55.034  -1.342   30  -0.570 0 1.A   
ATOM    536  CA  ASP A  59      32.845  55.209   0.115   65   0.200 0 1.A   
ATOM    537  CB  ASP A  59      33.192  56.648   0.471   69  -0.100 0 1.A   
ATOM    538  CG  ASP A  59      34.531  57.062  -0.059   66   0.700 0 1.A   
ATOM    539  OD1 ASP A  59      34.737  56.953  -1.288   31  -0.800 0 1.A   
ATOM    540  OD2 ASP A  59      35.376  57.501   0.749   31  -0.800 0 1.A   
ATOM    541  C   ASP A  59      31.537  54.852   0.788   66   0.500 0 1.A   
ATOM    542  O   ASP A  59      31.528  54.375   1.914   31  -0.500 0 1.A   
ATOM    543  N   ILE A  60      30.430  55.118   0.111   30  -0.570 0 1.A   
ATOM    545  CA  ILE A  60      29.132  54.782   0.667   65   0.200 0 1.A   
ATOM    546  CB  ILE A  60      27.979  55.200  -0.282   65   0.000 0 1.A   
ATOM    547  CG1 ILE A  60      27.877  56.729  -0.338   69   0.000 0 1.A   
ATOM    548  CG2 ILE A  60      26.660  54.584   0.189   70   0.000 0 1.A   
ATOM    549  CD1 ILE A  60      26.856  57.245  -1.341   70   0.000 0 1.A   
ATOM    550  C   ILE A  60      29.112  53.265   0.832   66   0.500 0 1.A   
ATOM    551  O   ILE A  60      28.977  52.747   1.955   31  -0.500 0 1.A   
ATOM    552  N   ILE A  61      29.262  52.568  -0.298   30  -0.570 0 1.A   
ATOM    554  CA  ILE A  61      29.269  51.107  -0.330   65   0.200 0 1.A   
ATOM    555  CB  ILE A  61      29.669  50.570  -1.747   65   0.000 0 1.A   
ATOM    556  CG1 ILE A  61      28.679  51.073  -2.801   69   0.000 0 1.A   
ATOM    557  CG2 ILE A  61      29.672  49.036  -1.761   70   0.000 0 1.A   
ATOM    558  CD1 ILE A  61      27.234  50.622  -2.575   70   0.000 0 1.A   
ATOM    559  C   ILE A  61      30.215  50.518   0.721   66   0.500 0 1.A   
ATOM    560  O   ILE A  61      29.852  49.572   1.412   31  -0.500 0 1.A   
ATOM    561  N   LYS A  62      31.417  51.081   0.841   30  -0.570 0 1.A   
ATOM    563  CA  LYS A  62      32.398  50.601   1.814   65   0.200 0 1.A   
ATOM    564  CB  LYS A  62      33.787  51.209   1.549   69   0.000 0 1.A   
ATOM    565  CG  LYS A  62      34.593  50.603   0.400   69   0.000 0 1.A   
ATOM    566  CD  LYS A  62      36.000  51.214   0.347   69   0.000 0 1.A   
ATOM    567  CE  LYS A  62      36.842  50.644  -0.800   69   0.310 0 1.A   
ATOM    568  NZ  LYS A  62      38.218  51.249  -0.875   30  -0.300 0 1.A   
ATOM    572  C   LYS A  62      32.000  50.939   3.248   66   0.500 0 1.A   
ATOM    573  O   LYS A  62      32.489  50.327   4.197   31  -0.500 0 1.A   
ATOM    574  N   SER A  63      31.116  51.915   3.410   30  -0.570 0 1.A   
ATOM    576  CA  SER A  63      30.713  52.326   4.744   65   0.200 0 1.A   
ATOM    577  CB  SER A  63      30.771  53.860   4.853   69   0.265 0 1.A   
ATOM    578  OG  SER A  63      32.085  54.361   4.620   71  -0.700 0 1.A   
ATOM    580  C   SER A  63      29.341  51.819   5.176   66   0.500 0 1.A   
ATOM    581  O   SER A  63      28.955  51.997   6.335   31  -0.500 0 1.A   
ATOM    582  N   LEU A  64      28.618  51.181   4.249   30  -0.570 0 1.A   
ATOM    584  CA  LEU A  64      27.279  50.640   4.526   65   0.200 0 1.A   
ATOM    585  CB  LEU A  64      26.785  49.791   3.353   69   0.000 0 1.A   
ATOM    586  CG  LEU A  64      26.611  50.407   1.964   65   0.000 0 1.A   
ATOM    587  CD1 LEU A  64      26.203  49.306   1.005   70   0.000 0 1.A   
ATOM    588  CD2 LEU A  64      25.554  51.503   1.972   70   0.000 0 1.A   
ATOM    589  C   LEU A  64      27.292  49.774   5.777   66   0.500 0 1.A   
ATOM    590  O   LEU A  64      28.330  49.222   6.141   31  -0.500 0 1.A   
ATOM    591  N   SER A  65      26.147  49.645   6.439   30  -0.570 0 1.A   
ATOM    593  CA  SER A  65      26.093  48.814   7.639   65   0.200 0 1.A   
ATOM    594  CB  SER A  65      25.230  49.485   8.701   69   0.265 0 1.A   
ATOM    595  OG  SER A  65      25.916  50.600   9.248   71  -0.700 0 1.A   
ATOM    597  C   SER A  65      25.575  47.406   7.333   66   0.500 0 1.A   
ATOM    598  O   SER A  65      25.564  46.524   8.203   31  -0.500 0 1.A   
ATOM    599  N   LEU A  66      25.172  47.220   6.074   30  -0.570 0 1.A   
ATOM    601  CA  LEU A  66      24.649  45.962   5.539   65   0.200 0 1.A   
ATOM    602  CB  LEU A  66      24.664  46.007   4.009   69   0.000 0 1.A   
ATOM    603  CG  LEU A  66      24.304  44.704   3.286   65   0.000 0 1.A   
ATOM    604  CD1 LEU A  66      22.853  44.327   3.599   70   0.000 0 1.A   
ATOM    605  CD2 LEU A  66      24.507  44.868   1.781   70   0.000 0 1.A   
ATOM    606  C   LEU A  66      25.414  44.733   5.991   66   0.500 0 1.A   
ATOM    607  O   LEU A  66      26.643  44.727   6.001   31  -0.500 0 1.A   
ATOM    608  N   LYS A  67      24.677  43.687   6.349   30  -0.570 0 1.A   
ATOM    610  CA  LYS A  67      25.283  42.435   6.791   65   0.200 0 1.A   
ATOM    611  CB  LYS A  67      25.368  42.407   8.320   69   0.000 0 1.A   
ATOM    612  CG  LYS A  67      26.213  43.550   8.867   69   0.000 0 1.A   
ATOM    613  CD  LYS A  67      27.156  43.111   9.973   69   0.000 0 1.A   
ATOM    614  CE  LYS A  67      28.168  44.208  10.275   69   0.310 0 1.A   
ATOM    615  NZ  LYS A  67      29.207  43.756  11.245   30  -0.300 0 1.A   
ATOM    619  C   LYS A  67      24.524  41.211   6.263   66   0.500 0 1.A   
ATOM    620  O   LYS A  67      25.128  40.167   5.990   31  -0.500 0 1.A   
ATOM    621  N   ARG A  68      23.207  41.352   6.106   30  -0.570 0 1.A   
ATOM    623  CA  ARG A  68      22.374  40.272   5.603   65   0.200 0 1.A   
ATOM    624  CB  ARG A  68      21.521  39.711   6.734   69   0.000 0 1.A   
ATOM    625  CG  ARG A  68      22.356  39.350   7.946   69   0.070 0 1.A   
ATOM    626  CD  ARG A  68      21.599  38.570   9.005   69   0.310 0 1.A   
ATOM    627  NE  ARG A  68      20.528  39.330   9.648   30  -0.700 0 1.A   
ATOM    629  CZ  ARG A  68      19.899  38.939  10.758   66   0.640 0 1.A   
ATOM    630  NH1 ARG A  68      20.239  37.798  11.352   30  -0.800 0 1.A   
ATOM    633  NH2 ARG A  68      18.925  39.678  11.274   30  -0.800 0 1.A   
ATOM    636  C   ARG A  68      21.499  40.790   4.475   66   0.500 0 1.A   
ATOM    637  O   ARG A  68      20.641  41.633   4.685   31  -0.500 0 1.A   
ATOM    638  N   LEU A  69      21.737  40.289   3.269   30  -0.570 0 1.A   
ATOM    640  CA  LEU A  69      20.984  40.712   2.097   65   0.200 0 1.A   
ATOM    641  CB  LEU A  69      21.947  41.180   1.002   69   0.000 0 1.A   
ATOM    642  CG  LEU A  69      21.266  41.748  -0.247   65   0.000 0 1.A   
ATOM    643  CD1 LEU A  69      20.799  43.156   0.062   70   0.000 0 1.A   
ATOM    644  CD2 LEU A  69      22.215  41.762  -1.427   70   0.000 0 1.A   
ATOM    645  C   LEU A  69      20.083  39.607   1.530   66   0.500 0 1.A   
ATOM    646  O   LEU A  69      20.474  38.440   1.442   31  -0.500 0 1.A   
ATOM    647  N   THR A  70      18.868  39.979   1.155   30  -0.570 0 1.A   
ATOM    649  CA  THR A  70      17.944  39.027   0.572   65   0.200 0 1.A   
ATOM    650  CB  THR A  70      16.731  38.800   1.471   65   0.265 0 1.A   
ATOM    651  OG1 THR A  70      17.161  38.211   2.706   71  -0.700 0 1.A   
ATOM    653  CG2 THR A  70      15.720  37.892   0.782   70  -0.000 0 1.A   
ATOM    654  C   THR A  70      17.499  39.676  -0.713   66   0.500 0 1.A   
ATOM    655  O   THR A  70      17.292  40.873  -0.746   31  -0.500 0 1.A   
ATOM    656  N   VAL A  71      17.367  38.894  -1.771   30  -0.570 0 1.A   
ATOM    658  CA  VAL A  71      16.952  39.418  -3.070   65   0.200 0 1.A   
ATOM    659  CB  VAL A  71      18.198  39.604  -3.997   65   0.000 0 1.A   
ATOM    660  CG1 VAL A  71      17.797  40.175  -5.337   70   0.000 0 1.A   
ATOM    661  CG2 VAL A  71      19.207  40.517  -3.319   70  -0.000 0 1.A   
ATOM    662  C   VAL A  71      15.962  38.408  -3.657   66   0.500 0 1.A   
ATOM    663  O   VAL A  71      16.347  37.302  -4.049   31  -0.500 0 1.A   
ATOM    664  N   ARG A  72      14.688  38.790  -3.709   30  -0.570 0 1.A   
ATOM    666  CA  ARG A  72      13.644  37.889  -4.198   65   0.200 0 1.A   
ATOM    667  CB  ARG A  72      12.779  37.482  -3.009   69   0.000 0 1.A   
ATOM    668  CG  ARG A  72      12.681  38.587  -1.987   69   0.070 0 1.A   
ATOM    669  CD  ARG A  72      11.684  38.276  -0.884   69   0.310 0 1.A   
ATOM    670  NE  ARG A  72      11.858  36.932  -0.344   30  -0.700 0 1.A   
ATOM    672  CZ  ARG A  72      11.814  36.624   0.952   66   0.640 0 1.A   
ATOM    673  NH1 ARG A  72      11.611  37.565   1.868   30  -0.800 0 1.A   
ATOM    676  NH2 ARG A  72      11.950  35.359   1.330   30  -0.800 0 1.A   
ATOM    679  C   ARG A  72      12.731  38.368  -5.339   66   0.500 0 1.A   
ATOM    680  O   ARG A  72      12.517  39.567  -5.524   31  -0.500 0 1.A   
ATOM    681  N   ALA A  73      12.189  37.399  -6.082   30  -0.570 0 1.A   
ATOM    683  CA  ALA A  73      11.261  37.630  -7.203   65   0.200 0 1.A   
ATOM    684  CB  ALA A  73       9.866  37.975  -6.666   70   0.000 0 1.A   
ATOM    685  C   ALA A  73      11.722  38.713  -8.167   66   0.500 0 1.A   
ATOM    686  O   ALA A  73      11.363  39.877  -8.022   31  -0.500 0 1.A   
ATOM    687  N   ALA A  74      12.505  38.318  -9.161   30  -0.570 0 1.A   
ATOM    689  CA  ALA A  74      13.032  39.254 -10.132   65   0.200 0 1.A   
ATOM    690  CB  ALA A  74      14.039  40.171  -9.472   70   0.000 0 1.A   
ATOM    691  C   ALA A  74      13.705  38.455 -11.213   66   0.500 0 1.A   
ATOM    692  O   ALA A  74      14.271  37.399 -10.948   31  -0.500 0 1.A   
ATOM    693  N   ARG A  75      13.628  38.952 -12.439   30  -0.570 0 1.A   
ATOM    695  CA  ARG A  75      14.253  38.291 -13.573   65   0.200 0 1.A   
ATOM    696  CB  ARG A  75      13.327  38.346 -14.783   69   0.000 0 1.A   
ATOM    697  CG  ARG A  75      13.902  37.747 -16.055   69   0.070 0 1.A   
ATOM    698  CD  ARG A  75      13.028  38.124 -17.238   69   0.310 0 1.A   
ATOM    699  NE  ARG A  75      13.507  37.586 -18.507   30  -0.700 0 1.A   
ATOM    701  CZ  ARG A  75      13.027  37.950 -19.694   66   0.640 0 1.A   
ATOM    702  NH1 ARG A  75      12.056  38.853 -19.774   30  -0.800 0 1.A   
ATOM    705  NH2 ARG A  75      13.519  37.416 -20.805   30  -0.800 0 1.A   
ATOM    708  C   ARG A  75      15.514  39.091 -13.838   66   0.500 0 1.A   
ATOM    709  O   ARG A  75      15.524  39.973 -14.685   31  -0.500 0 1.A   
ATOM    710  N   ILE A  76      16.575  38.793 -13.107   30  -0.570 0 1.A   
ATOM    712  CA  ILE A  76      17.808  39.533 -13.270   65   0.200 0 1.A   
ATOM    713  CB  ILE A  76      18.509  39.682 -11.933   65   0.000 0 1.A   
ATOM    714  CG1 ILE A  76      17.505  40.214 -10.912   69   0.000 0 1.A   
ATOM    715  CG2 ILE A  76      19.739  40.582 -12.081   70   0.000 0 1.A   
ATOM    716  CD1 ILE A  76      18.056  40.330  -9.517   70   0.000 0 1.A   
ATOM    717  C   ILE A  76      18.787  38.920 -14.247   66   0.500 0 1.A   
ATOM    718  O   ILE A  76      19.032  37.717 -14.224   31  -0.500 0 1.A   
ATOM    719  N   PRO A  77      19.347  39.742 -15.147   30  -0.570 0 1.A   
ATOM    720  CA  PRO A  77      20.302  39.134 -16.075   65   0.285 0 1.A   
ATOM    721  CB  PRO A  77      20.393  40.160 -17.215   69   0.000 0 1.A   
ATOM    722  CG  PRO A  77      20.084  41.458 -16.538   69   0.000 0 1.A   
ATOM    723  CD  PRO A  77      18.967  41.100 -15.581   69   0.285 0 1.A   
ATOM    724  C   PRO A  77      21.626  38.894 -15.352   66   0.500 0 1.A   
ATOM    725  O   PRO A  77      22.048  39.684 -14.502   31  -0.500 0 1.A   
ATOM    726  N   SER A  78      22.246  37.768 -15.681   30  -0.570 0 1.A   
ATOM    728  CA  SER A  78      23.515  37.349 -15.102   65   0.200 0 1.A   
ATOM    729  CB  SER A  78      24.147  36.298 -16.015   69   0.265 0 1.A   
ATOM    730  OG  SER A  78      25.533  36.171 -15.776   71  -0.700 0 1.A   
ATOM    732  C   SER A  78      24.485  38.502 -14.866   66   0.500 0 1.A   
ATOM    733  O   SER A  78      25.074  38.614 -13.792   31  -0.500 0 1.A   
ATOM    734  N   ARG A  79      24.635  39.361 -15.870   30  -0.570 0 1.A   
ATOM    736  CA  ARG A  79      25.544  40.498 -15.789   65   0.200 0 1.A   
ATOM    737  CB  ARG A  79      25.480  41.330 -17.075   69   0.000 0 1.A   
ATOM    738  CG  ARG A  79      26.393  40.856 -18.204   69   0.070 0 1.A   
ATOM    739  CD  ARG A  79      26.461  41.927 -19.297   69   0.310 0 1.A   
ATOM    740  NE  ARG A  79      27.403  41.602 -20.364   30  -0.700 0 1.A   
ATOM    742  CZ  ARG A  79      27.636  42.385 -21.412   66   0.640 0 1.A   
ATOM    743  NH1 ARG A  79      26.991  43.541 -21.529   30  -0.800 0 1.A   
ATOM    746  NH2 ARG A  79      28.508  42.012 -22.345   30  -0.800 0 1.A   
ATOM    749  C   ARG A  79      25.295  41.406 -14.593   66   0.500 0 1.A   
ATOM    750  O   ARG A  79      26.241  41.793 -13.893   31  -0.500 0 1.A   
ATOM    751  N   ILE A  80      24.027  41.739 -14.363   30  -0.570 0 1.A   
ATOM    753  CA  ILE A  80      23.654  42.616 -13.261   65   0.200 0 1.A   
ATOM    754  CB  ILE A  80      22.205  43.107 -13.420   65   0.000 0 1.A   
ATOM    755  CG1 ILE A  80      21.997  43.713 -14.817   69   0.000 0 1.A   
ATOM    756  CG2 ILE A  80      21.892  44.128 -12.339   70   0.000 0 1.A   
ATOM    757  CD1 ILE A  80      22.780  45.000 -15.082   70   0.000 0 1.A   
ATOM    758  C   ILE A  80      23.799  41.926 -11.897   66   0.500 0 1.A   
ATOM    759  O   ILE A  80      24.132  42.572 -10.887   31  -0.500 0 1.A   
ATOM    760  N   LEU A  81      23.539  40.620 -11.868   30  -0.570 0 1.A   
ATOM    762  CA  LEU A  81      23.663  39.849 -10.640   65   0.200 0 1.A   
ATOM    763  CB  LEU A  81      23.286  38.387 -10.885   69   0.000 0 1.A   
ATOM    764  CG  LEU A  81      23.430  37.468  -9.659   65   0.000 0 1.A   
ATOM    765  CD1 LEU A  81      22.611  38.015  -8.497   70   0.000 0 1.A   
ATOM    766  CD2 LEU A  81      22.965  36.060 -10.015   70   0.000 0 1.A   
ATOM    767  C   LEU A  81      25.096  39.909 -10.121   66   0.500 0 1.A   
ATOM    768  O   LEU A  81      25.350  40.374  -9.014   31  -0.500 0 1.A   
ATOM    769  N   PHE A  82      26.028  39.432 -10.940   30  -0.570 0 1.A   
ATOM    771  CA  PHE A  82      27.440  39.424 -10.579   65   0.200 0 1.A   
ATOM    772  CB  PHE A  82      28.222  38.589 -11.592   69   0.000 0 1.A   
ATOM    773  CG  PHE A  82      27.720  37.173 -11.719   67   0.000 0 1.A   
ATOM    774  CD1 PHE A  82      27.458  36.624 -12.972   67   0.000 0 1.A   
ATOM    775  CD2 PHE A  82      27.490  36.400 -10.582   67   0.000 0 1.A   
ATOM    776  CE1 PHE A  82      26.970  35.325 -13.101   67   0.000 0 1.A   
ATOM    777  CE2 PHE A  82      27.002  35.097 -10.689   67   0.000 0 1.A   
ATOM    778  CZ  PHE A  82      26.739  34.555 -11.957   67   0.000 0 1.A   
ATOM    779  C   PHE A  82      28.007  40.838 -10.492   66   0.500 0 1.A   
ATOM    780  O   PHE A  82      28.998  41.082  -9.790   31  -0.500 0 1.A   
ATOM    781  N   GLY A  83      27.380  41.767 -11.210   30  -0.570 0 1.A   
ATOM    783  CA  GLY A  83      27.829  43.143 -11.143    1   0.200 0 1.A   
ATOM    784  C   GLY A  83      27.636  43.583  -9.704   66   0.500 0 1.A   
ATOM    785  O   GLY A  83      28.548  44.104  -9.060   31  -0.500 0 1.A   
ATOM    786  N   ALA A  84      26.427  43.342  -9.201   30  -0.570 0 1.A   
ATOM    788  CA  ALA A  84      26.054  43.688  -7.835   65   0.200 0 1.A   
ATOM    789  CB  ALA A  84      24.595  43.305  -7.597   70   0.000 0 1.A   
ATOM    790  C   ALA A  84      26.967  42.977  -6.841   66   0.500 0 1.A   
ATOM    791  O   ALA A  84      27.380  43.547  -5.831   31  -0.500 0 1.A   
ATOM    792  N   LEU A  85      27.279  41.724  -7.146   30  -0.570 0 1.A   
ATOM    794  CA  LEU A  85      28.147  40.931  -6.297   65   0.200 0 1.A   
ATOM    795  CB  LEU A  85      28.336  39.537  -6.886   69   0.000 0 1.A   
ATOM    796  CG  LEU A  85      27.362  38.472  -6.371   65   0.000 0 1.A   
ATOM    797  CD1 LEU A  85      27.663  37.128  -7.036   70   0.000 0 1.A   
ATOM    798  CD2 LEU A  85      27.494  38.365  -4.844   70   0.000 0 1.A   
ATOM    799  C   LEU A  85      29.493  41.601  -6.148   66   0.500 0 1.A   
ATOM    800  O   LEU A  85      29.975  41.799  -5.016   31  -0.500 0 1.A   
ATOM    801  N   ARG A  86      30.089  41.944  -7.297   30  -0.570 0 1.A   
ATOM    803  CA  ARG A  86      31.401  42.606  -7.348   65   0.200 0 1.A   
ATOM    804  CB  ARG A  86      31.799  42.934  -8.789   69   0.000 0 1.A   
ATOM    805  CG  ARG A  86      33.189  43.569  -8.923   69   0.070 0 1.A   
ATOM    806  CD  ARG A  86      33.560  43.830 -10.383   69   0.310 0 1.A   
ATOM    807  NE  ARG A  86      32.682  44.827 -11.000   30  -0.700 0 1.A   
ATOM    809  CZ  ARG A  86      32.844  46.147 -10.892   66   0.640 0 1.A   
ATOM    810  NH1 ARG A  86      33.865  46.646 -10.197   30  -0.800 0 1.A   
ATOM    813  NH2 ARG A  86      31.973  46.974 -11.461   30  -0.800 0 1.A   
ATOM    816  C   ARG A  86      31.355  43.889  -6.551   66   0.500 0 1.A   
ATOM    817  O   ARG A  86      32.258  44.164  -5.770   31  -0.500 0 1.A   
ATOM    818  N   VAL A  87      30.289  44.661  -6.756   30  -0.570 0 1.A   
ATOM    820  CA  VAL A  87      30.093  45.924  -6.051   65   0.200 0 1.A   
ATOM    821  CB  VAL A  87      28.740  46.595  -6.439   65   0.000 0 1.A   
ATOM    822  CG1 VAL A  87      28.437  47.750  -5.496   70   0.000 0 1.A   
ATOM    823  CG2 VAL A  87      28.792  47.091  -7.882   70  -0.000 0 1.A   
ATOM    824  C   VAL A  87      30.086  45.666  -4.554   66   0.500 0 1.A   
ATOM    825  O   VAL A  87      30.798  46.319  -3.788   31  -0.500 0 1.A   
ATOM    826  N   LEU A  88      29.270  44.703  -4.147   30  -0.570 0 1.A   
ATOM    828  CA  LEU A  88      29.156  44.348  -2.744   65   0.200 0 1.A   
ATOM    829  CB  LEU A  88      28.105  43.262  -2.588   69   0.000 0 1.A   
ATOM    830  CG  LEU A  88      26.722  43.778  -2.913   65   0.000 0 1.A   
ATOM    831  CD1 LEU A  88      25.724  42.650  -2.902   70   0.000 0 1.A   
ATOM    832  CD2 LEU A  88      26.369  44.820  -1.893   70   0.000 0 1.A   
ATOM    833  C   LEU A  88      30.480  43.864  -2.187   66   0.500 0 1.A   
ATOM    834  O   LEU A  88      30.694  43.891  -0.978   31  -0.500 0 1.A   
ATOM    835  N   GLY A  89      31.361  43.428  -3.084   30  -0.570 0 1.A   
ATOM    837  CA  GLY A  89      32.659  42.925  -2.682    1   0.200 0 1.A   
ATOM    838  C   GLY A  89      33.415  43.791  -1.699   66   0.500 0 1.A   
ATOM    839  O   GLY A  89      34.055  43.296  -0.773   31  -0.500 0 1.A   
ATOM    840  N   ILE A  90      33.351  45.098  -1.893   30  -0.570 0 1.A   
ATOM    842  CA  ILE A  90      34.062  46.002  -1.004   65   0.200 0 1.A   
ATOM    843  CB  ILE A  90      34.472  47.289  -1.735   65   0.000 0 1.A   
ATOM    844  CG1 ILE A  90      33.282  47.862  -2.510   69   0.000 0 1.A   
ATOM    845  CG2 ILE A  90      35.607  46.989  -2.687   70   0.000 0 1.A   
ATOM    846  CD1 ILE A  90      33.576  49.214  -3.192   70   0.000 0 1.A   
ATOM    847  C   ILE A  90      33.258  46.345   0.236   66   0.500 0 1.A   
ATOM    848  O   ILE A  90      33.739  47.078   1.105   31  -0.500 0 1.A   
ATOM    849  N   SER A  91      32.044  45.805   0.325   30  -0.570 0 1.A   
ATOM    851  CA  SER A  91      31.205  46.049   1.495   65   0.200 0 1.A   
ATOM    852  CB  SER A  91      29.721  46.090   1.112   69   0.265 0 1.A   
ATOM    853  OG  SER A  91      29.183  44.791   0.962   71  -0.700 0 1.A   
ATOM    855  C   SER A  91      31.449  44.934   2.504   66   0.500 0 1.A   
ATOM    856  O   SER A  91      32.173  43.992   2.212   31  -0.500 0 1.A   
ATOM    857  N   GLY A  92      30.843  45.041   3.683   30  -0.570 0 1.A   
ATOM    859  CA  GLY A  92      31.013  44.027   4.710    1   0.200 0 1.A   
ATOM    860  C   GLY A  92      29.862  43.025   4.794   66   0.500 0 1.A   
ATOM    861  O   GLY A  92      29.592  42.452   5.857   31  -0.500 0 1.A   
ATOM    862  N   LEU A  93      29.181  42.812   3.670   30  -0.570 0 1.A   
ATOM    864  CA  LEU A  93      28.058  41.866   3.583   65   0.200 0 1.A   
ATOM    865  CB  LEU A  93      27.518  41.819   2.145   69   0.000 0 1.A   
ATOM    866  CG  LEU A  93      26.448  40.779   1.791   65   0.000 0 1.A   
ATOM    867  CD1 LEU A  93      25.138  41.131   2.467   70   0.000 0 1.A   
ATOM    868  CD2 LEU A  93      26.277  40.719   0.276   70   0.000 0 1.A   
ATOM    869  C   LEU A  93      28.549  40.490   3.970   66   0.500 0 1.A   
ATOM    870  O   LEU A  93      29.503  39.991   3.384   31  -0.500 0 1.A   
ATOM    871  N   GLN A  94      27.888  39.878   4.948   30  -0.570 0 1.A   
ATOM    873  CA  GLN A  94      28.265  38.544   5.435   65   0.200 0 1.A   
ATOM    874  CB  GLN A  94      28.205  38.488   6.966   69   0.000 0 1.A   
ATOM    875  CG  GLN A  94      29.138  39.424   7.713   69   0.000 0 1.A   
ATOM    876  CD  GLN A  94      29.021  39.271   9.231   66   0.500 0 1.A   
ATOM    877  OE1 GLN A  94      27.993  38.814   9.745   31  -0.500 0 1.A   
ATOM    878  NE2 GLN A  94      30.067  39.667   9.952   30  -0.850 0 1.A   
ATOM    881  C   GLN A  94      27.403  37.389   4.916   66   0.500 0 1.A   
ATOM    882  O   GLN A  94      27.910  36.291   4.650   31  -0.500 0 1.A   
ATOM    883  N   GLU A  95      26.101  37.640   4.799   30  -0.570 0 1.A   
ATOM    885  CA  GLU A  95      25.155  36.623   4.377   65   0.200 0 1.A   
ATOM    886  CB  GLU A  95      24.252  36.285   5.567   69   0.000 0 1.A   
ATOM    887  CG  GLU A  95      24.996  36.389   6.918   69  -0.100 0 1.A   
ATOM    888  CD  GLU A  95      24.143  36.017   8.135   66   0.700 0 1.A   
ATOM    889  OE1 GLU A  95      24.634  36.134   9.293   31  -0.800 0 1.A   
ATOM    890  OE2 GLU A  95      22.978  35.605   7.927   31  -0.800 0 1.A   
ATOM    891  C   GLU A  95      24.307  37.073   3.193   66   0.500 0 1.A   
ATOM    892  O   GLU A  95      23.688  38.140   3.241   31  -0.500 0 1.A   
ATOM    893  N   LEU A  96      24.277  36.265   2.134   30  -0.570 0 1.A   
ATOM    895  CA  LEU A  96      23.474  36.575   0.957   65   0.200 0 1.A   
ATOM    896  CB  LEU A  96      24.359  36.619  -0.291   69   0.000 0 1.A   
ATOM    897  CG  LEU A  96      23.616  36.966  -1.594   65   0.000 0 1.A   
ATOM    898  CD1 LEU A  96      23.038  38.359  -1.457   70   0.000 0 1.A   
ATOM    899  CD2 LEU A  96      24.549  36.902  -2.811   70   0.000 0 1.A   
ATOM    900  C   LEU A  96      22.358  35.536   0.762   66   0.500 0 1.A   
ATOM    901  O   LEU A  96      22.551  34.339   0.985   31  -0.500 0 1.A   
ATOM    902  N   THR A  97      21.182  35.991   0.349   30  -0.570 0 1.A   
ATOM    904  CA  THR A  97      20.064  35.078   0.131   65   0.200 0 1.A   
ATOM    905  CB  THR A  97      19.045  35.132   1.305   65   0.265 0 1.A   
ATOM    906  OG1 THR A  97      19.674  34.716   2.519   71  -0.700 0 1.A   
ATOM    908  CG2 THR A  97      17.871  34.222   1.041   70  -0.000 0 1.A   
ATOM    909  C   THR A  97      19.347  35.422  -1.174   66   0.500 0 1.A   
ATOM    910  O   THR A  97      18.623  36.407  -1.243   31  -0.500 0 1.A   
ATOM    911  N   LEU A  98      19.571  34.613  -2.208   30  -0.570 0 1.A   
ATOM    913  CA  LEU A  98      18.941  34.802  -3.517   65   0.200 0 1.A   
ATOM    914  CB  LEU A  98      19.902  34.397  -4.637   69   0.000 0 1.A   
ATOM    915  CG  LEU A  98      21.303  35.021  -4.677   65   0.000 0 1.A   
ATOM    916  CD1 LEU A  98      21.976  34.621  -5.979   70   0.000 0 1.A   
ATOM    917  CD2 LEU A  98      21.223  36.533  -4.579   70   0.000 0 1.A   
ATOM    918  C   LEU A  98      17.709  33.898  -3.541   66   0.500 0 1.A   
ATOM    919  O   LEU A  98      17.786  32.738  -3.134   31  -0.500 0 1.A   
ATOM    920  N   GLU A  99      16.584  34.405  -4.031   30  -0.570 0 1.A   
ATOM    922  CA  GLU A  99      15.361  33.607  -4.010   65   0.200 0 1.A   
ATOM    923  CB  GLU A  99      14.741  33.765  -2.628   69   0.000 0 1.A   
ATOM    924  CG  GLU A  99      13.403  33.136  -2.417   69  -0.100 0 1.A   
ATOM    925  CD  GLU A  99      13.008  33.218  -0.956   66   0.700 0 1.A   
ATOM    926  OE1 GLU A  99      11.797  33.098  -0.647   31  -0.800 0 1.A   
ATOM    927  OE2 GLU A  99      13.927  33.397  -0.116   31  -0.800 0 1.A   
ATOM    928  C   GLU A  99      14.332  33.927  -5.096   66   0.500 0 1.A   
ATOM    929  O   GLU A  99      14.012  35.084  -5.344   31  -0.500 0 1.A   
ATOM    930  N   ASN A 100      13.806  32.887  -5.732   30  -0.570 0 1.A   
ATOM    932  CA  ASN A 100      12.823  33.056  -6.801   65   0.200 0 1.A   
ATOM    933  CB  ASN A 100      11.523  33.632  -6.238   69  -0.000 0 1.A   
ATOM    934  CG  ASN A 100      10.784  32.645  -5.366   66   0.500 0 1.A   
ATOM    935  OD1 ASN A 100      10.385  31.580  -5.828   31  -0.500 0 1.A   
ATOM    936  ND2 ASN A 100      10.602  32.990  -4.095   30  -0.850 0 1.A   
ATOM    939  C   ASN A 100      13.330  33.961  -7.926   66   0.500 0 1.A   
ATOM    940  O   ASN A 100      12.596  34.815  -8.416   31  -0.500 0 1.A   
ATOM    941  N   LEU A 101      14.583  33.767  -8.329   30  -0.570 0 1.A   
ATOM    943  CA  LEU A 101      15.187  34.567  -9.379   65   0.200 0 1.A   
ATOM    944  CB  LEU A 101      16.568  35.039  -8.965   69   0.000 0 1.A   
ATOM    945  CG  LEU A 101      16.714  35.677  -7.593   65   0.000 0 1.A   
ATOM    946  CD1 LEU A 101      18.208  35.919  -7.331   70   0.000 0 1.A   
ATOM    947  CD2 LEU A 101      15.917  36.966  -7.523   70   0.000 0 1.A   
ATOM    948  C   LEU A 101      15.355  33.764 -10.637   66   0.500 0 1.A   
ATOM    949  O   LEU A 101      15.560  32.547 -10.598   31  -0.500 0 1.A   
ATOM    950  N   GLU A 102      15.287  34.461 -11.759   30  -0.570 0 1.A   
ATOM    952  CA  GLU A 102      15.479  33.844 -13.060   65   0.200 0 1.A   
ATOM    953  CB  GLU A 102      14.228  34.060 -13.925   69   0.000 0 1.A   
ATOM    954  CG  GLU A 102      14.344  33.654 -15.395   69  -0.100 0 1.A   
ATOM    955  CD  GLU A 102      13.062  33.951 -16.168   66   0.700 0 1.A   
ATOM    956  OE1 GLU A 102      13.098  34.024 -17.416   31  -0.800 0 1.A   
ATOM    957  OE2 GLU A 102      12.010  34.105 -15.514   31  -0.800 0 1.A   
ATOM    958  C   GLU A 102      16.698  34.559 -13.648   66   0.500 0 1.A   
ATOM    959  O   GLU A 102      16.556  35.495 -14.427   31  -0.500 0 1.A   
ATOM    960  N   VAL A 103      17.897  34.136 -13.247   30  -0.570 0 1.A   
ATOM    962  CA  VAL A 103      19.119  34.759 -13.738   65   0.200 0 1.A   
ATOM    963  CB  VAL A 103      20.321  34.358 -12.867   65   0.000 0 1.A   
ATOM    964  CG1 VAL A 103      21.562  35.123 -13.303   70   0.000 0 1.A   
ATOM    965  CG2 VAL A 103      20.003  34.663 -11.396   70  -0.000 0 1.A   
ATOM    966  C   VAL A 103      19.309  34.348 -15.190   66   0.500 0 1.A   
ATOM    967  O   VAL A 103      19.458  33.171 -15.503   31  -0.500 0 1.A   
ATOM    968  N   THR A 104      19.297  35.338 -16.077   30  -0.570 0 1.A   
ATOM    970  CA  THR A 104      19.381  35.088 -17.509   65   0.200 0 1.A   
ATOM    971  CB  THR A 104      18.193  35.744 -18.229   65   0.265 0 1.A   
ATOM    972  OG1 THR A 104      18.111  37.117 -17.834   71  -0.700 0 1.A   
ATOM    974  CG2 THR A 104      16.886  35.054 -17.865   70  -0.000 0 1.A   
ATOM    975  C   THR A 104      20.636  35.543 -18.219   66   0.500 0 1.A   
ATOM    976  O   THR A 104      21.346  36.432 -17.755   31  -0.500 0 1.A   
ATOM    977  N   GLY A 105      20.880  34.921 -19.369   30  -0.570 0 1.A   
ATOM    979  CA  GLY A 105      22.035  35.253 -20.181    1   0.200 0 1.A   
ATOM    980  C   GLY A 105      23.356  34.879 -19.551   66   0.500 0 1.A   
ATOM    981  O   GLY A 105      23.457  34.741 -18.333   31  -0.500 0 1.A   
ATOM    982  N   THR A 106      24.372  34.701 -20.386   30  -0.570 0 1.A   
ATOM    984  CA  THR A 106      25.698  34.361 -19.896   65   0.200 0 1.A   
ATOM    985  CB  THR A 106      26.456  33.433 -20.888   65   0.265 0 1.A   
ATOM    986  OG1 THR A 106      26.487  34.034 -22.191   71  -0.700 0 1.A   
ATOM    988  CG2 THR A 106      25.776  32.070 -20.974   70  -0.000 0 1.A   
ATOM    989  C   THR A 106      26.502  35.641 -19.683   66   0.500 0 1.A   
ATOM    990  O   THR A 106      26.311  36.644 -20.382   31  -0.500 0 1.A   
ATOM    991  N   ALA A 107      27.391  35.603 -18.703   30  -0.570 0 1.A   
ATOM    993  CA  ALA A 107      28.222  36.749 -18.394   65   0.200 0 1.A   
ATOM    994  CB  ALA A 107      28.013  37.169 -16.943   70   0.000 0 1.A   
ATOM    995  C   ALA A 107      29.662  36.334 -18.623   66   0.500 0 1.A   
ATOM    996  O   ALA A 107      30.000  35.155 -18.531   31  -0.500 0 1.A   
ATOM    997  N   PRO A 108      30.530  37.292 -18.961   30  -0.570 0 1.A   
ATOM    998  CA  PRO A 108      31.920  36.886 -19.175   65   0.285 0 1.A   
ATOM    999  CB  PRO A 108      32.500  38.064 -19.967   69   0.000 0 1.A   
ATOM   1000  CG  PRO A 108      31.696  39.238 -19.476   69   0.000 0 1.A   
ATOM   1001  CD  PRO A 108      30.298  38.675 -19.416   69   0.285 0 1.A   
ATOM   1002  C   PRO A 108      32.641  36.631 -17.842   66   0.500 0 1.A   
ATOM   1003  O   PRO A 108      32.300  37.223 -16.816   31  -0.500 0 1.A   
ATOM   1004  N   PRO A 109      33.636  35.729 -17.841   30  -0.570 0 1.A   
ATOM   1005  CA  PRO A 109      34.377  35.427 -16.618   65   0.285 0 1.A   
ATOM   1006  CB  PRO A 109      35.456  34.465 -17.098   69   0.000 0 1.A   
ATOM   1007  CG  PRO A 109      34.835  33.802 -18.258   69   0.000 0 1.A   
ATOM   1008  CD  PRO A 109      34.168  34.946 -18.967   69   0.285 0 1.A   
ATOM   1009  C   PRO A 109      34.980  36.712 -16.084   66   0.500 0 1.A   
ATOM   1010  O   PRO A 109      35.312  37.609 -16.858   31  -0.500 0 1.A   
ATOM   1011  N   PRO A 110      35.106  36.833 -14.754   30  -0.570 0 1.A   
ATOM   1012  CA  PRO A 110      35.692  38.057 -14.215   65   0.285 0 1.A   
ATOM   1013  CB  PRO A 110      35.366  37.962 -12.727   69   0.000 0 1.A   
ATOM   1014  CG  PRO A 110      35.374  36.494 -12.477   69   0.000 0 1.A   
ATOM   1015  CD  PRO A 110      34.640  35.953 -13.668   69   0.285 0 1.A   
ATOM   1016  C   PRO A 110      37.195  38.066 -14.502   66   0.500 0 1.A   
ATOM   1017  O   PRO A 110      37.795  37.023 -14.767   31  -0.500 0 1.A   
ATOM   1018  N   LEU A 111      37.798  39.246 -14.461   30  -0.570 0 1.A   
ATOM   1020  CA  LEU A 111      39.224  39.372 -14.724   65   0.200 0 1.A   
ATOM   1021  CB  LEU A 111      39.575  40.839 -14.963   69   0.000 0 1.A   
ATOM   1022  CG  LEU A 111      38.995  41.464 -16.228   65   0.000 0 1.A   
ATOM   1023  CD1 LEU A 111      38.855  42.962 -16.034   70   0.000 0 1.A   
ATOM   1024  CD2 LEU A 111      39.890  41.127 -17.420   70   0.000 0 1.A   
ATOM   1025  C   LEU A 111      40.046  38.842 -13.562   66   0.500 0 1.A   
ATOM   1026  O   LEU A 111      40.723  37.815 -13.666   31  -0.500 0 1.A   
ATOM   1027  N   LEU A 112      39.983  39.566 -12.453   30  -0.570 0 1.A   
ATOM   1029  CA  LEU A 112      40.722  39.201 -11.257   65   0.200 0 1.A   
ATOM   1030  CB  LEU A 112      40.759  40.395 -10.294   69   0.000 0 1.A   
ATOM   1031  CG  LEU A 112      39.452  40.760  -9.586   65   0.000 0 1.A   
ATOM   1032  CD1 LEU A 112      38.241  40.243 -10.372   70   0.000 0 1.A   
ATOM   1033  CD2 LEU A 112      39.454  40.143  -8.198   70   0.000 0 1.A   
ATOM   1034  C   LEU A 112      40.092  37.980 -10.579   66   0.500 0 1.A   
ATOM   1035  O   LEU A 112      39.178  37.347 -11.121   31  -0.500 0 1.A   
ATOM   1036  N   GLU A 113      40.576  37.669  -9.382   30  -0.570 0 1.A   
ATOM   1038  CA  GLU A 113      40.080  36.525  -8.637   65   0.200 0 1.A   
ATOM   1039  CB  GLU A 113      41.176  35.449  -8.576   69   0.000 0 1.A   
ATOM   1040  CG  GLU A 113      41.834  35.160  -9.935   69  -0.100 0 1.A   
ATOM   1041  CD  GLU A 113      42.377  33.738 -10.051   66   0.700 0 1.A   
ATOM   1042  OE1 GLU A 113      41.570  32.781  -9.962   31  -0.800 0 1.A   
ATOM   1043  OE2 GLU A 113      43.608  33.575 -10.237   31  -0.800 0 1.A   
ATOM   1044  C   GLU A 113      39.617  36.887  -7.223   66   0.500 0 1.A   
ATOM   1045  O   GLU A 113      40.211  37.738  -6.556   31  -0.500 0 1.A   
ATOM   1046  N   ALA A 114      38.541  36.236  -6.789   30  -0.570 0 1.A   
ATOM   1048  CA  ALA A 114      37.968  36.421  -5.456   65   0.200 0 1.A   
ATOM   1049  CB  ALA A 114      39.069  36.318  -4.398   70   0.000 0 1.A   
ATOM   1050  C   ALA A 114      37.194  37.721  -5.271   66   0.500 0 1.A   
ATOM   1051  O   ALA A 114      36.949  38.151  -4.146   31  -0.500 0 1.A   
ATOM   1052  N   THR A 115      36.809  38.349  -6.371   30  -0.570 0 1.A   
ATOM   1054  CA  THR A 115      36.065  39.605  -6.308   65   0.200 0 1.A   
ATOM   1055  CB  THR A 115      35.955  40.241  -7.725   65   0.265 0 1.A   
ATOM   1056  OG1 THR A 115      35.054  41.352  -7.689   71  -0.700 0 1.A   
ATOM   1058  CG2 THR A 115      35.443  39.217  -8.741   70  -0.000 0 1.A   
ATOM   1059  C   THR A 115      34.665  39.339  -5.758   66   0.500 0 1.A   
ATOM   1060  O   THR A 115      33.792  38.901  -6.495   31  -0.500 0 1.A   
ATOM   1061  N   GLY A 116      34.431  39.596  -4.476   30  -0.570 0 1.A   
ATOM   1063  CA  GLY A 116      33.107  39.309  -3.944    1   0.200 0 1.A   
ATOM   1064  C   GLY A 116      32.950  39.497  -2.451   66   0.500 0 1.A   
ATOM   1065  O   GLY A 116      33.934  39.480  -1.717   31  -0.500 0 1.A   
ATOM   1066  N   PRO A 117      31.709  39.663  -1.969   30  -0.570 0 1.A   
ATOM   1067  CA  PRO A 117      31.463  39.860  -0.536   65   0.285 0 1.A   
ATOM   1068  CB  PRO A 117      29.936  39.755  -0.416   69   0.000 0 1.A   
ATOM   1069  CG  PRO A 117      29.444  40.090  -1.788   69   0.000 0 1.A   
ATOM   1070  CD  PRO A 117      30.446  39.440  -2.695   69   0.285 0 1.A   
ATOM   1071  C   PRO A 117      32.154  38.758   0.232   66   0.500 0 1.A   
ATOM   1072  O   PRO A 117      32.128  37.613  -0.204   31  -0.500 0 1.A   
ATOM   1073  N   ASP A 118      32.782  39.069   1.359   30  -0.570 0 1.A   
ATOM   1075  CA  ASP A 118      33.413  37.987   2.099   65   0.200 0 1.A   
ATOM   1076  CB  ASP A 118      34.524  38.491   3.017   69  -0.100 0 1.A   
ATOM   1077  CG  ASP A 118      35.429  37.368   3.463   66   0.700 0 1.A   
ATOM   1078  OD1 ASP A 118      36.236  37.538   4.402   31  -0.800 0 1.A   
ATOM   1079  OD2 ASP A 118      35.321  36.290   2.848   31  -0.800 0 1.A   
ATOM   1080  C   ASP A 118      32.341  37.286   2.924   66   0.500 0 1.A   
ATOM   1081  O   ASP A 118      32.310  37.394   4.151   31  -0.500 0 1.A   
ATOM   1082  N   LEU A 119      31.472  36.560   2.225   30  -0.570 0 1.A   
ATOM   1084  CA  LEU A 119      30.340  35.833   2.813   65   0.200 0 1.A   
ATOM   1085  CB  LEU A 119      29.432  35.305   1.702   69   0.000 0 1.A   
ATOM   1086  CG  LEU A 119      28.753  36.246   0.705   65   0.000 0 1.A   
ATOM   1087  CD1 LEU A 119      27.827  35.424  -0.201   70   0.000 0 1.A   
ATOM   1088  CD2 LEU A 119      27.950  37.307   1.440   70   0.000 0 1.A   
ATOM   1089  C   LEU A 119      30.626  34.647   3.728   66   0.500 0 1.A   
ATOM   1090  O   LEU A 119      31.625  33.955   3.575   31  -0.500 0 1.A   
ATOM   1091  N   ASN A 120      29.730  34.404   4.679   30  -0.570 0 1.A   
ATOM   1093  CA  ASN A 120      29.861  33.222   5.533   65   0.200 0 1.A   
ATOM   1094  CB  ASN A 120      29.637  33.537   7.017   69  -0.000 0 1.A   
ATOM   1095  CG  ASN A 120      30.792  34.298   7.638   66   0.500 0 1.A   
ATOM   1096  OD1 ASN A 120      31.960  34.027   7.349   31  -0.500 0 1.A   
ATOM   1097  ND2 ASN A 120      30.474  35.247   8.509   30  -0.850 0 1.A   
ATOM   1100  C   ASN A 120      28.753  32.278   5.078   66   0.500 0 1.A   
ATOM   1101  O   ASN A 120      28.934  31.067   4.997   31  -0.500 0 1.A   
ATOM   1102  N   ILE A 121      27.624  32.879   4.717   30  -0.570 0 1.A   
ATOM   1104  CA  ILE A 121      26.420  32.159   4.348   65   0.200 0 1.A   
ATOM   1105  CB  ILE A 121      25.381  32.396   5.449   65   0.000 0 1.A   
ATOM   1106  CG1 ILE A 121      26.009  32.028   6.799   69   0.000 0 1.A   
ATOM   1107  CG2 ILE A 121      24.098  31.634   5.163   70   0.000 0 1.A   
ATOM   1108  CD1 ILE A 121      25.111  32.257   7.964   70   0.000 0 1.A   
ATOM   1109  C   ILE A 121      25.804  32.546   3.016   66   0.500 0 1.A   
ATOM   1110  O   ILE A 121      25.480  33.706   2.803   31  -0.500 0 1.A   
ATOM   1111  N   LEU A 122      25.649  31.578   2.117   30  -0.570 0 1.A   
ATOM   1113  CA  LEU A 122      25.016  31.845   0.836   65   0.200 0 1.A   
ATOM   1114  CB  LEU A 122      26.004  31.638  -0.333   69   0.000 0 1.A   
ATOM   1115  CG  LEU A 122      25.366  31.578  -1.755   65   0.000 0 1.A   
ATOM   1116  CD1 LEU A 122      24.544  32.828  -2.053   70   0.000 0 1.A   
ATOM   1117  CD2 LEU A 122      26.444  31.402  -2.813   70   0.000 0 1.A   
ATOM   1118  C   LEU A 122      23.816  30.906   0.695   66   0.500 0 1.A   
ATOM   1119  O   LEU A 122      23.974  29.695   0.729   31  -0.500 0 1.A   
ATOM   1120  N   ASN A 123      22.614  31.466   0.559   30  -0.570 0 1.A   
ATOM   1122  CA  ASN A 123      21.394  30.651   0.420   65   0.200 0 1.A   
ATOM   1123  CB  ASN A 123      20.361  31.016   1.479   69  -0.000 0 1.A   
ATOM   1124  CG  ASN A 123      20.821  30.711   2.848   66   0.500 0 1.A   
ATOM   1125  OD1 ASN A 123      21.236  29.598   3.115   31  -0.500 0 1.A   
ATOM   1126  ND2 ASN A 123      20.750  31.687   3.742   30  -0.850 0 1.A   
ATOM   1129  C   ASN A 123      20.724  30.849  -0.916   66   0.500 0 1.A   
ATOM   1130  O   ASN A 123      20.499  31.975  -1.346   31  -0.500 0 1.A   
ATOM   1131  N   LEU A 124      20.373  29.761  -1.569   30  -0.570 0 1.A   
ATOM   1133  CA  LEU A 124      19.688  29.867  -2.851   65   0.200 0 1.A   
ATOM   1134  CB  LEU A 124      20.575  29.323  -3.968   69   0.000 0 1.A   
ATOM   1135  CG  LEU A 124      22.012  29.865  -4.039   65   0.000 0 1.A   
ATOM   1136  CD1 LEU A 124      22.763  29.121  -5.089   70   0.000 0 1.A   
ATOM   1137  CD2 LEU A 124      22.025  31.340  -4.374   70   0.000 0 1.A   
ATOM   1138  C   LEU A 124      18.396  29.057  -2.770   66   0.500 0 1.A   
ATOM   1139  O   LEU A 124      18.381  27.928  -2.279   31  -0.500 0 1.A   
ATOM   1140  N   ARG A 125      17.303  29.654  -3.215   30  -0.570 0 1.A   
ATOM   1142  CA  ARG A 125      16.028  28.959  -3.228   65   0.200 0 1.A   
ATOM   1143  CB  ARG A 125      15.193  29.281  -1.992   69   0.000 0 1.A   
ATOM   1144  CG  ARG A 125      13.802  28.620  -2.054   69   0.070 0 1.A   
ATOM   1145  CD  ARG A 125      12.976  28.892  -0.816   69   0.310 0 1.A   
ATOM   1146  NE  ARG A 125      13.502  28.191   0.346   30  -0.700 0 1.A   
ATOM   1148  CZ  ARG A 125      13.213  26.927   0.653   66   0.640 0 1.A   
ATOM   1149  NH1 ARG A 125      12.388  26.218  -0.124   30  -0.800 0 1.A   
ATOM   1152  NH2 ARG A 125      13.756  26.383   1.740   30  -0.800 0 1.A   
ATOM   1155  C   ARG A 125      15.236  29.319  -4.471   66   0.500 0 1.A   
ATOM   1156  O   ARG A 125      14.821  30.469  -4.658   31  -0.500 0 1.A   
ATOM   1157  N   ASN A 126      15.038  28.325  -5.330   30  -0.570 0 1.A   
ATOM   1159  CA  ASN A 126      14.275  28.507  -6.555   65   0.200 0 1.A   
ATOM   1160  CB  ASN A 126      12.840  28.888  -6.191   69  -0.000 0 1.A   
ATOM   1161  CG  ASN A 126      11.892  28.714  -7.329   66   0.500 0 1.A   
ATOM   1162  OD1 ASN A 126      12.027  27.798  -8.131   31  -0.500 0 1.A   
ATOM   1163  ND2 ASN A 126      10.905  29.592  -7.387   30  -0.850 0 1.A   
ATOM   1166  C   ASN A 126      14.902  29.543  -7.496   66   0.500 0 1.A   
ATOM   1167  O   ASN A 126      14.239  30.443  -8.004   31  -0.500 0 1.A   
ATOM   1168  N   VAL A 127      16.199  29.383  -7.718   30  -0.570 0 1.A   
ATOM   1170  CA  VAL A 127      16.964  30.237  -8.594   65   0.200 0 1.A   
ATOM   1171  CB  VAL A 127      18.274  30.631  -7.928   65   0.000 0 1.A   
ATOM   1172  CG1 VAL A 127      19.115  31.451  -8.900   70   0.000 0 1.A   
ATOM   1173  CG2 VAL A 127      17.989  31.393  -6.643   70  -0.000 0 1.A   
ATOM   1174  C   VAL A 127      17.297  29.479  -9.878   66   0.500 0 1.A   
ATOM   1175  O   VAL A 127      17.825  28.372  -9.830   31  -0.500 0 1.A   
ATOM   1176  N   SER A 128      16.969  30.043 -11.033   30  -0.570 0 1.A   
ATOM   1178  CA  SER A 128      17.322  29.370 -12.284   65   0.200 0 1.A   
ATOM   1179  CB  SER A 128      16.125  29.310 -13.230   69   0.265 0 1.A   
ATOM   1180  OG  SER A 128      15.748  30.613 -13.630   71  -0.700 0 1.A   
ATOM   1182  C   SER A 128      18.463  30.164 -12.921   66   0.500 0 1.A   
ATOM   1183  O   SER A 128      18.589  31.372 -12.708   31  -0.500 0 1.A   
ATOM   1184  N   TRP A 129      19.300  29.493 -13.696   30  -0.570 0 1.A   
ATOM   1186  CA  TRP A 129      20.422  30.170 -14.322   65   0.200 0 1.A   
ATOM   1187  CB  TRP A 129      21.725  29.690 -13.693   69   0.000 0 1.A   
ATOM   1188  CG  TRP A 129      21.700  29.761 -12.195   68  -0.055 0 1.A   
ATOM   1189  CD1 TRP A 129      21.074  28.901 -11.348   67   0.130 0 1.A   
ATOM   1190  CD2 TRP A 129      22.341  30.742 -11.367   68  -0.055 0 1.A   
ATOM   1191  NE1 TRP A 129      21.287  29.280 -10.043   30  -0.570 0 1.A   
ATOM   1193  CE2 TRP A 129      22.062  30.405 -10.029   68   0.130 0 1.A   
ATOM   1194  CE3 TRP A 129      23.126  31.870 -11.631   67   0.000 0 1.A   
ATOM   1195  CZ2 TRP A 129      22.540  31.147  -8.960   67   0.000 0 1.A   
ATOM   1196  CZ3 TRP A 129      23.603  32.608 -10.568   67   0.000 0 1.A   
ATOM   1197  CH2 TRP A 129      23.309  32.242  -9.243   67   0.000 0 1.A   
ATOM   1198  C   TRP A 129      20.458  29.956 -15.829   66   0.500 0 1.A   
ATOM   1199  O   TRP A 129      19.793  29.050 -16.356   31  -0.500 0 1.A   
ATOM   1200  N   ALA A 130      21.230  30.803 -16.512   30  -0.570 0 1.A   
ATOM   1202  CA  ALA A 130      21.373  30.726 -17.965   65   0.200 0 1.A   
ATOM   1203  CB  ALA A 130      22.406  31.740 -18.447   70   0.000 0 1.A   
ATOM   1204  C   ALA A 130      21.817  29.313 -18.307   66   0.500 0 1.A   
ATOM   1205  O   ALA A 130      21.099  28.568 -18.969   31  -0.500 0 1.A   
ATOM   1206  N   THR A 131      23.014  28.949 -17.868   30  -0.570 0 1.A   
ATOM   1208  CA  THR A 131      23.490  27.594 -18.082   65   0.200 0 1.A   
ATOM   1209  CB  THR A 131      25.004  27.503 -17.792   65   0.265 0 1.A   
ATOM   1210  OG1 THR A 131      25.364  26.149 -17.473   71  -0.700 0 1.A   
ATOM   1212  CG2 THR A 131      25.376  28.445 -16.648   70  -0.000 0 1.A   
ATOM   1213  C   THR A 131      22.677  26.831 -17.029   66   0.500 0 1.A   
ATOM   1214  O   THR A 131      21.771  27.410 -16.421   31  -0.500 0 1.A   
ATOM   1215  N   ARG A 132      22.955  25.553 -16.801   30  -0.570 0 1.A   
ATOM   1217  CA  ARG A 132      22.190  24.854 -15.778   65   0.200 0 1.A   
ATOM   1218  CB  ARG A 132      20.906  24.268 -16.371   69   0.000 0 1.A   
ATOM   1219  CG  ARG A 132      21.109  23.304 -17.518   69   0.070 0 1.A   
ATOM   1220  CD  ARG A 132      19.760  22.856 -18.082   69   0.310 0 1.A   
ATOM   1221  NE  ARG A 132      18.921  22.178 -17.090   30  -0.700 0 1.A   
ATOM   1223  CZ  ARG A 132      19.235  21.032 -16.488   66   0.640 0 1.A   
ATOM   1224  NH1 ARG A 132      20.380  20.421 -16.768   30  -0.800 0 1.A   
ATOM   1227  NH2 ARG A 132      18.393  20.484 -15.616   30  -0.800 0 1.A   
ATOM   1230  C   ARG A 132      22.973  23.783 -15.050   66   0.500 0 1.A   
ATOM   1231  O   ARG A 132      22.550  23.308 -13.998   31  -0.500 0 1.A   
ATOM   1232  N   ASP A 133      24.114  23.402 -15.601   30  -0.570 0 1.A   
ATOM   1234  CA  ASP A 133      24.934  22.395 -14.954   65   0.200 0 1.A   
ATOM   1235  CB  ASP A 133      25.179  21.202 -15.872   69  -0.100 0 1.A   
ATOM   1236  CG  ASP A 133      23.903  20.513 -16.279   66   0.700 0 1.A   
ATOM   1237  OD1 ASP A 133      23.092  20.175 -15.388   31  -0.800 0 1.A   
ATOM   1238  OD2 ASP A 133      23.717  20.306 -17.498   31  -0.800 0 1.A   
ATOM   1239  C   ASP A 133      26.258  23.021 -14.602   66   0.500 0 1.A   
ATOM   1240  O   ASP A 133      27.119  22.386 -13.992   31  -0.500 0 1.A   
ATOM   1241  N   ALA A 134      26.436  24.269 -15.002   30  -0.570 0 1.A   
ATOM   1243  CA  ALA A 134      27.681  24.934 -14.697   65   0.200 0 1.A   
ATOM   1244  CB  ALA A 134      28.418  25.288 -15.987   70   0.000 0 1.A   
ATOM   1245  C   ALA A 134      27.430  26.178 -13.856   66   0.500 0 1.A   
ATOM   1246  O   ALA A 134      28.372  26.873 -13.496   31  -0.500 0 1.A   
ATOM   1247  N   TRP A 135      26.172  26.452 -13.515   30  -0.570 0 1.A   
ATOM   1249  CA  TRP A 135      25.901  27.646 -12.727   65   0.200 0 1.A   
ATOM   1250  CB  TRP A 135      24.412  27.791 -12.401   69   0.000 0 1.A   
ATOM   1251  CG  TRP A 135      23.883  26.720 -11.524   68  -0.055 0 1.A   
ATOM   1252  CD1 TRP A 135      23.371  25.525 -11.916   67   0.130 0 1.A   
ATOM   1253  CD2 TRP A 135      23.854  26.721 -10.092   68  -0.055 0 1.A   
ATOM   1254  NE1 TRP A 135      23.021  24.779 -10.821   30  -0.570 0 1.A   
ATOM   1256  CE2 TRP A 135      23.309  25.489  -9.687   68   0.130 0 1.A   
ATOM   1257  CE3 TRP A 135      24.240  27.646  -9.110   67   0.000 0 1.A   
ATOM   1258  CZ2 TRP A 135      23.138  25.149  -8.343   67   0.000 0 1.A   
ATOM   1259  CZ3 TRP A 135      24.067  27.308  -7.766   67   0.000 0 1.A   
ATOM   1260  CH2 TRP A 135      23.520  26.068  -7.401   67   0.000 0 1.A   
ATOM   1261  C   TRP A 135      26.707  27.685 -11.430   66   0.500 0 1.A   
ATOM   1262  O   TRP A 135      27.161  28.752 -11.022   31  -0.500 0 1.A   
ATOM   1263  N   LEU A 136      26.895  26.539 -10.783   30  -0.570 0 1.A   
ATOM   1265  CA  LEU A 136      27.649  26.542  -9.541   65   0.200 0 1.A   
ATOM   1266  CB  LEU A 136      27.526  25.168  -8.858   69   0.000 0 1.A   
ATOM   1267  CG  LEU A 136      27.986  24.893  -7.408   65   0.000 0 1.A   
ATOM   1268  CD1 LEU A 136      29.367  24.282  -7.401   70   0.000 0 1.A   
ATOM   1269  CD2 LEU A 136      27.934  26.172  -6.576   70   0.000 0 1.A   
ATOM   1270  C   LEU A 136      29.121  26.907  -9.809   66   0.500 0 1.A   
ATOM   1271  O   LEU A 136      29.711  27.724  -9.102   31  -0.500 0 1.A   
ATOM   1272  N   ALA A 137      29.703  26.318 -10.844   30  -0.570 0 1.A   
ATOM   1274  CA  ALA A 137      31.095  26.584 -11.172   65   0.200 0 1.A   
ATOM   1275  CB  ALA A 137      31.521  25.748 -12.372   70   0.000 0 1.A   
ATOM   1276  C   ALA A 137      31.322  28.055 -11.468   66   0.500 0 1.A   
ATOM   1277  O   ALA A 137      32.331  28.641 -11.064   31  -0.500 0 1.A   
ATOM   1278  N   GLU A 138      30.368  28.650 -12.174   30  -0.570 0 1.A   
ATOM   1280  CA  GLU A 138      30.457  30.048 -12.561   65   0.200 0 1.A   
ATOM   1281  CB  GLU A 138      29.478  30.322 -13.685   69   0.000 0 1.A   
ATOM   1282  CG  GLU A 138      29.959  29.742 -14.976   69  -0.100 0 1.A   
ATOM   1283  CD  GLU A 138      29.054  30.101 -16.096   66   0.700 0 1.A   
ATOM   1284  OE1 GLU A 138      28.709  31.304 -16.178   31  -0.800 0 1.A   
ATOM   1285  OE2 GLU A 138      28.689  29.195 -16.885   31  -0.800 0 1.A   
ATOM   1286  C   GLU A 138      30.224  31.013 -11.433   66   0.500 0 1.A   
ATOM   1287  O   GLU A 138      30.897  32.036 -11.329   31  -0.500 0 1.A   
ATOM   1288  N   LEU A 139      29.260  30.705 -10.586   30  -0.570 0 1.A   
ATOM   1290  CA  LEU A 139      29.006  31.580  -9.465   65   0.200 0 1.A   
ATOM   1291  CB  LEU A 139      27.784  31.100  -8.683   69   0.000 0 1.A   
ATOM   1292  CG  LEU A 139      27.540  31.791  -7.350   65   0.000 0 1.A   
ATOM   1293  CD1 LEU A 139      27.513  33.295  -7.559   70   0.000 0 1.A   
ATOM   1294  CD2 LEU A 139      26.237  31.308  -6.760   70   0.000 0 1.A   
ATOM   1295  C   LEU A 139      30.250  31.579  -8.576   66   0.500 0 1.A   
ATOM   1296  O   LEU A 139      30.569  32.567  -7.956   31  -0.500 0 1.A   
ATOM   1297  N   GLN A 140      30.952  30.461  -8.524   30  -0.570 0 1.A   
ATOM   1299  CA  GLN A 140      32.156  30.375  -7.709   65   0.200 0 1.A   
ATOM   1300  CB  GLN A 140      32.766  28.988  -7.818   69   0.000 0 1.A   
ATOM   1301  CG  GLN A 140      32.123  27.966  -6.937   69   0.000 0 1.A   
ATOM   1302  CD  GLN A 140      32.997  26.754  -6.825   66   0.500 0 1.A   
ATOM   1303  OE1 GLN A 140      33.196  26.035  -7.808   31  -0.500 0 1.A   
ATOM   1304  NE2 GLN A 140      33.557  26.528  -5.637   30  -0.850 0 1.A   
ATOM   1307  C   GLN A 140      33.214  31.390  -8.115   66   0.500 0 1.A   
ATOM   1308  O   GLN A 140      34.007  31.835  -7.283   31  -0.500 0 1.A   
ATOM   1309  N   GLN A 141      33.228  31.726  -9.404   30  -0.570 0 1.A   
ATOM   1311  CA  GLN A 141      34.180  32.668  -9.975   65   0.200 0 1.A   
ATOM   1312  CB  GLN A 141      33.936  32.817 -11.476   69   0.000 0 1.A   
ATOM   1313  CG  GLN A 141      34.272  31.603 -12.338   69   0.000 0 1.A   
ATOM   1314  CD  GLN A 141      33.960  31.854 -13.822   66   0.500 0 1.A   
ATOM   1315  OE1 GLN A 141      32.908  32.414 -14.162   31  -0.500 0 1.A   
ATOM   1316  NE2 GLN A 141      34.868  31.432 -14.706   30  -0.850 0 1.A   
ATOM   1319  C   GLN A 141      34.144  34.052  -9.332   66   0.500 0 1.A   
ATOM   1320  O   GLN A 141      35.091  34.829  -9.487   31  -0.500 0 1.A   
ATOM   1321  N   TRP A 142      33.058  34.353  -8.617   30  -0.570 0 1.A   
ATOM   1323  CA  TRP A 142      32.879  35.637  -7.939   65   0.200 0 1.A   
ATOM   1324  CB  TRP A 142      31.567  36.289  -8.384   69   0.000 0 1.A   
ATOM   1325  CG  TRP A 142      31.385  36.402  -9.882   68  -0.055 0 1.A   
ATOM   1326  CD1 TRP A 142      30.985  35.414 -10.738   67   0.130 0 1.A   
ATOM   1327  CD2 TRP A 142      31.658  37.553 -10.703   68  -0.055 0 1.A   
ATOM   1328  NE1 TRP A 142      30.999  35.874 -12.040   30  -0.570 0 1.A   
ATOM   1330  CE2 TRP A 142      31.408  37.182 -12.045   68   0.130 0 1.A   
ATOM   1331  CE3 TRP A 142      32.092  38.860 -10.433   67   0.000 0 1.A   
ATOM   1332  CZ2 TRP A 142      31.582  38.069 -13.118   67   0.000 0 1.A   
ATOM   1333  CZ3 TRP A 142      32.264  39.746 -11.502   67   0.000 0 1.A   
ATOM   1334  CH2 TRP A 142      32.008  39.342 -12.829   67   0.000 0 1.A   
ATOM   1335  C   TRP A 142      32.873  35.506  -6.408   66   0.500 0 1.A   
ATOM   1336  O   TRP A 142      32.834  36.499  -5.707   31  -0.500 0 1.A   
ATOM   1337  N   LEU A 143      32.923  34.281  -5.891   30  -0.570 0 1.A   
ATOM   1339  CA  LEU A 143      32.905  34.025  -4.444   65   0.200 0 1.A   
ATOM   1340  CB  LEU A 143      32.297  32.655  -4.165   69   0.000 0 1.A   
ATOM   1341  CG  LEU A 143      30.797  32.504  -3.943   65   0.000 0 1.A   
ATOM   1342  CD1 LEU A 143      30.001  33.209  -5.030   70   0.000 0 1.A   
ATOM   1343  CD2 LEU A 143      30.473  31.024  -3.921   70   0.000 0 1.A   
ATOM   1344  C   LEU A 143      34.255  34.041  -3.775   66   0.500 0 1.A   
ATOM   1345  O   LEU A 143      35.235  33.631  -4.365   31  -0.500 0 1.A   
ATOM   1346  N   LYS A 144      34.301  34.490  -2.525   30  -0.570 0 1.A   
ATOM   1348  CA  LYS A 144      35.556  34.486  -1.770   65   0.200 0 1.A   
ATOM   1349  CB  LYS A 144      35.491  35.460  -0.584   69   0.000 0 1.A   
ATOM   1350  CG  LYS A 144      35.642  36.957  -0.915   69   0.000 0 1.A   
ATOM   1351  CD  LYS A 144      37.073  37.463  -0.701   69   0.000 0 1.A   
ATOM   1352  CE  LYS A 144      37.134  38.995  -0.574   69   0.310 0 1.A   
ATOM   1353  NZ  LYS A 144      36.759  39.698  -1.832   30  -0.300 0 1.A   
ATOM   1357  C   LYS A 144      35.738  33.061  -1.249   66   0.500 0 1.A   
ATOM   1358  O   LYS A 144      34.833  32.237  -1.363   31  -0.500 0 1.A   
ATOM   1359  N   PRO A 145      36.906  32.750  -0.670   30  -0.570 0 1.A   
ATOM   1360  CA  PRO A 145      37.176  31.407  -0.140   65   0.285 0 1.A   
ATOM   1361  CB  PRO A 145      38.693  31.324  -0.214   69   0.000 0 1.A   
ATOM   1362  CG  PRO A 145      39.086  32.713   0.196   69   0.000 0 1.A   
ATOM   1363  CD  PRO A 145      38.144  33.554  -0.674   69   0.285 0 1.A   
ATOM   1364  C   PRO A 145      36.693  31.139   1.293   66   0.500 0 1.A   
ATOM   1365  O   PRO A 145      36.761  30.018   1.773   31  -0.500 0 1.A   
ATOM   1366  N   GLY A 146      36.215  32.152   1.989   30  -0.570 0 1.A   
ATOM   1368  CA  GLY A 146      35.801  31.904   3.356    1   0.200 0 1.A   
ATOM   1369  C   GLY A 146      34.396  31.369   3.572   66   0.500 0 1.A   
ATOM   1370  O   GLY A 146      33.984  31.192   4.723   31  -0.500 0 1.A   
ATOM   1371  N   LEU A 147      33.661  31.094   2.497   30  -0.570 0 1.A   
ATOM   1373  CA  LEU A 147      32.284  30.627   2.639   65   0.200 0 1.A   
ATOM   1374  CB  LEU A 147      31.690  30.249   1.294   69   0.000 0 1.A   
ATOM   1375  CG  LEU A 147      30.189  29.977   1.361   65   0.000 0 1.A   
ATOM   1376  CD1 LEU A 147      29.468  31.235   1.781   70   0.000 0 1.A   
ATOM   1377  CD2 LEU A 147      29.690  29.518   0.007   70   0.000 0 1.A   
ATOM   1378  C   LEU A 147      32.145  29.440   3.560   66   0.500 0 1.A   
ATOM   1379  O   LEU A 147      32.779  28.405   3.360   31  -0.500 0 1.A   
ATOM   1380  N   LYS A 148      31.298  29.574   4.570   30  -0.570 0 1.A   
ATOM   1382  CA  LYS A 148      31.109  28.470   5.505   65   0.200 0 1.A   
ATOM   1383  CB  LYS A 148      31.176  28.970   6.949   69   0.000 0 1.A   
ATOM   1384  CG  LYS A 148      32.487  29.542   7.389   69   0.000 0 1.A   
ATOM   1385  CD  LYS A 148      32.334  29.890   8.843   69   0.000 0 1.A   
ATOM   1386  CE  LYS A 148      33.387  30.866   9.314   69   0.310 0 1.A   
ATOM   1387  NZ  LYS A 148      33.129  31.215  10.744   30  -0.300 0 1.A   
ATOM   1391  C   LYS A 148      29.812  27.673   5.338   66   0.500 0 1.A   
ATOM   1392  O   LYS A 148      29.819  26.471   5.533   31  -0.500 0 1.A   
ATOM   1393  N   VAL A 149      28.715  28.334   4.983   30  -0.570 0 1.A   
ATOM   1395  CA  VAL A 149      27.431  27.651   4.849   65   0.200 0 1.A   
ATOM   1396  CB  VAL A 149      26.413  28.172   5.913   65   0.000 0 1.A   
ATOM   1397  CG1 VAL A 149      25.079  27.488   5.744   70   0.000 0 1.A   
ATOM   1398  CG2 VAL A 149      26.942  27.916   7.319   70  -0.000 0 1.A   
ATOM   1399  C   VAL A 149      26.823  27.835   3.458   66   0.500 0 1.A   
ATOM   1400  O   VAL A 149      26.593  28.965   3.025   31  -0.500 0 1.A   
ATOM   1401  N   LEU A 150      26.586  26.732   2.753   30  -0.570 0 1.A   
ATOM   1403  CA  LEU A 150      25.994  26.816   1.430   65   0.200 0 1.A   
ATOM   1404  CB  LEU A 150      26.880  26.146   0.367   69   0.000 0 1.A   
ATOM   1405  CG  LEU A 150      27.073  26.857  -1.006   65   0.000 0 1.A   
ATOM   1406  CD1 LEU A 150      27.368  25.814  -2.080   70   0.000 0 1.A   
ATOM   1407  CD2 LEU A 150      25.857  27.700  -1.433   70   0.000 0 1.A   
ATOM   1408  C   LEU A 150      24.644  26.112   1.436   66   0.500 0 1.A   
ATOM   1409  O   LEU A 150      24.577  24.889   1.563   31  -0.500 0 1.A   
ATOM   1410  N   SER A 151      23.569  26.868   1.290   30  -0.570 0 1.A   
ATOM   1412  CA  SER A 151      22.255  26.255   1.239   65   0.200 0 1.A   
ATOM   1413  CB  SER A 151      21.326  26.934   2.219   69   0.265 0 1.A   
ATOM   1414  OG  SER A 151      20.126  26.211   2.244   71  -0.700 0 1.A   
ATOM   1416  C   SER A 151      21.659  26.368  -0.176   66   0.500 0 1.A   
ATOM   1417  O   SER A 151      21.581  27.473  -0.733   31  -0.500 0 1.A   
ATOM   1418  N   ILE A 152      21.227  25.246  -0.753   30  -0.570 0 1.A   
ATOM   1420  CA  ILE A 152      20.662  25.272  -2.097   65   0.200 0 1.A   
ATOM   1421  CB  ILE A 152      21.605  24.557  -3.117   65   0.000 0 1.A   
ATOM   1422  CG1 ILE A 152      23.052  25.078  -2.985   69   0.000 0 1.A   
ATOM   1423  CG2 ILE A 152      21.110  24.800  -4.552   70   0.000 0 1.A   
ATOM   1424  CD1 ILE A 152      24.048  24.504  -4.035   70   0.000 0 1.A   
ATOM   1425  C   ILE A 152      19.320  24.554  -2.098   66   0.500 0 1.A   
ATOM   1426  O   ILE A 152      19.292  23.355  -1.928   31  -0.500 0 1.A   
ATOM   1427  N   ALA A 153      18.208  25.261  -2.281   30  -0.570 0 1.A   
ATOM   1429  CA  ALA A 153      16.896  24.596  -2.304   65   0.200 0 1.A   
ATOM   1430  CB  ALA A 153      16.002  25.137  -1.175   70   0.000 0 1.A   
ATOM   1431  C   ALA A 153      16.175  24.715  -3.654   66   0.500 0 1.A   
ATOM   1432  O   ALA A 153      16.382  25.656  -4.401   31  -0.500 0 1.A   
ATOM   1433  N   GLN A 154      15.330  23.749  -3.973   30  -0.570 0 1.A   
ATOM   1435  CA  GLN A 154      14.577  23.761  -5.228   65   0.200 0 1.A   
ATOM   1436  CB  GLN A 154      13.335  24.657  -5.089   69   0.000 0 1.A   
ATOM   1437  CG  GLN A 154      12.408  24.267  -3.952   69   0.000 0 1.A   
ATOM   1438  CD  GLN A 154      11.192  25.178  -3.820   66   0.500 0 1.A   
ATOM   1439  OE1 GLN A 154      10.247  25.104  -4.619   31  -0.500 0 1.A   
ATOM   1440  NE2 GLN A 154      11.210  26.047  -2.806   30  -0.850 0 1.A   
ATOM   1443  C   GLN A 154      15.411  24.206  -6.441   66   0.500 0 1.A   
ATOM   1444  O   GLN A 154      14.994  25.072  -7.220   31  -0.500 0 1.A   
ATOM   1445  N   ALA A 155      16.592  23.618  -6.592   30  -0.570 0 1.A   
ATOM   1447  CA  ALA A 155      17.446  23.934  -7.715   65   0.200 0 1.A   
ATOM   1448  CB  ALA A 155      18.847  23.390  -7.480   70   0.000 0 1.A   
ATOM   1449  C   ALA A 155      16.804  23.229  -8.894   66   0.500 0 1.A   
ATOM   1450  O   ALA A 155      16.121  22.226  -8.705   31  -0.500 0 1.A   
ATOM   1451  N   HIS A 156      16.992  23.755 -10.101   30  -0.570 0 1.A   
ATOM   1453  CA  HIS A 156      16.424  23.100 -11.265   65   0.200 0 1.A   
ATOM   1454  CB  HIS A 156      16.080  24.091 -12.384   69   0.000 0 1.A   
ATOM   1455  CG  HIS A 156      15.673  23.425 -13.668   68   0.130 0 1.A   
ATOM   1456  ND1 HIS A 156      16.563  23.171 -14.693   30  -0.570 0 1.A   
ATOM   1458  CD2 HIS A 156      14.484  22.912 -14.071   67   0.100 0 1.A   
ATOM   1459  CE1 HIS A 156      15.941  22.531 -15.670   68   0.410 0 1.A   
ATOM   1460  NE2 HIS A 156      14.678  22.361 -15.318   30  -0.490 0 1.A   
ATOM   1461  C   HIS A 156      17.463  22.130 -11.761   66   0.500 0 1.A   
ATOM   1462  O   HIS A 156      17.223  21.393 -12.706   31  -0.500 0 1.A   
ATOM   1463  N   SER A 157      18.624  22.131 -11.113   30  -0.570 0 1.A   
ATOM   1465  CA  SER A 157      19.701  21.234 -11.504   65   0.200 0 1.A   
ATOM   1466  CB  SER A 157      20.187  21.570 -12.912   69   0.265 0 1.A   
ATOM   1467  OG  SER A 157      21.252  20.704 -13.278   71  -0.700 0 1.A   
ATOM   1469  C   SER A 157      20.890  21.256 -10.557   66   0.500 0 1.A   
ATOM   1470  O   SER A 157      21.399  22.322 -10.195   31  -0.500 0 1.A   
ATOM   1471  N   LEU A 158      21.336  20.063 -10.176   30  -0.570 0 1.A   
ATOM   1473  CA  LEU A 158      22.475  19.914  -9.277   65   0.200 0 1.A   
ATOM   1474  CB  LEU A 158      22.014  19.445  -7.890   69   0.000 0 1.A   
ATOM   1475  CG  LEU A 158      21.124  20.371  -7.048   65   0.000 0 1.A   
ATOM   1476  CD1 LEU A 158      20.470  19.560  -5.939   70   0.000 0 1.A   
ATOM   1477  CD2 LEU A 158      21.937  21.531  -6.473   70   0.000 0 1.A   
ATOM   1478  C   LEU A 158      23.479  18.925  -9.855   66   0.500 0 1.A   
ATOM   1479  O   LEU A 158      24.508  18.631  -9.239   31  -0.500 0 1.A   
ATOM   1480  N   ASN A 159      23.179  18.411 -11.042   30  -0.570 0 1.A   
ATOM   1482  CA  ASN A 159      24.083  17.469 -11.703   65   0.200 0 1.A   
ATOM   1483  CB  ASN A 159      23.382  16.783 -12.870   69  -0.000 0 1.A   
ATOM   1484  CG  ASN A 159      24.250  15.733 -13.549   66   0.500 0 1.A   
ATOM   1485  OD1 ASN A 159      25.428  15.543 -13.240   31  -0.500 0 1.A   
ATOM   1486  ND2 ASN A 159      23.609  15.056 -14.488   30  -0.850 0 1.A   
ATOM   1489  C   ASN A 159      25.275  18.260 -12.218   66   0.500 0 1.A   
ATOM   1490  O   ASN A 159      25.439  18.468 -13.409   31  -0.500 0 1.A   
ATOM   1491  N   PHE A 160      26.109  18.696 -11.295   30  -0.570 0 1.A   
ATOM   1493  CA  PHE A 160      27.274  19.493 -11.614   65   0.200 0 1.A   
ATOM   1494  CB  PHE A 160      27.979  19.852 -10.318   69   0.000 0 1.A   
ATOM   1495  CG  PHE A 160      27.081  20.479  -9.312   67   0.000 0 1.A   
ATOM   1496  CD1 PHE A 160      27.138  20.090  -7.977   67   0.000 0 1.A   
ATOM   1497  CD2 PHE A 160      26.187  21.491  -9.694   67   0.000 0 1.A   
ATOM   1498  CE1 PHE A 160      26.324  20.701  -7.031   67   0.000 0 1.A   
ATOM   1499  CE2 PHE A 160      25.362  22.112  -8.758   67   0.000 0 1.A   
ATOM   1500  CZ  PHE A 160      25.434  21.715  -7.420   67   0.000 0 1.A   
ATOM   1501  C   PHE A 160      28.295  18.880 -12.547   66   0.500 0 1.A   
ATOM   1502  O   PHE A 160      28.455  17.663 -12.626   31  -0.500 0 1.A   
ATOM   1503  N   SER A 161      28.984  19.765 -13.256   30  -0.570 0 1.A   
ATOM   1505  CA  SER A 161      30.081  19.403 -14.142   65   0.200 0 1.A   
ATOM   1506  CB  SER A 161      30.167  20.376 -15.320   69   0.265 0 1.A   
ATOM   1507  OG  SER A 161      31.113  19.927 -16.275   71  -0.700 0 1.A   
ATOM   1509  C   SER A 161      31.199  19.670 -13.146   66   0.500 0 1.A   
ATOM   1510  O   SER A 161      31.713  20.782 -13.049   31  -0.500 0 1.A   
ATOM   1511  N   CYS A 162      31.520  18.639 -12.381   30  -0.570 0 1.A   
ATOM   1513  CA  CYS A 162      32.506  18.701 -11.319   65   0.200 0 1.A   
ATOM   1514  CB  CYS A 162      32.457  17.393 -10.536   69   0.300 0 1.A   
ATOM   1515  SG  CYS A 162      30.971  17.254  -9.489   82  -0.300 0 1.A   
ATOM   1516  C   CYS A 162      33.953  19.062 -11.598   66   0.500 0 1.A   
ATOM   1517  O   CYS A 162      34.654  19.522 -10.692   31  -0.500 0 1.A   
ATOM   1518  N   GLU A 163      34.421  18.842 -12.821   30  -0.570 0 1.A   
ATOM   1520  CA  GLU A 163      35.797  19.190 -13.155   65   0.200 0 1.A   
ATOM   1521  CB  GLU A 163      36.140  18.629 -14.528   69   0.000 0 1.A   
ATOM   1522  CG  GLU A 163      36.225  17.114 -14.539   69  -0.100 0 1.A   
ATOM   1523  CD  GLU A 163      37.656  16.620 -14.663   66   0.700 0 1.A   
ATOM   1524  OE1 GLU A 163      38.303  16.929 -15.693   31  -0.800 0 1.A   
ATOM   1525  OE2 GLU A 163      38.133  15.926 -13.735   31  -0.800 0 1.A   
ATOM   1526  C   GLU A 163      36.008  20.717 -13.116   66   0.500 0 1.A   
ATOM   1527  O   GLU A 163      37.106  21.196 -12.802   31  -0.500 0 1.A   
ATOM   1528  N   GLN A 164      34.943  21.467 -13.414   30  -0.570 0 1.A   
ATOM   1530  CA  GLN A 164      34.966  22.934 -13.411   65   0.200 0 1.A   
ATOM   1531  CB  GLN A 164      33.904  23.499 -14.356   69   0.000 0 1.A   
ATOM   1532  CG  GLN A 164      33.579  22.655 -15.580   69   0.000 0 1.A   
ATOM   1533  CD  GLN A 164      34.752  22.520 -16.506   66   0.500 0 1.A   
ATOM   1534  OE1 GLN A 164      35.451  23.499 -16.776   31  -0.500 0 1.A   
ATOM   1535  NE2 GLN A 164      34.977  21.308 -17.013   30  -0.850 0 1.A   
ATOM   1538  C   GLN A 164      34.679  23.500 -12.011   66   0.500 0 1.A   
ATOM   1539  O   GLN A 164      34.947  24.678 -11.735   31  -0.500 0 1.A   
ATOM   1540  N   VAL A 165      34.101  22.674 -11.141   30  -0.570 0 1.A   
ATOM   1542  CA  VAL A 165      33.782  23.112  -9.791   65   0.200 0 1.A   
ATOM   1543  CB  VAL A 165      32.787  22.137  -9.090   65   0.000 0 1.A   
ATOM   1544  CG1 VAL A 165      32.584  22.528  -7.628   70   0.000 0 1.A   
ATOM   1545  CG2 VAL A 165      31.458  22.168  -9.808   70  -0.000 0 1.A   
ATOM   1546  C   VAL A 165      35.076  23.183  -9.012   66   0.500 0 1.A   
ATOM   1547  O   VAL A 165      35.963  22.356  -9.191   31  -0.500 0 1.A   
ATOM   1548  N   ARG A 166      35.192  24.182  -8.156   30  -0.570 0 1.A   
ATOM   1550  CA  ARG A 166      36.407  24.311  -7.378   65   0.200 0 1.A   
ATOM   1551  CB  ARG A 166      36.944  25.752  -7.430   69   0.000 0 1.A   
ATOM   1552  CG  ARG A 166      38.418  25.862  -7.004   69   0.070 0 1.A   
ATOM   1553  CD  ARG A 166      39.313  24.957  -7.859   69   0.310 0 1.A   
ATOM   1554  NE  ARG A 166      40.411  24.366  -7.089   30  -0.700 0 1.A   
ATOM   1556  CZ  ARG A 166      41.445  25.045  -6.593   66   0.640 0 1.A   
ATOM   1557  NH1 ARG A 166      41.532  26.356  -6.783   30  -0.800 0 1.A   
ATOM   1560  NH2 ARG A 166      42.393  24.411  -5.906   30  -0.800 0 1.A   
ATOM   1563  C   ARG A 166      36.201  23.898  -5.942   66   0.500 0 1.A   
ATOM   1564  O   ARG A 166      35.089  23.620  -5.508   31  -0.500 0 1.A   
ATOM   1565  N   VAL A 167      37.305  23.848  -5.219   30  -0.570 0 1.A   
ATOM   1567  CA  VAL A 167      37.314  23.484  -3.812   65   0.200 0 1.A   
ATOM   1568  CB  VAL A 167      38.771  23.319  -3.330   65   0.000 0 1.A   
ATOM   1569  CG1 VAL A 167      38.825  23.190  -1.825   70   0.000 0 1.A   
ATOM   1570  CG2 VAL A 167      39.391  22.101  -4.003   70  -0.000 0 1.A   
ATOM   1571  C   VAL A 167      36.654  24.562  -2.969   66   0.500 0 1.A   
ATOM   1572  O   VAL A 167      36.856  25.731  -3.232   31  -0.500 0 1.A   
ATOM   1573  N   PHE A 168      35.844  24.182  -1.986   30  -0.570 0 1.A   
ATOM   1575  CA  PHE A 168      35.252  25.170  -1.077   65   0.200 0 1.A   
ATOM   1576  CB  PHE A 168      33.784  24.870  -0.744   69   0.000 0 1.A   
ATOM   1577  CG  PHE A 168      32.812  25.211  -1.849   67   0.000 0 1.A   
ATOM   1578  CD1 PHE A 168      32.443  24.256  -2.796   67   0.000 0 1.A   
ATOM   1579  CD2 PHE A 168      32.227  26.483  -1.919   67   0.000 0 1.A   
ATOM   1580  CE1 PHE A 168      31.495  24.565  -3.800   67   0.000 0 1.A   
ATOM   1581  CE2 PHE A 168      31.282  26.805  -2.916   67   0.000 0 1.A   
ATOM   1582  CZ  PHE A 168      30.919  25.847  -3.851   67   0.000 0 1.A   
ATOM   1583  C   PHE A 168      36.105  24.904   0.144   66   0.500 0 1.A   
ATOM   1584  O   PHE A 168      35.812  24.001   0.913   31  -0.500 0 1.A   
ATOM   1585  N   PRO A 169      37.187  25.680   0.332   30  -0.570 0 1.A   
ATOM   1586  CA  PRO A 169      38.128  25.541   1.461   65   0.285 0 1.A   
ATOM   1587  CB  PRO A 169      39.134  26.683   1.234   69   0.000 0 1.A   
ATOM   1588  CG  PRO A 169      38.975  27.033  -0.221   69   0.000 0 1.A   
ATOM   1589  CD  PRO A 169      37.502  26.881  -0.463   69   0.285 0 1.A   
ATOM   1590  C   PRO A 169      37.552  25.596   2.878   66   0.500 0 1.A   
ATOM   1591  O   PRO A 169      37.974  24.866   3.755   31  -0.500 0 1.A   
ATOM   1592  N   ALA A 170      36.597  26.476   3.108   30  -0.570 0 1.A   
ATOM   1594  CA  ALA A 170      36.033  26.612   4.438   65   0.200 0 1.A   
ATOM   1595  CB  ALA A 170      36.091  28.082   4.850   70   0.000 0 1.A   
ATOM   1596  C   ALA A 170      34.601  26.096   4.582   66   0.500 0 1.A   
ATOM   1597  O   ALA A 170      34.042  26.121   5.671   31  -0.500 0 1.A   
ATOM   1598  N   LEU A 171      33.995  25.630   3.502   30  -0.570 0 1.A   
ATOM   1600  CA  LEU A 171      32.611  25.194   3.607   65   0.200 0 1.A   
ATOM   1601  CB  LEU A 171      32.085  24.713   2.257   69   0.000 0 1.A   
ATOM   1602  CG  LEU A 171      30.582  24.432   2.256   65   0.000 0 1.A   
ATOM   1603  CD1 LEU A 171      29.813  25.744   2.398   70   0.000 0 1.A   
ATOM   1604  CD2 LEU A 171      30.192  23.727   0.972   70   0.000 0 1.A   
ATOM   1605  C   LEU A 171      32.389  24.113   4.653   66   0.500 0 1.A   
ATOM   1606  O   LEU A 171      32.761  22.954   4.449   31  -0.500 0 1.A   
ATOM   1607  N   SER A 172      31.772  24.487   5.772   30  -0.570 0 1.A   
ATOM   1609  CA  SER A 172      31.505  23.515   6.825   65   0.200 0 1.A   
ATOM   1610  CB  SER A 172      31.756  24.139   8.205   69   0.265 0 1.A   
ATOM   1611  OG  SER A 172      30.657  24.945   8.621   71  -0.700 0 1.A   
ATOM   1613  C   SER A 172      30.075  22.929   6.755   66   0.500 0 1.A   
ATOM   1614  O   SER A 172      29.837  21.822   7.209   31  -0.500 0 1.A   
ATOM   1615  N   THR A 173      29.129  23.655   6.182   30  -0.570 0 1.A   
ATOM   1617  CA  THR A 173      27.759  23.136   6.082   65   0.200 0 1.A   
ATOM   1618  CB  THR A 173      26.772  23.896   7.037   65   0.265 0 1.A   
ATOM   1619  OG1 THR A 173      27.137  23.676   8.408   71  -0.700 0 1.A   
ATOM   1621  CG2 THR A 173      25.357  23.407   6.823   70  -0.000 0 1.A   
ATOM   1622  C   THR A 173      27.204  23.217   4.644   66   0.500 0 1.A   
ATOM   1623  O   THR A 173      27.208  24.286   4.023   31  -0.500 0 1.A   
ATOM   1624  N   LEU A 174      26.758  22.076   4.119   30  -0.570 0 1.A   
ATOM   1626  CA  LEU A 174      26.163  22.020   2.793   65   0.200 0 1.A   
ATOM   1627  CB  LEU A 174      26.918  21.033   1.875   69   0.000 0 1.A   
ATOM   1628  CG  LEU A 174      26.413  20.852   0.410   65   0.000 0 1.A   
ATOM   1629  CD1 LEU A 174      26.389  22.182  -0.314   70   0.000 0 1.A   
ATOM   1630  CD2 LEU A 174      27.302  19.902  -0.377   70   0.000 0 1.A   
ATOM   1631  C   LEU A 174      24.696  21.578   2.999   66   0.500 0 1.A   
ATOM   1632  O   LEU A 174      24.423  20.476   3.478   31  -0.500 0 1.A   
ATOM   1633  N   ASP A 175      23.760  22.453   2.654   30  -0.570 0 1.A   
ATOM   1635  CA  ASP A 175      22.347  22.157   2.833   65   0.200 0 1.A   
ATOM   1636  CB  ASP A 175      21.692  23.251   3.687   69  -0.100 0 1.A   
ATOM   1637  CG  ASP A 175      20.307  22.852   4.177   66   0.700 0 1.A   
ATOM   1638  OD1 ASP A 175      19.689  21.940   3.582   31  -0.800 0 1.A   
ATOM   1639  OD2 ASP A 175      19.819  23.447   5.155   31  -0.800 0 1.A   
ATOM   1640  C   ASP A 175      21.602  22.028   1.499   66   0.500 0 1.A   
ATOM   1641  O   ASP A 175      21.274  23.029   0.839   31  -0.500 0 1.A   
ATOM   1642  N   LEU A 176      21.316  20.798   1.109   30  -0.570 0 1.A   
ATOM   1644  CA  LEU A 176      20.613  20.564  -0.134   65   0.200 0 1.A   
ATOM   1645  CB  LEU A 176      21.333  19.468  -0.935   69   0.000 0 1.A   
ATOM   1646  CG  LEU A 176      22.809  19.707  -1.328   65   0.000 0 1.A   
ATOM   1647  CD1 LEU A 176      23.376  18.473  -2.022   70   0.000 0 1.A   
ATOM   1648  CD2 LEU A 176      22.912  20.903  -2.257   70   0.000 0 1.A   
ATOM   1649  C   LEU A 176      19.171  20.142   0.176   66   0.500 0 1.A   
ATOM   1650  O   LEU A 176      18.577  19.363  -0.553   31  -0.500 0 1.A   
ATOM   1651  N   SER A 177      18.606  20.651   1.259   30  -0.570 0 1.A   
ATOM   1653  CA  SER A 177      17.242  20.268   1.614   65   0.200 0 1.A   
ATOM   1654  CB  SER A 177      16.923  20.718   3.035   69   0.265 0 1.A   
ATOM   1655  OG  SER A 177      18.036  20.395   3.838   71  -0.700 0 1.A   
ATOM   1657  C   SER A 177      16.248  20.848   0.627   66   0.500 0 1.A   
ATOM   1658  O   SER A 177      16.518  21.849  -0.012   31  -0.500 0 1.A   
ATOM   1659  N   ASP A 178      15.107  20.184   0.503   30  -0.570 0 1.A   
ATOM   1661  CA  ASP A 178      14.051  20.574  -0.426   65   0.200 0 1.A   
ATOM   1662  CB  ASP A 178      13.530  21.969  -0.101   69  -0.100 0 1.A   
ATOM   1663  CG  ASP A 178      12.743  22.002   1.202   66   0.700 0 1.A   
ATOM   1664  OD1 ASP A 178      12.105  20.979   1.556   31  -0.800 0 1.A   
ATOM   1665  OD2 ASP A 178      12.744  23.052   1.872   31  -0.800 0 1.A   
ATOM   1666  C   ASP A 178      14.418  20.480  -1.916   66   0.500 0 1.A   
ATOM   1667  O   ASP A 178      14.310  21.438  -2.657   31  -0.500 0 1.A   
ATOM   1668  N   ASN A 179      14.836  19.289  -2.335   30  -0.570 0 1.A   
ATOM   1670  CA  ASN A 179      15.179  18.991  -3.718   65   0.200 0 1.A   
ATOM   1671  CB  ASN A 179      16.707  19.008  -3.902   69  -0.000 0 1.A   
ATOM   1672  CG  ASN A 179      17.292  20.412  -3.738   66   0.500 0 1.A   
ATOM   1673  OD1 ASN A 179      17.151  21.257  -4.621   31  -0.500 0 1.A   
ATOM   1674  ND2 ASN A 179      17.923  20.674  -2.594   30  -0.850 0 1.A   
ATOM   1677  C   ASN A 179      14.632  17.586  -3.864   66   0.500 0 1.A   
ATOM   1678  O   ASN A 179      15.382  16.636  -4.038   31  -0.500 0 1.A   
ATOM   1679  N   PRO A 180      13.303  17.439  -3.801   30  -0.570 0 1.A   
ATOM   1680  CA  PRO A 180      12.606  16.147  -3.902   65   0.285 0 1.A   
ATOM   1681  CB  PRO A 180      11.123  16.532  -3.996   69   0.000 0 1.A   
ATOM   1682  CG  PRO A 180      11.071  17.933  -3.489   69   0.000 0 1.A   
ATOM   1683  CD  PRO A 180      12.360  18.545  -3.990   69   0.285 0 1.A   
ATOM   1684  C   PRO A 180      12.994  15.231  -5.051   66   0.500 0 1.A   
ATOM   1685  O   PRO A 180      12.656  14.047  -5.014   31  -0.500 0 1.A   
ATOM   1686  N   GLU A 181      13.694  15.760  -6.061   30  -0.570 0 1.A   
ATOM   1688  CA  GLU A 181      14.077  14.959  -7.237   65   0.200 0 1.A   
ATOM   1689  CB  GLU A 181      13.828  15.751  -8.511   69   0.000 0 1.A   
ATOM   1690  CG  GLU A 181      12.549  16.557  -8.486   69  -0.100 0 1.A   
ATOM   1691  CD  GLU A 181      11.338  15.689  -8.692   66   0.700 0 1.A   
ATOM   1692  OE1 GLU A 181      11.054  14.842  -7.815   31  -0.800 0 1.A   
ATOM   1693  OE2 GLU A 181      10.678  15.854  -9.749   31  -0.800 0 1.A   
ATOM   1694  C   GLU A 181      15.538  14.568  -7.232   66   0.500 0 1.A   
ATOM   1695  O   GLU A 181      16.014  13.885  -8.155   31  -0.500 0 1.A   
ATOM   1696  N   LEU A 182      16.256  15.020  -6.210   30  -0.570 0 1.A   
ATOM   1698  CA  LEU A 182      17.674  14.746  -6.118   65   0.200 0 1.A   
ATOM   1699  CB  LEU A 182      18.288  15.469  -4.906   69   0.000 0 1.A   
ATOM   1700  CG  LEU A 182      19.798  15.265  -4.786   65   0.000 0 1.A   
ATOM   1701  CD1 LEU A 182      20.473  15.597  -6.105   70   0.000 0 1.A   
ATOM   1702  CD2 LEU A 182      20.336  16.138  -3.695   70   0.000 0 1.A   
ATOM   1703  C   LEU A 182      17.949  13.255  -6.056   66   0.500 0 1.A   
ATOM   1704  O   LEU A 182      18.463  12.685  -7.023   31  -0.500 0 1.A   
ATOM   1705  N   GLY A 183      17.604  12.618  -4.935   30  -0.570 0 1.A   
ATOM   1707  CA  GLY A 183      17.831  11.188  -4.817    1   0.200 0 1.A   
ATOM   1708  C   GLY A 183      19.271  10.810  -4.479   66   0.500 0 1.A   
ATOM   1709  O   GLY A 183      20.204  11.633  -4.557   31  -0.500 0 1.A   
ATOM   1710  N   GLU A 184      19.447   9.550  -4.112   30  -0.570 0 1.A   
ATOM   1712  CA  GLU A 184      20.735   9.021  -3.722   65   0.200 0 1.A   
ATOM   1713  CB  GLU A 184      20.522   7.618  -3.161   69   0.000 0 1.A   
ATOM   1714  CG  GLU A 184      19.902   7.689  -1.772   69  -0.100 0 1.A   
ATOM   1715  CD  GLU A 184      19.045   6.499  -1.373   66   0.700 0 1.A   
ATOM   1716  OE1 GLU A 184      19.166   5.403  -1.972   31  -0.800 0 1.A   
ATOM   1717  OE2 GLU A 184      18.248   6.664  -0.424   31  -0.800 0 1.A   
ATOM   1718  C   GLU A 184      21.721   9.054  -4.875   66   0.500 0 1.A   
ATOM   1719  O   GLU A 184      22.871   9.475  -4.688   31  -0.500 0 1.A   
ATOM   1720  N   ARG A 185      21.273   8.637  -6.066   30  -0.570 0 1.A   
ATOM   1722  CA  ARG A 185      22.132   8.678  -7.262   65   0.200 0 1.A   
ATOM   1723  CB  ARG A 185      21.483   7.935  -8.445   69   0.000 0 1.A   
ATOM   1724  CG  ARG A 185      21.688   6.422  -8.355   69   0.070 0 1.A   
ATOM   1725  CD  ARG A 185      20.809   5.613  -9.285   69   0.310 0 1.A   
ATOM   1726  NE  ARG A 185      20.417   4.346  -8.656   30  -0.700 0 1.A   
ATOM   1728  CZ  ARG A 185      21.187   3.263  -8.608   66   0.640 0 1.A   
ATOM   1729  NH1 ARG A 185      22.393   3.290  -9.164   30  -0.800 0 1.A   
ATOM   1732  NH2 ARG A 185      20.763   2.160  -8.002   30  -0.800 0 1.A   
ATOM   1735  C   ARG A 185      22.390  10.146  -7.596   66   0.500 0 1.A   
ATOM   1736  O   ARG A 185      23.538  10.552  -7.830   31  -0.500 0 1.A   
ATOM   1737  N   GLY A 186      21.333  10.952  -7.589   30  -0.570 0 1.A   
ATOM   1739  CA  GLY A 186      21.526  12.367  -7.829    1   0.200 0 1.A   
ATOM   1740  C   GLY A 186      22.486  12.993  -6.813   66   0.500 0 1.A   
ATOM   1741  O   GLY A 186      23.214  13.941  -7.151   31  -0.500 0 1.A   
ATOM   1742  N   LEU A 187      22.510  12.473  -5.576   30  -0.570 0 1.A   
ATOM   1744  CA  LEU A 187      23.393  13.022  -4.546   65   0.200 0 1.A   
ATOM   1745  CB  LEU A 187      23.102  12.371  -3.172   69   0.000 0 1.A   
ATOM   1746  CG  LEU A 187      23.960  12.845  -1.984   65   0.000 0 1.A   
ATOM   1747  CD1 LEU A 187      23.799  14.335  -1.794   70   0.000 0 1.A   
ATOM   1748  CD2 LEU A 187      23.548  12.131  -0.703   70   0.000 0 1.A   
ATOM   1749  C   LEU A 187      24.883  12.867  -4.919   66   0.500 0 1.A   
ATOM   1750  O   LEU A 187      25.715  13.732  -4.602   31  -0.500 0 1.A   
ATOM   1751  N   ILE A 188      25.206  11.775  -5.602   30  -0.570 0 1.A   
ATOM   1753  CA  ILE A 188      26.574  11.534  -6.014   65   0.200 0 1.A   
ATOM   1754  CB  ILE A 188      26.739  10.126  -6.592   65   0.000 0 1.A   
ATOM   1755  CG1 ILE A 188      26.477   9.085  -5.482   69   0.000 0 1.A   
ATOM   1756  CG2 ILE A 188      28.148   9.995  -7.215   70   0.000 0 1.A   
ATOM   1757  CD1 ILE A 188      26.588   7.639  -5.914   70   0.000 0 1.A   
ATOM   1758  C   ILE A 188      27.030  12.541  -7.073   66   0.500 0 1.A   
ATOM   1759  O   ILE A 188      28.216  12.930  -7.124   31  -0.500 0 1.A   
ATOM   1760  N   SER A 189      26.083  12.965  -7.910   30  -0.570 0 1.A   
ATOM   1762  CA  SER A 189      26.396  13.913  -8.979   65   0.200 0 1.A   
ATOM   1763  CB  SER A 189      25.349  13.845 -10.097   69   0.265 0 1.A   
ATOM   1764  OG  SER A 189      25.259  12.531 -10.657   71  -0.700 0 1.A   
ATOM   1766  C   SER A 189      26.500  15.331  -8.466   66   0.500 0 1.A   
ATOM   1767  O   SER A 189      26.976  16.205  -9.183   31  -0.500 0 1.A   
ATOM   1768  N   ALA A 190      26.081  15.556  -7.219   30  -0.570 0 1.A   
ATOM   1770  CA  ALA A 190      26.133  16.894  -6.626   65   0.200 0 1.A   
ATOM   1771  CB  ALA A 190      24.838  17.180  -5.819   70   0.000 0 1.A   
ATOM   1772  C   ALA A 190      27.347  17.135  -5.742   66   0.500 0 1.A   
ATOM   1773  O   ALA A 190      27.926  18.222  -5.756   31  -0.500 0 1.A   
ATOM   1774  N   LEU A 191      27.724  16.127  -4.967   30  -0.570 0 1.A   
ATOM   1776  CA  LEU A 191      28.866  16.257  -4.065   65   0.200 0 1.A   
ATOM   1777  CB  LEU A 191      28.766  15.215  -2.934   69   0.000 0 1.A   
ATOM   1778  CG  LEU A 191      27.588  15.175  -1.942   65   0.000 0 1.A   
ATOM   1779  CD1 LEU A 191      27.706  13.927  -1.016   70   0.000 0 1.A   
ATOM   1780  CD2 LEU A 191      27.568  16.470  -1.130   70   0.000 0 1.A   
ATOM   1781  C   LEU A 191      30.196  16.079  -4.802   66   0.500 0 1.A   
ATOM   1782  O   LEU A 191      30.878  15.103  -4.600   31  -0.500 0 1.A   
ATOM   1783  N   CYS A 192      30.559  17.013  -5.665   30  -0.570 0 1.A   
ATOM   1785  CA  CYS A 192      31.823  16.916  -6.390   65   0.200 0 1.A   
ATOM   1786  CB  CYS A 192      32.207  18.280  -6.954   69   0.300 0 1.A   
ATOM   1787  SG  CYS A 192      31.103  18.873  -8.264   82  -0.300 0 1.A   
ATOM   1788  C   CYS A 192      32.958  16.415  -5.494   66   0.500 0 1.A   
ATOM   1789  O   CYS A 192      33.206  16.981  -4.431   31  -0.500 0 1.A   
ATOM   1790  N   PRO A 193      33.678  15.359  -5.927   30  -0.570 0 1.A   
ATOM   1791  CA  PRO A 193      34.803  14.748  -5.186   65   0.285 0 1.A   
ATOM   1792  CB  PRO A 193      35.325  13.690  -6.158   69   0.000 0 1.A   
ATOM   1793  CG  PRO A 193      34.113  13.357  -6.984   69   0.000 0 1.A   
ATOM   1794  CD  PRO A 193      33.512  14.705  -7.237   69   0.285 0 1.A   
ATOM   1795  C   PRO A 193      35.917  15.725  -4.779   66   0.500 0 1.A   
ATOM   1796  O   PRO A 193      36.363  16.524  -5.592   31  -0.500 0 1.A   
ATOM   1797  N   LEU A 194      36.349  15.660  -3.523   30  -0.570 0 1.A   
ATOM   1799  CA  LEU A 194      37.427  16.527  -3.021   65   0.200 0 1.A   
ATOM   1800  CB  LEU A 194      38.709  16.252  -3.818   69   0.000 0 1.A   
ATOM   1801  CG  LEU A 194      39.229  14.812  -3.781   65   0.000 0 1.A   
ATOM   1802  CD1 LEU A 194      40.412  14.677  -4.711   70   0.000 0 1.A   
ATOM   1803  CD2 LEU A 194      39.591  14.435  -2.346   70   0.000 0 1.A   
ATOM   1804  C   LEU A 194      37.146  18.050  -3.024   66   0.500 0 1.A   
ATOM   1805  O   LEU A 194      38.060  18.869  -2.815   31  -0.500 0 1.A   
ATOM   1806  N   LYS A 195      35.891  18.433  -3.244   30  -0.570 0 1.A   
ATOM   1808  CA  LYS A 195      35.554  19.850  -3.275   65   0.200 0 1.A   
ATOM   1809  CB  LYS A 195      34.579  20.120  -4.416   69   0.000 0 1.A   
ATOM   1810  CG  LYS A 195      35.060  19.613  -5.760   69   0.000 0 1.A   
ATOM   1811  CD  LYS A 195      36.308  20.325  -6.266   69   0.000 0 1.A   
ATOM   1812  CE  LYS A 195      36.651  19.786  -7.653   69   0.310 0 1.A   
ATOM   1813  NZ  LYS A 195      37.600  20.635  -8.402   30  -0.300 0 1.A   
ATOM   1817  C   LYS A 195      34.985  20.402  -1.969   66   0.500 0 1.A   
ATOM   1818  O   LYS A 195      34.640  21.579  -1.888   31  -0.500 0 1.A   
ATOM   1819  N   PHE A 196      34.891  19.556  -0.953   30  -0.570 0 1.A   
ATOM   1821  CA  PHE A 196      34.366  19.970   0.343   65   0.200 0 1.A   
ATOM   1822  CB  PHE A 196      32.922  19.485   0.556   69   0.000 0 1.A   
ATOM   1823  CG  PHE A 196      32.014  19.725  -0.619   67   0.000 0 1.A   
ATOM   1824  CD1 PHE A 196      31.880  18.761  -1.625   67   0.000 0 1.A   
ATOM   1825  CD2 PHE A 196      31.327  20.930  -0.746   67   0.000 0 1.A   
ATOM   1826  CE1 PHE A 196      31.069  18.998  -2.758   67   0.000 0 1.A   
ATOM   1827  CE2 PHE A 196      30.509  21.186  -1.872   67   0.000 0 1.A   
ATOM   1828  CZ  PHE A 196      30.382  20.218  -2.877   67   0.000 0 1.A   
ATOM   1829  C   PHE A 196      35.263  19.330   1.384   66   0.500 0 1.A   
ATOM   1830  O   PHE A 196      34.820  18.515   2.178   31  -0.500 0 1.A   
ATOM   1831  N   PRO A 197      36.546  19.705   1.390   30  -0.570 0 1.A   
ATOM   1832  CA  PRO A 197      37.554  19.188   2.315   65   0.285 0 1.A   
ATOM   1833  CB  PRO A 197      38.818  19.966   1.951   69   0.000 0 1.A   
ATOM   1834  CG  PRO A 197      38.498  20.658   0.693   69   0.000 0 1.A   
ATOM   1835  CD  PRO A 197      37.048  20.886   0.677   69   0.285 0 1.A   
ATOM   1836  C   PRO A 197      37.231  19.411   3.777   66   0.500 0 1.A   
ATOM   1837  O   PRO A 197      37.787  18.747   4.645   31  -0.500 0 1.A   
ATOM   1838  N   THR A 198      36.356  20.355   4.078   30  -0.570 0 1.A   
ATOM   1840  CA  THR A 198      36.105  20.611   5.484   65   0.200 0 1.A   
ATOM   1841  CB  THR A 198      36.543  22.041   5.852   65   0.265 0 1.A   
ATOM   1842  OG1 THR A 198      36.052  22.959   4.870   71  -0.700 0 1.A   
ATOM   1844  CG2 THR A 198      38.071  22.129   5.932   70  -0.000 0 1.A   
ATOM   1845  C   THR A 198      34.687  20.396   5.950   66   0.500 0 1.A   
ATOM   1846  O   THR A 198      34.327  20.766   7.083   31  -0.500 0 1.A   
ATOM   1847  N   LEU A 199      33.886  19.783   5.090   30  -0.570 0 1.A   
ATOM   1849  CA  LEU A 199      32.509  19.538   5.435   65   0.200 0 1.A   
ATOM   1850  CB  LEU A 199      31.862  18.639   4.405   69   0.000 0 1.A   
ATOM   1851  CG  LEU A 199      30.348  18.765   4.548   65   0.000 0 1.A   
ATOM   1852  CD1 LEU A 199      29.913  20.128   3.942   70   0.000 0 1.A   
ATOM   1853  CD2 LEU A 199      29.664  17.602   3.865   70   0.000 0 1.A   
ATOM   1854  C   LEU A 199      32.390  18.878   6.808   66   0.500 0 1.A   
ATOM   1855  O   LEU A 199      33.215  18.031   7.177   31  -0.500 0 1.A   
ATOM   1856  N   GLN A 200      31.378  19.281   7.569   30  -0.570 0 1.A   
ATOM   1858  CA  GLN A 200      31.143  18.701   8.876   65   0.200 0 1.A   
ATOM   1859  CB  GLN A 200      31.484  19.690   9.984   69   0.000 0 1.A   
ATOM   1860  CG  GLN A 200      32.869  20.293   9.839   69   0.000 0 1.A   
ATOM   1861  CD  GLN A 200      33.986  19.310  10.128   66   0.500 0 1.A   
ATOM   1862  OE1 GLN A 200      34.068  18.758  11.228   31  -0.500 0 1.A   
ATOM   1863  NE2 GLN A 200      34.863  19.094   9.146   30  -0.850 0 1.A   
ATOM   1866  C   GLN A 200      29.673  18.338   8.943   66   0.500 0 1.A   
ATOM   1867  O   GLN A 200      29.309  17.324   9.531   31  -0.500 0 1.A   
ATOM   1868  N   VAL A 201      28.828  19.154   8.320   30  -0.570 0 1.A   
ATOM   1870  CA  VAL A 201      27.397  18.885   8.328   65   0.200 0 1.A   
ATOM   1871  CB  VAL A 201      26.649  19.899   9.198   65   0.000 0 1.A   
ATOM   1872  CG1 VAL A 201      25.141  19.659   9.101   70   0.000 0 1.A   
ATOM   1873  CG2 VAL A 201      27.126  19.782  10.621   70  -0.000 0 1.A   
ATOM   1874  C   VAL A 201      26.761  18.891   6.939   66   0.500 0 1.A   
ATOM   1875  O   VAL A 201      26.934  19.855   6.170   31  -0.500 0 1.A   
ATOM   1876  N   LEU A 202      26.029  17.811   6.633   30  -0.570 0 1.A   
ATOM   1878  CA  LEU A 202      25.347  17.673   5.350   65   0.200 0 1.A   
ATOM   1879  CB  LEU A 202      25.902  16.485   4.543   69   0.000 0 1.A   
ATOM   1880  CG  LEU A 202      25.161  16.174   3.211   65   0.000 0 1.A   
ATOM   1881  CD1 LEU A 202      25.300  17.322   2.250   70   0.000 0 1.A   
ATOM   1882  CD2 LEU A 202      25.706  14.931   2.540   70   0.000 0 1.A   
ATOM   1883  C   LEU A 202      23.845  17.496   5.555   66   0.500 0 1.A   
ATOM   1884  O   LEU A 202      23.402  16.459   6.018   31  -0.500 0 1.A   
ATOM   1885  N   ALA A 203      23.063  18.515   5.219   30  -0.570 0 1.A   
ATOM   1887  CA  ALA A 203      21.606  18.418   5.375   65   0.200 0 1.A   
ATOM   1888  CB  ALA A 203      21.059  19.732   5.914   70   0.000 0 1.A   
ATOM   1889  C   ALA A 203      20.883  18.034   4.055   66   0.500 0 1.A   
ATOM   1890  O   ALA A 203      21.061  18.693   3.011   31  -0.500 0 1.A   
ATOM   1891  N   LEU A 204      20.053  16.994   4.120   30  -0.570 0 1.A   
ATOM   1893  CA  LEU A 204      19.319  16.525   2.951   65   0.200 0 1.A   
ATOM   1894  CB  LEU A 204      19.839  15.171   2.507   69   0.000 0 1.A   
ATOM   1895  CG  LEU A 204      21.350  15.007   2.263   65   0.000 0 1.A   
ATOM   1896  CD1 LEU A 204      21.637  13.515   2.152   70   0.000 0 1.A   
ATOM   1897  CD2 LEU A 204      21.795  15.755   0.993   70   0.000 0 1.A   
ATOM   1898  C   LEU A 204      17.820  16.386   3.181   66   0.500 0 1.A   
ATOM   1899  O   LEU A 204      17.206  15.469   2.642   31  -0.500 0 1.A   
ATOM   1900  N   ARG A 205      17.209  17.280   3.955   30  -0.570 0 1.A   
ATOM   1902  CA  ARG A 205      15.772  17.130   4.200   65   0.200 0 1.A   
ATOM   1903  CB  ARG A 205      15.293  18.169   5.234   69   0.000 0 1.A   
ATOM   1904  CG  ARG A 205      16.122  18.274   6.521   69   0.070 0 1.A   
ATOM   1905  CD  ARG A 205      15.585  19.412   7.392   69   0.310 0 1.A   
ATOM   1906  NE  ARG A 205      15.828  20.749   6.819   30  -0.700 0 1.A   
ATOM   1908  CZ  ARG A 205      16.997  21.372   6.892   66   0.640 0 1.A   
ATOM   1909  NH1 ARG A 205      18.018  20.806   7.513   30  -0.800 0 1.A   
ATOM   1912  NH2 ARG A 205      17.170  22.535   6.312   30  -0.800 0 1.A   
ATOM   1915  C   ARG A 205      14.913  17.237   2.914   66   0.500 0 1.A   
ATOM   1916  O   ARG A 205      15.141  18.098   2.073   31  -0.500 0 1.A   
ATOM   1917  N   ASN A 206      13.936  16.350   2.775   30  -0.570 0 1.A   
ATOM   1919  CA  ASN A 206      13.029  16.365   1.635   65   0.200 0 1.A   
ATOM   1920  CB  ASN A 206      12.063  17.530   1.821   69  -0.000 0 1.A   
ATOM   1921  CG  ASN A 206      11.114  17.699   0.669   66   0.500 0 1.A   
ATOM   1922  OD1 ASN A 206      10.830  18.824   0.270   31  -0.500 0 1.A   
ATOM   1923  ND2 ASN A 206      10.614  16.598   0.129   30  -0.850 0 1.A   
ATOM   1926  C   ASN A 206      13.816  16.479   0.321   66   0.500 0 1.A   
ATOM   1927  O   ASN A 206      13.651  17.432  -0.473   31  -0.500 0 1.A   
ATOM   1928  N   ALA A 207      14.666  15.475   0.103   30  -0.570 0 1.A   
ATOM   1930  CA  ALA A 207      15.542  15.456  -1.055   65   0.200 0 1.A   
ATOM   1931  CB  ALA A 207      16.971  15.814  -0.602   70   0.000 0 1.A   
ATOM   1932  C   ALA A 207      15.541  14.123  -1.788   66   0.500 0 1.A   
ATOM   1933  O   ALA A 207      16.557  13.735  -2.377   31  -0.500 0 1.A   
ATOM   1934  N   GLY A 208      14.403  13.431  -1.720   30  -0.570 0 1.A   
ATOM   1936  CA  GLY A 208      14.232  12.140  -2.364    1   0.200 0 1.A   
ATOM   1937  C   GLY A 208      15.106  11.005  -1.853   66   0.500 0 1.A   
ATOM   1938  O   GLY A 208      15.407  10.081  -2.617   31  -0.500 0 1.A   
ATOM   1939  N   MET A 209      15.503  11.036  -0.579   30  -0.570 0 1.A   
ATOM   1941  CA  MET A 209      16.343   9.984  -0.062   65   0.200 0 1.A   
ATOM   1942  CB  MET A 209      17.116  10.511   1.125   69  -0.000 0 1.A   
ATOM   1943  CG  MET A 209      18.090  11.645   0.725   69   0.235 0 1.A   
ATOM   1944  SD  MET A 209      19.128  11.188  -0.735   82  -0.470 0 1.A   
ATOM   1945  CE  MET A 209      19.663  12.835  -1.272   70   0.235 0 1.A   
ATOM   1946  C   MET A 209      15.451   8.817   0.284   66   0.500 0 1.A   
ATOM   1947  O   MET A 209      14.292   9.025   0.635   31  -0.500 0 1.A   
ATOM   1948  N   GLU A 210      15.966   7.594   0.160   30  -0.570 0 1.A   
ATOM   1950  CA  GLU A 210      15.163   6.389   0.418   65   0.200 0 1.A   
ATOM   1951  CB  GLU A 210      15.033   5.543  -0.858   69   0.000 0 1.A   
ATOM   1952  CG  GLU A 210      14.193   6.192  -1.972   69  -0.100 0 1.A   
ATOM   1953  CD  GLU A 210      14.046   5.306  -3.218   66   0.700 0 1.A   
ATOM   1954  OE1 GLU A 210      13.979   5.849  -4.337   31  -0.800 0 1.A   
ATOM   1955  OE2 GLU A 210      13.987   4.065  -3.092   31  -0.800 0 1.A   
ATOM   1956  C   GLU A 210      15.627   5.511   1.561   66   0.500 0 1.A   
ATOM   1957  O   GLU A 210      14.793   4.955   2.263   31  -0.500 0 1.A   
ATOM   1958  N   THR A 211      16.935   5.348   1.742   30  -0.570 0 1.A   
ATOM   1960  CA  THR A 211      17.410   4.558   2.875   65   0.200 0 1.A   
ATOM   1961  CB  THR A 211      17.703   3.076   2.495   65   0.265 0 1.A   
ATOM   1962  OG1 THR A 211      18.843   3.013   1.631   71  -0.700 0 1.A   
ATOM   1964  CG2 THR A 211      16.518   2.457   1.811   70  -0.000 0 1.A   
ATOM   1965  C   THR A 211      18.681   5.151   3.456   66   0.500 0 1.A   
ATOM   1966  O   THR A 211      19.409   5.844   2.761   31  -0.500 0 1.A   
ATOM   1967  N   PRO A 212      18.936   4.927   4.751   30  -0.570 0 1.A   
ATOM   1968  CA  PRO A 212      20.174   5.479   5.329   65   0.285 0 1.A   
ATOM   1969  CB  PRO A 212      20.032   5.164   6.839   69   0.000 0 1.A   
ATOM   1970  CG  PRO A 212      18.486   5.264   7.043   69   0.000 0 1.A   
ATOM   1971  CD  PRO A 212      17.959   4.557   5.800   69   0.285 0 1.A   
ATOM   1972  C   PRO A 212      21.433   4.840   4.684   66   0.500 0 1.A   
ATOM   1973  O   PRO A 212      22.404   5.508   4.373   31  -0.500 0 1.A   
ATOM   1974  N   SER A 213      21.393   3.545   4.461   30  -0.570 0 1.A   
ATOM   1976  CA  SER A 213      22.509   2.848   3.853   65   0.200 0 1.A   
ATOM   1977  CB  SER A 213      22.251   1.334   3.891   69   0.265 0 1.A   
ATOM   1978  OG  SER A 213      21.122   0.980   3.119   71  -0.700 0 1.A   
ATOM   1980  C   SER A 213      22.742   3.317   2.401   66   0.500 0 1.A   
ATOM   1981  O   SER A 213      23.892   3.442   1.928   31  -0.500 0 1.A   
ATOM   1982  N   GLY A 214      21.644   3.564   1.701   30  -0.570 0 1.A   
ATOM   1984  CA  GLY A 214      21.734   4.025   0.336    1   0.200 0 1.A   
ATOM   1985  C   GLY A 214      22.478   5.333   0.361   66   0.500 0 1.A   
ATOM   1986  O   GLY A 214      23.333   5.576  -0.494   31  -0.500 0 1.A   
ATOM   1987  N   VAL A 215      22.147   6.175   1.339   30  -0.570 0 1.A   
ATOM   1989  CA  VAL A 215      22.795   7.484   1.483   65   0.200 0 1.A   
ATOM   1990  CB  VAL A 215      22.088   8.363   2.531   65   0.000 0 1.A   
ATOM   1991  CG1 VAL A 215      22.917   9.622   2.793   70   0.000 0 1.A   
ATOM   1992  CG2 VAL A 215      20.687   8.735   2.041   70  -0.000 0 1.A   
ATOM   1993  C   VAL A 215      24.256   7.315   1.891   66   0.500 0 1.A   
ATOM   1994  O   VAL A 215      25.140   8.065   1.446   31  -0.500 0 1.A   
ATOM   1995  N   CYS A 216      24.500   6.328   2.744   30  -0.570 0 1.A   
ATOM   1997  CA  CYS A 216      25.855   6.031   3.195   65   0.200 0 1.A   
ATOM   1998  CB  CYS A 216      25.809   4.856   4.167   69   0.300 0 1.A   
ATOM   1999  SG  CYS A 216      27.408   4.131   4.608   82  -0.300 0 1.A   
ATOM   2000  C   CYS A 216      26.648   5.657   1.942   66   0.500 0 1.A   
ATOM   2001  O   CYS A 216      27.791   6.084   1.752   31  -0.500 0 1.A   
ATOM   2002  N   SER A 217      26.013   4.856   1.090   30  -0.570 0 1.A   
ATOM   2004  CA  SER A 217      26.602   4.386  -0.165   65   0.200 0 1.A   
ATOM   2005  CB  SER A 217      25.570   3.535  -0.917   69   0.265 0 1.A   
ATOM   2006  OG  SER A 217      26.118   2.903  -2.066   71  -0.700 0 1.A   
ATOM   2008  C   SER A 217      27.063   5.591  -1.005   66   0.500 0 1.A   
ATOM   2009  O   SER A 217      28.216   5.662  -1.429   31  -0.500 0 1.A   
ATOM   2010  N   ALA A 218      26.169   6.547  -1.212   30  -0.570 0 1.A   
ATOM   2012  CA  ALA A 218      26.491   7.755  -1.951   65   0.200 0 1.A   
ATOM   2013  CB  ALA A 218      25.284   8.631  -2.064   70   0.000 0 1.A   
ATOM   2014  C   ALA A 218      27.597   8.541  -1.292   66   0.500 0 1.A   
ATOM   2015  O   ALA A 218      28.413   9.144  -1.980   31  -0.500 0 1.A   
ATOM   2016  N   LEU A 219      27.622   8.563   0.039   30  -0.570 0 1.A   
ATOM   2018  CA  LEU A 219      28.652   9.322   0.734   65   0.200 0 1.A   
ATOM   2019  CB  LEU A 219      28.366   9.410   2.231   69   0.000 0 1.A   
ATOM   2020  CG  LEU A 219      27.158  10.237   2.688   65   0.000 0 1.A   
ATOM   2021  CD1 LEU A 219      27.082  10.199   4.216   70   0.000 0 1.A   
ATOM   2022  CD2 LEU A 219      27.267  11.657   2.196   70   0.000 0 1.A   
ATOM   2023  C   LEU A 219      30.020   8.698   0.529   66   0.500 0 1.A   
ATOM   2024  O   LEU A 219      31.020   9.400   0.436   31  -0.500 0 1.A   
ATOM   2025  N   ALA A 220      30.067   7.374   0.475   30  -0.570 0 1.A   
ATOM   2027  CA  ALA A 220      31.337   6.705   0.287   65   0.200 0 1.A   
ATOM   2028  CB  ALA A 220      31.185   5.221   0.567   70   0.000 0 1.A   
ATOM   2029  C   ALA A 220      31.790   6.935  -1.155   66   0.500 0 1.A   
ATOM   2030  O   ALA A 220      32.974   7.150  -1.416   31  -0.500 0 1.A   
ATOM   2031  N   ALA A 221      30.840   6.895  -2.086   30  -0.570 0 1.A   
ATOM   2033  CA  ALA A 221      31.159   7.114  -3.483   65   0.200 0 1.A   
ATOM   2034  CB  ALA A 221      29.920   6.940  -4.354   70   0.000 0 1.A   
ATOM   2035  C   ALA A 221      31.706   8.520  -3.632   66   0.500 0 1.A   
ATOM   2036  O   ALA A 221      32.663   8.735  -4.369   31  -0.500 0 1.A   
ATOM   2037  N   ALA A 222      31.107   9.479  -2.933   30  -0.570 0 1.A   
ATOM   2039  CA  ALA A 222      31.582  10.857  -3.024   65   0.200 0 1.A   
ATOM   2040  CB  ALA A 222      30.492  11.842  -2.569   70   0.000 0 1.A   
ATOM   2041  C   ALA A 222      32.857  11.067  -2.204   66   0.500 0 1.A   
ATOM   2042  O   ALA A 222      33.415  12.169  -2.202   31  -0.500 0 1.A   
ATOM   2043  N   ARG A 223      33.325  10.006  -1.544   30  -0.570 0 1.A   
ATOM   2045  CA  ARG A 223      34.517  10.079  -0.697   65   0.200 0 1.A   
ATOM   2046  CB  ARG A 223      35.778  10.189  -1.571   69   0.000 0 1.A   
ATOM   2047  CG  ARG A 223      36.098   8.886  -2.299   69   0.070 0 1.A   
ATOM   2048  CD  ARG A 223      37.478   8.891  -2.901   69   0.310 0 1.A   
ATOM   2049  NE  ARG A 223      37.568   9.733  -4.091   30  -0.700 0 1.A   
ATOM   2051  CZ  ARG A 223      38.714  10.054  -4.699   66   0.640 0 1.A   
ATOM   2052  NH1 ARG A 223      39.873   9.604  -4.225   30  -0.800 0 1.A   
ATOM   2055  NH2 ARG A 223      38.705  10.831  -5.781   30  -0.800 0 1.A   
ATOM   2058  C   ARG A 223      34.436  11.239   0.315   66   0.500 0 1.A   
ATOM   2059  O   ARG A 223      35.449  11.835   0.718   31  -0.500 0 1.A   
ATOM   2060  N   VAL A 224      33.206  11.533   0.723   30  -0.570 0 1.A   
ATOM   2062  CA  VAL A 224      32.917  12.592   1.685   65   0.200 0 1.A   
ATOM   2063  CB  VAL A 224      31.435  12.966   1.666   65   0.000 0 1.A   
ATOM   2064  CG1 VAL A 224      31.184  14.110   2.640   70   0.000 0 1.A   
ATOM   2065  CG2 VAL A 224      31.012  13.325   0.278   70  -0.000 0 1.A   
ATOM   2066  C   VAL A 224      33.214  12.210   3.127   66   0.500 0 1.A   
ATOM   2067  O   VAL A 224      33.047  11.065   3.527   31  -0.500 0 1.A   
ATOM   2068  N   GLN A 225      33.626  13.189   3.915   30  -0.570 0 1.A   
ATOM   2070  CA  GLN A 225      33.888  12.959   5.333   65   0.200 0 1.A   
ATOM   2071  CB  GLN A 225      35.340  13.268   5.689   69   0.000 0 1.A   
ATOM   2072  CG  GLN A 225      35.566  13.255   7.182   69   0.000 0 1.A   
ATOM   2073  CD  GLN A 225      35.311  11.877   7.761   66   0.500 0 1.A   
ATOM   2074  OE1 GLN A 225      36.209  11.019   7.773   31  -0.500 0 1.A   
ATOM   2075  NE2 GLN A 225      34.071  11.641   8.228   30  -0.850 0 1.A   
ATOM   2078  C   GLN A 225      33.007  13.935   6.095   66   0.500 0 1.A   
ATOM   2079  O   GLN A 225      32.865  15.064   5.672   31  -0.500 0 1.A   
ATOM   2080  N   LEU A 226      32.412  13.534   7.207   30  -0.570 0 1.A   
ATOM   2082  CA  LEU A 226      31.597  14.503   7.900   65   0.200 0 1.A   
ATOM   2083  CB  LEU A 226      30.357  14.830   7.054   69   0.000 0 1.A   
ATOM   2084  CG  LEU A 226      29.088  13.970   7.146   65   0.000 0 1.A   
ATOM   2085  CD1 LEU A 226      28.292  14.155   5.873   70   0.000 0 1.A   
ATOM   2086  CD2 LEU A 226      29.432  12.505   7.325   70   0.000 0 1.A   
ATOM   2087  C   LEU A 226      31.196  14.065   9.292   66   0.500 0 1.A   
ATOM   2088  O   LEU A 226      31.342  12.897   9.638   31  -0.500 0 1.A   
ATOM   2089  N   GLN A 227      30.665  15.021  10.057   30  -0.570 0 1.A   
ATOM   2091  CA  GLN A 227      30.229  14.837  11.436   65   0.200 0 1.A   
ATOM   2092  CB  GLN A 227      30.712  16.012  12.283   69   0.000 0 1.A   
ATOM   2093  CG  GLN A 227      32.160  15.884  12.706   69   0.000 0 1.A   
ATOM   2094  CD  GLN A 227      32.749  17.183  13.246   66   0.500 0 1.A   
ATOM   2095  OE1 GLN A 227      32.024  18.104  13.629   31  -0.500 0 1.A   
ATOM   2096  NE2 GLN A 227      34.071  17.256  13.281   30  -0.850 0 1.A   
ATOM   2099  C   GLN A 227      28.727  14.662  11.643   66   0.500 0 1.A   
ATOM   2100  O   GLN A 227      28.327  13.854  12.464   31  -0.500 0 1.A   
ATOM   2101  N   GLY A 228      27.907  15.429  10.926   30  -0.570 0 1.A   
ATOM   2103  CA  GLY A 228      26.456  15.332  11.057    1   0.200 0 1.A   
ATOM   2104  C   GLY A 228      25.749  15.101   9.722   66   0.500 0 1.A   
ATOM   2105  O   GLY A 228      26.193  15.568   8.659   31  -0.500 0 1.A   
ATOM   2106  N   LEU A 229      24.647  14.358   9.779   30  -0.570 0 1.A   
ATOM   2108  CA  LEU A 229      23.841  14.054   8.603   65   0.200 0 1.A   
ATOM   2109  CB  LEU A 229      24.200  12.689   8.050   69   0.000 0 1.A   
ATOM   2110  CG  LEU A 229      23.502  12.236   6.757   65   0.000 0 1.A   
ATOM   2111  CD1 LEU A 229      23.797  13.243   5.616   70   0.000 0 1.A   
ATOM   2112  CD2 LEU A 229      23.987  10.810   6.378   70   0.000 0 1.A   
ATOM   2113  C   LEU A 229      22.368  14.083   8.984   66   0.500 0 1.A   
ATOM   2114  O   LEU A 229      21.920  13.312   9.832   31  -0.500 0 1.A   
ATOM   2115  N   ASP A 230      21.629  14.986   8.344   30  -0.570 0 1.A   
ATOM   2117  CA  ASP A 230      20.209  15.196   8.588   65   0.200 0 1.A   
ATOM   2118  CB  ASP A 230      19.904  16.674   8.732   69  -0.100 0 1.A   
ATOM   2119  CG  ASP A 230      18.434  16.933   9.040   66   0.700 0 1.A   
ATOM   2120  OD1 ASP A 230      18.020  18.105   9.028   31  -0.800 0 1.A   
ATOM   2121  OD2 ASP A 230      17.680  15.974   9.311   31  -0.800 0 1.A   
ATOM   2122  C   ASP A 230      19.374  14.684   7.438   66   0.500 0 1.A   
ATOM   2123  O   ASP A 230      19.439  15.223   6.329   31  -0.500 0 1.A   
ATOM   2124  N   LEU A 231      18.555  13.675   7.710   30  -0.570 0 1.A   
ATOM   2126  CA  LEU A 231      17.720  13.099   6.679   65   0.200 0 1.A   
ATOM   2127  CB  LEU A 231      18.080  11.630   6.490   69   0.000 0 1.A   
ATOM   2128  CG  LEU A 231      19.532  11.296   6.104   65   0.000 0 1.A   
ATOM   2129  CD1 LEU A 231      19.630   9.781   5.887   70   0.000 0 1.A   
ATOM   2130  CD2 LEU A 231      19.926  12.016   4.796   70   0.000 0 1.A   
ATOM   2131  C   LEU A 231      16.243  13.230   7.013   66   0.500 0 1.A   
ATOM   2132  O   LEU A 231      15.391  12.642   6.346   31  -0.500 0 1.A   
ATOM   2133  N   SER A 232      15.935  13.991   8.060   30  -0.570 0 1.A   
ATOM   2135  CA  SER A 232      14.553  14.188   8.440   65   0.200 0 1.A   
ATOM   2136  CB  SER A 232      14.457  15.182   9.611   69   0.265 0 1.A   
ATOM   2137  OG  SER A 232      15.067  16.422   9.310   71  -0.700 0 1.A   
ATOM   2139  C   SER A 232      13.687  14.675   7.261   66   0.500 0 1.A   
ATOM   2140  O   SER A 232      14.162  15.323   6.313   31  -0.500 0 1.A   
ATOM   2141  N   HIS A 233      12.407  14.349   7.339   30  -0.570 0 1.A   
ATOM   2143  CA  HIS A 233      11.453  14.737   6.339   65   0.200 0 1.A   
ATOM   2144  CB  HIS A 233      11.420  16.249   6.224   69   0.000 0 1.A   
ATOM   2145  CG  HIS A 233      10.964  16.940   7.471   68   0.130 0 1.A   
ATOM   2146  ND1 HIS A 233       9.699  16.774   7.995   30  -0.570 0 1.A   
ATOM   2148  CD2 HIS A 233      11.594  17.822   8.284   67   0.100 0 1.A   
ATOM   2149  CE1 HIS A 233       9.568  17.523   9.077   68   0.410 0 1.A   
ATOM   2150  NE2 HIS A 233      10.704  18.169   9.273   30  -0.490 0 1.A   
ATOM   2151  C   HIS A 233      11.644  14.114   4.959   66   0.500 0 1.A   
ATOM   2152  O   HIS A 233      11.291  14.728   3.960   31  -0.500 0 1.A   
ATOM   2153  N   ASN A 234      12.234  12.926   4.875   30  -0.570 0 1.A   
ATOM   2155  CA  ASN A 234      12.321  12.236   3.589   65   0.200 0 1.A   
ATOM   2156  CB  ASN A 234      13.694  11.606   3.321   69  -0.000 0 1.A   
ATOM   2157  CG  ASN A 234      14.739  12.611   2.919   66   0.500 0 1.A   
ATOM   2158  OD1 ASN A 234      15.415  13.210   3.768   31  -0.500 0 1.A   
ATOM   2159  ND2 ASN A 234      14.879  12.815   1.622   30  -0.850 0 1.A   
ATOM   2162  C   ASN A 234      11.370  11.091   3.850   66   0.500 0 1.A   
ATOM   2163  O   ASN A 234      11.088  10.784   5.006   31  -0.500 0 1.A   
ATOM   2164  N   SER A 235      10.881  10.454   2.804   30  -0.570 0 1.A   
ATOM   2166  CA  SER A 235      10.031   9.305   2.985   65   0.200 0 1.A   
ATOM   2167  CB  SER A 235       8.952   9.208   1.898   69   0.265 0 1.A   
ATOM   2168  OG  SER A 235       7.990  10.214   2.097   71  -0.700 0 1.A   
ATOM   2170  C   SER A 235      10.949   8.109   2.884   66   0.500 0 1.A   
ATOM   2171  O   SER A 235      11.081   7.504   1.812   31  -0.500 0 1.A   
ATOM   2172  N   LEU A 236      11.591   7.763   3.994   30  -0.570 0 1.A   
ATOM   2174  CA  LEU A 236      12.484   6.623   3.999   65   0.200 0 1.A   
ATOM   2175  CB  LEU A 236      13.363   6.669   5.228   69   0.000 0 1.A   
ATOM   2176  CG  LEU A 236      14.211   7.924   5.320   65   0.000 0 1.A   
ATOM   2177  CD1 LEU A 236      15.061   7.906   6.637   70   0.000 0 1.A   
ATOM   2178  CD2 LEU A 236      15.082   8.011   4.052   70   0.000 0 1.A   
ATOM   2179  C   LEU A 236      11.661   5.343   3.958   66   0.500 0 1.A   
ATOM   2180  O   LEU A 236      10.667   5.202   4.664   31  -0.500 0 1.A   
ATOM   2181  N   ARG A 237      12.108   4.395   3.152   30  -0.570 0 1.A   
ATOM   2183  CA  ARG A 237      11.403   3.143   2.966   65   0.200 0 1.A   
ATOM   2184  CB  ARG A 237      11.482   2.771   1.482   69   0.000 0 1.A   
ATOM   2185  CG  ARG A 237      11.238   3.983   0.573   69   0.070 0 1.A   
ATOM   2186  CD  ARG A 237      11.528   3.724  -0.894   69   0.310 0 1.A   
ATOM   2187  NE  ARG A 237      10.764   2.593  -1.405   30  -0.700 0 1.A   
ATOM   2189  CZ  ARG A 237      10.432   2.427  -2.679   66   0.640 0 1.A   
ATOM   2190  NH1 ARG A 237      10.793   3.334  -3.579   30  -0.800 0 1.A   
ATOM   2193  NH2 ARG A 237       9.750   1.344  -3.053   30  -0.800 0 1.A   
ATOM   2196  C   ARG A 237      11.928   2.009   3.811   66   0.500 0 1.A   
ATOM   2197  O   ARG A 237      13.056   2.048   4.273   31  -0.500 0 1.A   
ATOM   2198  N   ASP A 238      11.076   1.002   4.009   30  -0.570 0 1.A   
ATOM   2200  CA  ASP A 238      11.403  -0.218   4.757   65   0.200 0 1.A   
ATOM   2201  CB  ASP A 238      10.132  -0.870   5.290   69  -0.100 0 1.A   
ATOM   2202  CG  ASP A 238       9.828  -0.469   6.718   66   0.700 0 1.A   
ATOM   2203  OD1 ASP A 238       9.872   0.760   7.061   31  -0.800 0 1.A   
ATOM   2204  OD2 ASP A 238       9.546  -1.415   7.499   31  -0.800 0 1.A   
ATOM   2205  C   ASP A 238      12.034  -1.121   3.719   66   0.500 0 1.A   
ATOM   2206  O   ASP A 238      11.352  -1.948   3.090   31  -0.500 0 1.A   
ATOM   2207  N   ALA A 239      13.340  -0.969   3.535   30  -0.570 0 1.A   
ATOM   2209  CA  ALA A 239      14.003  -1.726   2.498   65   0.200 0 1.A   
ATOM   2210  CB  ALA A 239      13.918  -0.972   1.205   70   0.000 0 1.A   
ATOM   2211  C   ALA A 239      15.426  -1.970   2.839   66   0.500 0 1.A   
ATOM   2212  O   ALA A 239      16.010  -1.273   3.660   31  -0.500 0 1.A   
ATOM   2213  N   ALA A 240      15.978  -2.977   2.189   30  -0.570 0 1.A   
ATOM   2215  CA  ALA A 240      17.340  -3.375   2.401   65   0.200 0 1.A   
ATOM   2216  CB  ALA A 240      17.639  -4.592   1.546   70   0.000 0 1.A   
ATOM   2217  C   ALA A 240      18.281  -2.237   2.065   66   0.500 0 1.A   
ATOM   2218  O   ALA A 240      19.198  -1.971   2.828   31  -0.500 0 1.A   
ATOM   2219  N   GLY A 241      18.025  -1.548   0.946   30  -0.570 0 1.A   
ATOM   2221  CA  GLY A 241      18.879  -0.446   0.524    1   0.200 0 1.A   
ATOM   2222  C   GLY A 241      20.243  -1.011   0.147   66   0.500 0 1.A   
ATOM   2223  O   GLY A 241      20.320  -1.975  -0.610   31  -0.500 0 1.A   
ATOM   2224  N   ALA A 242      21.315  -0.429   0.658   30  -0.570 0 1.A   
ATOM   2226  CA  ALA A 242      22.631  -0.968   0.390   65   0.200 0 1.A   
ATOM   2227  CB  ALA A 242      23.654   0.159   0.295   70   0.000 0 1.A   
ATOM   2228  C   ALA A 242      22.974  -1.909   1.553   66   0.500 0 1.A   
ATOM   2229  O   ALA A 242      23.136  -1.464   2.688   31  -0.500 0 1.A   
ATOM   2230  N   PRO A 243      23.089  -3.224   1.289   30  -0.570 0 1.A   
ATOM   2231  CA  PRO A 243      23.411  -4.195   2.340   65   0.285 0 1.A   
ATOM   2232  CB  PRO A 243      23.287  -5.529   1.617   69   0.000 0 1.A   
ATOM   2233  CG  PRO A 243      23.704  -5.182   0.226   69   0.000 0 1.A   
ATOM   2234  CD  PRO A 243      22.938  -3.903  -0.009   69   0.285 0 1.A   
ATOM   2235  C   PRO A 243      24.764  -4.038   3.020   66   0.500 0 1.A   
ATOM   2236  O   PRO A 243      25.012  -4.641   4.059   31  -0.500 0 1.A   
ATOM   2237  N   SER A 244      25.655  -3.254   2.439   30  -0.570 0 1.A   
ATOM   2239  CA  SER A 244      26.972  -3.060   3.057   65   0.200 0 1.A   
ATOM   2240  CB  SER A 244      27.963  -4.133   2.591   69   0.265 0 1.A   
ATOM   2241  OG  SER A 244      29.051  -4.246   3.498   71  -0.700 0 1.A   
ATOM   2243  C   SER A 244      27.520  -1.664   2.744   66   0.500 0 1.A   
ATOM   2244  O   SER A 244      27.487  -1.204   1.583   31  -0.500 0 1.A   
ATOM   2245  N   CYS A 245      28.002  -0.986   3.783   30  -0.570 0 1.A   
ATOM   2247  CA  CYS A 245      28.512   0.359   3.610   65   0.200 0 1.A   
ATOM   2248  CB  CYS A 245      27.365   1.301   3.213   69   0.300 0 1.A   
ATOM   2249  SG  CYS A 245      27.912   3.016   2.943   82  -0.300 0 1.A   
ATOM   2250  C   CYS A 245      29.131   0.857   4.896   66   0.500 0 1.A   
ATOM   2251  O   CYS A 245      28.589   0.643   5.961   31  -0.500 0 1.A   
ATOM   2252  N   ASP A 246      30.264   1.530   4.810   30  -0.570 0 1.A   
ATOM   2254  CA  ASP A 246      30.867   2.045   6.028   65   0.200 0 1.A   
ATOM   2255  CB  ASP A 246      32.385   1.925   6.038   69  -0.100 0 1.A   
ATOM   2256  CG  ASP A 246      32.855   0.576   5.662   66   0.700 0 1.A   
ATOM   2257  OD1 ASP A 246      33.115   0.374   4.448   31  -0.800 0 1.A   
ATOM   2258  OD2 ASP A 246      32.957  -0.266   6.583   31  -0.800 0 1.A   
ATOM   2259  C   ASP A 246      30.559   3.505   6.016   66   0.500 0 1.A   
ATOM   2260  O   ASP A 246      30.782   4.166   5.005   31  -0.500 0 1.A   
ATOM   2261  N   TRP A 247      30.075   4.012   7.142   30  -0.570 0 1.A   
ATOM   2263  CA  TRP A 247      29.760   5.414   7.223   65   0.200 0 1.A   
ATOM   2264  CB  TRP A 247      28.838   5.708   8.422   69   0.000 0 1.A   
ATOM   2265  CG  TRP A 247      27.444   5.131   8.261   68  -0.055 0 1.A   
ATOM   2266  CD1 TRP A 247      27.022   3.910   8.653   67   0.130 0 1.A   
ATOM   2267  CD2 TRP A 247      26.314   5.779   7.674   68  -0.055 0 1.A   
ATOM   2268  NE1 TRP A 247      25.701   3.745   8.364   30  -0.570 0 1.A   
ATOM   2270  CE2 TRP A 247      25.232   4.879   7.760   68   0.130 0 1.A   
ATOM   2271  CE3 TRP A 247      26.110   7.036   7.087   67   0.000 0 1.A   
ATOM   2272  CZ2 TRP A 247      23.950   5.193   7.284   67   0.000 0 1.A   
ATOM   2273  CZ3 TRP A 247      24.850   7.352   6.617   67   0.000 0 1.A   
ATOM   2274  CH2 TRP A 247      23.782   6.431   6.720   67   0.000 0 1.A   
ATOM   2275  C   TRP A 247      31.060   6.151   7.395   66   0.500 0 1.A   
ATOM   2276  O   TRP A 247      32.078   5.566   7.737   31  -0.500 0 1.A   
ATOM   2277  N   PRO A 248      31.048   7.447   7.106   30  -0.570 0 1.A   
ATOM   2278  CA  PRO A 248      32.268   8.224   7.274   65   0.285 0 1.A   
ATOM   2279  CB  PRO A 248      31.787   9.645   7.036   69   0.000 0 1.A   
ATOM   2280  CG  PRO A 248      30.706   9.464   6.002   69   0.000 0 1.A   
ATOM   2281  CD  PRO A 248      29.964   8.242   6.503   69   0.285 0 1.A   
ATOM   2282  C   PRO A 248      32.713   7.984   8.729   66   0.500 0 1.A   
ATOM   2283  O   PRO A 248      31.883   7.900   9.648   31  -0.500 0 1.A   
ATOM   2284  N   SER A 249      34.017   7.852   8.931   30  -0.570 0 1.A   
ATOM   2286  CA  SER A 249      34.556   7.588  10.259   65   0.200 0 1.A   
ATOM   2287  CB  SER A 249      36.063   7.322  10.182   69   0.265 0 1.A   
ATOM   2288  OG  SER A 249      36.748   8.440   9.642   71  -0.700 0 1.A   
ATOM   2290  C   SER A 249      34.286   8.686  11.269   66   0.500 0 1.A   
ATOM   2291  O   SER A 249      34.346   8.437  12.455   31  -0.500 0 1.A   
ATOM   2292  N   GLN A 250      33.971   9.894  10.820   30  -0.570 0 1.A   
ATOM   2294  CA  GLN A 250      33.711  10.990  11.754   65   0.200 0 1.A   
ATOM   2295  CB  GLN A 250      34.338  12.271  11.228   69   0.000 0 1.A   
ATOM   2296  CG  GLN A 250      35.861  12.314  11.355   69   0.000 0 1.A   
ATOM   2297  CD  GLN A 250      36.408  13.717  11.106   66   0.500 0 1.A   
ATOM   2298  OE1 GLN A 250      36.453  14.192   9.963   31  -0.500 0 1.A   
ATOM   2299  NE2 GLN A 250      36.807  14.401  12.189   30  -0.850 0 1.A   
ATOM   2302  C   GLN A 250      32.239  11.255  12.052   66   0.500 0 1.A   
ATOM   2303  O   GLN A 250      31.893  12.234  12.716   31  -0.500 0 1.A   
ATOM   2304  N   LEU A 251      31.370  10.380  11.573   30  -0.570 0 1.A   
ATOM   2306  CA  LEU A 251      29.946  10.574  11.757   65   0.200 0 1.A   
ATOM   2307  CB  LEU A 251      29.165   9.648  10.802   69   0.000 0 1.A   
ATOM   2308  CG  LEU A 251      27.652   9.710  10.966   65   0.000 0 1.A   
ATOM   2309  CD1 LEU A 251      27.133  11.037  10.505   70   0.000 0 1.A   
ATOM   2310  CD2 LEU A 251      27.010   8.614  10.200   70   0.000 0 1.A   
ATOM   2311  C   LEU A 251      29.529  10.327  13.201   66   0.500 0 1.A   
ATOM   2312  O   LEU A 251      29.694   9.232  13.728   31  -0.500 0 1.A   
ATOM   2313  N   ASN A 252      28.967  11.346  13.834   30  -0.570 0 1.A   
ATOM   2315  CA  ASN A 252      28.546  11.184  15.207   65   0.200 0 1.A   
ATOM   2316  CB  ASN A 252      29.508  11.921  16.140   69  -0.000 0 1.A   
ATOM   2317  CG  ASN A 252      29.571  13.381  15.858   66   0.500 0 1.A   
ATOM   2318  OD1 ASN A 252      30.652  13.947  15.703   31  -0.500 0 1.A   
ATOM   2319  ND2 ASN A 252      28.417  14.020  15.794   30  -0.850 0 1.A   
ATOM   2322  C   ASN A 252      27.108  11.627  15.483   66   0.500 0 1.A   
ATOM   2323  O   ASN A 252      26.619  11.456  16.604   31  -0.500 0 1.A   
ATOM   2324  N   SER A 253      26.436  12.184  14.474   30  -0.570 0 1.A   
ATOM   2326  CA  SER A 253      25.058  12.649  14.624   65   0.200 0 1.A   
ATOM   2327  CB  SER A 253      25.059  14.145  14.923   69   0.265 0 1.A   
ATOM   2328  OG  SER A 253      23.716  14.566  15.030   71  -0.700 0 1.A   
ATOM   2330  C   SER A 253      24.167  12.347  13.385   66   0.500 0 1.A   
ATOM   2331  O   SER A 253      24.384  12.887  12.288   31  -0.500 0 1.A   
ATOM   2332  N   LEU A 254      23.161  11.495  13.576   30  -0.570 0 1.A   
ATOM   2334  CA  LEU A 254      22.260  11.091  12.500   65   0.200 0 1.A   
ATOM   2335  CB  LEU A 254      22.388   9.573  12.262   69   0.000 0 1.A   
ATOM   2336  CG  LEU A 254      21.621   8.929  11.094   65   0.000 0 1.A   
ATOM   2337  CD1 LEU A 254      22.028   9.548   9.767   70   0.000 0 1.A   
ATOM   2338  CD2 LEU A 254      21.896   7.470  11.030   70   0.000 0 1.A   
ATOM   2339  C   LEU A 254      20.818  11.462  12.817   66   0.500 0 1.A   
ATOM   2340  O   LEU A 254      20.304  11.144  13.898   31  -0.500 0 1.A   
ATOM   2341  N   ASN A 255      20.156  12.159  11.894   30  -0.570 0 1.A   
ATOM   2343  CA  ASN A 255      18.758  12.523  12.118   65   0.200 0 1.A   
ATOM   2344  CB  ASN A 255      18.540  14.006  11.905   69  -0.000 0 1.A   
ATOM   2345  CG  ASN A 255      17.282  14.490  12.566   66   0.500 0 1.A   
ATOM   2346  OD1 ASN A 255      16.269  13.771  12.558   31  -0.500 0 1.A   
ATOM   2347  ND2 ASN A 255      17.344  15.695  13.145   30  -0.850 0 1.A   
ATOM   2350  C   ASN A 255      17.839  11.781  11.174   66   0.500 0 1.A   
ATOM   2351  O   ASN A 255      17.957  11.947   9.958   31  -0.500 0 1.A   
ATOM   2352  N   LEU A 256      16.907  10.999  11.725   30  -0.570 0 1.A   
ATOM   2354  CA  LEU A 256      15.962  10.228  10.919   65   0.200 0 1.A   
ATOM   2355  CB  LEU A 256      16.248   8.716  11.057   69   0.000 0 1.A   
ATOM   2356  CG  LEU A 256      17.737   8.311  10.905   65   0.000 0 1.A   
ATOM   2357  CD1 LEU A 256      17.915   6.794  11.033   70   0.000 0 1.A   
ATOM   2358  CD2 LEU A 256      18.272   8.796   9.553   70   0.000 0 1.A   
ATOM   2359  C   LEU A 256      14.511  10.523  11.319   66   0.500 0 1.A   
ATOM   2360  O   LEU A 256      13.602   9.715  11.098   31  -0.500 0 1.A   
ATOM   2361  N   SER A 257      14.301  11.692  11.906   30  -0.570 0 1.A   
ATOM   2363  CA  SER A 257      12.976  12.102  12.367   65   0.200 0 1.A   
ATOM   2364  CB  SER A 257      13.089  13.258  13.367   69   0.265 0 1.A   
ATOM   2365  OG  SER A 257      13.471  14.472  12.727   71  -0.700 0 1.A   
ATOM   2367  C   SER A 257      12.060  12.539  11.230   66   0.500 0 1.A   
ATOM   2368  O   SER A 257      12.500  13.211  10.276   31  -0.500 0 1.A   
ATOM   2369  N   PHE A 258      10.780  12.169  11.363   30  -0.570 0 1.A   
ATOM   2371  CA  PHE A 258       9.756  12.519  10.384   65   0.200 0 1.A   
ATOM   2372  CB  PHE A 258       9.660  14.027  10.245   69   0.000 0 1.A   
ATOM   2373  CG  PHE A 258       9.209  14.732  11.506   67   0.000 0 1.A   
ATOM   2374  CD1 PHE A 258       7.842  14.794  11.847   67   0.000 0 1.A   
ATOM   2375  CD2 PHE A 258      10.142  15.367  12.341   67   0.000 0 1.A   
ATOM   2376  CE1 PHE A 258       7.417  15.482  13.001   67   0.000 0 1.A   
ATOM   2377  CE2 PHE A 258       9.728  16.065  13.506   67   0.000 0 1.A   
ATOM   2378  CZ  PHE A 258       8.364  16.119  13.830   67   0.000 0 1.A   
ATOM   2379  C   PHE A 258      10.052  11.906   9.020   66   0.500 0 1.A   
ATOM   2380  O   PHE A 258       9.892  12.555   7.989   31  -0.500 0 1.A   
ATOM   2381  N   THR A 259      10.469  10.649   9.012   30  -0.570 0 1.A   
ATOM   2383  CA  THR A 259      10.793   9.993   7.767   65   0.200 0 1.A   
ATOM   2384  CB  THR A 259      12.273   9.520   7.759   65   0.265 0 1.A   
ATOM   2385  OG1 THR A 259      12.494   8.618   8.842   71  -0.700 0 1.A   
ATOM   2387  CG2 THR A 259      13.220  10.714   7.880   70  -0.000 0 1.A   
ATOM   2388  C   THR A 259       9.877   8.800   7.555   66   0.500 0 1.A   
ATOM   2389  O   THR A 259      10.182   7.918   6.750   31  -0.500 0 1.A   
ATOM   2390  N   GLY A 260       8.768   8.783   8.303   30  -0.570 0 1.A   
ATOM   2392  CA  GLY A 260       7.780   7.721   8.215    1   0.200 0 1.A   
ATOM   2393  C   GLY A 260       8.314   6.321   8.393   66   0.500 0 1.A   
ATOM   2394  O   GLY A 260       7.741   5.361   7.895   31  -0.500 0 1.A   
ATOM   2395  N   LEU A 261       9.409   6.177   9.119   30  -0.570 0 1.A   
ATOM   2397  CA  LEU A 261       9.983   4.855   9.326   65   0.200 0 1.A   
ATOM   2398  CB  LEU A 261      11.349   5.018   9.987   69   0.000 0 1.A   
ATOM   2399  CG  LEU A 261      12.607   4.589   9.235   65   0.000 0 1.A   
ATOM   2400  CD1 LEU A 261      12.398   4.580   7.728   70   0.000 0 1.A   
ATOM   2401  CD2 LEU A 261      13.733   5.519   9.629   70   0.000 0 1.A   
ATOM   2402  C   LEU A 261       9.083   3.956  10.183   66   0.500 0 1.A   
ATOM   2403  O   LEU A 261       8.541   4.417  11.183   31  -0.500 0 1.A   
ATOM   2404  N   LYS A 262       8.926   2.689   9.785   30  -0.570 0 1.A   
ATOM   2406  CA  LYS A 262       8.123   1.713  10.528   65   0.200 0 1.A   
ATOM   2407  CB  LYS A 262       7.196   0.889   9.617   69   0.000 0 1.A   
ATOM   2408  CG  LYS A 262       6.377   1.627   8.598   69   0.000 0 1.A   
ATOM   2409  CD  LYS A 262       5.621   0.610   7.753   69   0.000 0 1.A   
ATOM   2410  CE  LYS A 262       5.292   1.119   6.330   69   0.310 0 1.A   
ATOM   2411  NZ  LYS A 262       6.397   0.983   5.276   30  -0.300 0 1.A   
ATOM   2415  C   LYS A 262       9.037   0.716  11.249   66   0.500 0 1.A   
ATOM   2416  O   LYS A 262       8.586  -0.005  12.126   31  -0.500 0 1.A   
ATOM   2417  N   GLN A 263      10.303   0.650  10.865   30  -0.570 0 1.A   
ATOM   2419  CA  GLN A 263      11.231  -0.273  11.512   65   0.200 0 1.A   
ATOM   2420  CB  GLN A 263      11.492  -1.512  10.641   69   0.000 0 1.A   
ATOM   2421  CG  GLN A 263      10.273  -2.265  10.151   69   0.000 0 1.A   
ATOM   2422  CD  GLN A 263       9.392  -2.729  11.284   66   0.500 0 1.A   
ATOM   2423  OE1 GLN A 263       9.885  -3.105  12.358   31  -0.500 0 1.A   
ATOM   2424  NE2 GLN A 263       8.073  -2.716  11.055   30  -0.850 0 1.A   
ATOM   2427  C   GLN A 263      12.543   0.463  11.659   66   0.500 0 1.A   
ATOM   2428  O   GLN A 263      12.785   1.427  10.935   31  -0.500 0 1.A   
ATOM   2429  N   VAL A 264      13.380   0.039  12.603   30  -0.570 0 1.A   
ATOM   2431  CA  VAL A 264      14.676   0.692  12.752   65   0.200 0 1.A   
ATOM   2432  CB  VAL A 264      15.453   0.223  14.032   65   0.000 0 1.A   
ATOM   2433  CG1 VAL A 264      16.887   0.772  14.008   70   0.000 0 1.A   
ATOM   2434  CG2 VAL A 264      14.724   0.719  15.310   70  -0.000 0 1.A   
ATOM   2435  C   VAL A 264      15.413   0.232  11.501   66   0.500 0 1.A   
ATOM   2436  O   VAL A 264      15.380  -0.945  11.145   31  -0.500 0 1.A   
ATOM   2437  N   PRO A 265      16.054   1.154  10.793   30  -0.570 0 1.A   
ATOM   2438  CA  PRO A 265      16.739   0.669   9.608   65   0.285 0 1.A   
ATOM   2439  CB  PRO A 265      16.911   1.927   8.774   69   0.000 0 1.A   
ATOM   2440  CG  PRO A 265      16.941   2.994   9.779   69   0.000 0 1.A   
ATOM   2441  CD  PRO A 265      15.871   2.603  10.731   69   0.285 0 1.A   
ATOM   2442  C   PRO A 265      18.041  -0.043   9.883   66   0.500 0 1.A   
ATOM   2443  O   PRO A 265      18.720   0.217  10.892   31  -0.500 0 1.A   
ATOM   2444  N   LYS A 266      18.374  -0.963   8.986   30  -0.570 0 1.A   
ATOM   2446  CA  LYS A 266      19.611  -1.700   9.116   65   0.200 0 1.A   
ATOM   2447  CB  LYS A 266      19.504  -3.042   8.422   69   0.000 0 1.A   
ATOM   2448  CG  LYS A 266      18.438  -3.920   9.031   69   0.000 0 1.A   
ATOM   2449  CD  LYS A 266      18.637  -5.353   8.612   69   0.000 0 1.A   
ATOM   2450  CE  LYS A 266      17.566  -6.263   9.184   69   0.310 0 1.A   
ATOM   2451  NZ  LYS A 266      17.554  -7.524   8.368   30  -0.300 0 1.A   
ATOM   2455  C   LYS A 266      20.732  -0.866   8.525   66   0.500 0 1.A   
ATOM   2456  O   LYS A 266      20.484   0.156   7.886   31  -0.500 0 1.A   
ATOM   2457  N   GLY A 267      21.966  -1.284   8.777   30  -0.570 0 1.A   
ATOM   2459  CA  GLY A 267      23.110  -0.543   8.290    1   0.200 0 1.A   
ATOM   2460  C   GLY A 267      23.285   0.823   8.931   66   0.500 0 1.A   
ATOM   2461  O   GLY A 267      23.694   1.778   8.246   31  -0.500 0 1.A   
ATOM   2462  N   LEU A 268      22.946   0.961  10.220   30  -0.570 0 1.A   
ATOM   2464  CA  LEU A 268      23.158   2.238  10.903   65   0.200 0 1.A   
ATOM   2465  CB  LEU A 268      22.188   2.423  12.070   69   0.000 0 1.A   
ATOM   2466  CG  LEU A 268      20.734   2.657  11.635   65   0.000 0 1.A   
ATOM   2467  CD1 LEU A 268      19.922   3.099  12.819   70   0.000 0 1.A   
ATOM   2468  CD2 LEU A 268      20.646   3.747  10.572   70   0.000 0 1.A   
ATOM   2469  C   LEU A 268      24.599   2.215  11.409   66   0.500 0 1.A   
ATOM   2470  O   LEU A 268      25.211   1.160  11.462   31  -0.500 0 1.A   
ATOM   2471  N   PRO A 269      25.174   3.375  11.743   30  -0.570 0 1.A   
ATOM   2472  CA  PRO A 269      26.551   3.348  12.235   65   0.285 0 1.A   
ATOM   2473  CB  PRO A 269      26.889   4.828  12.414   69   0.000 0 1.A   
ATOM   2474  CG  PRO A 269      26.022   5.493  11.418   69   0.000 0 1.A   
ATOM   2475  CD  PRO A 269      24.706   4.761  11.594   69   0.285 0 1.A   
ATOM   2476  C   PRO A 269      26.532   2.583  13.567   66   0.500 0 1.A   
ATOM   2477  O   PRO A 269      25.464   2.453  14.196   31  -0.500 0 1.A   
ATOM   2478  N   ALA A 270      27.693   2.088  13.995   30  -0.570 0 1.A   
ATOM   2480  CA  ALA A 270      27.774   1.315  15.229   65   0.200 0 1.A   
ATOM   2481  CB  ALA A 270      29.049   0.478  15.229   70   0.000 0 1.A   
ATOM   2482  C   ALA A 270      27.714   2.158  16.498   66   0.500 0 1.A   
ATOM   2483  O   ALA A 270      27.119   1.746  17.495   31  -0.500 0 1.A   
ATOM   2484  N   LYS A 271      28.335   3.330  16.471   30  -0.570 0 1.A   
ATOM   2486  CA  LYS A 271      28.354   4.212  17.644   65   0.200 0 1.A   
ATOM   2487  CB  LYS A 271      29.747   4.186  18.316   69   0.000 0 1.A   
ATOM   2488  CG  LYS A 271      30.030   5.379  19.268   69   0.000 0 1.A   
ATOM   2489  CD  LYS A 271      30.807   4.975  20.547   69   0.000 0 1.A   
ATOM   2490  CE  LYS A 271      32.124   5.762  20.749   69   0.310 0 1.A   
ATOM   2491  NZ  LYS A 271      33.269   5.272  19.899   30  -0.300 0 1.A   
ATOM   2495  C   LYS A 271      28.005   5.619  17.191   66   0.500 0 1.A   
ATOM   2496  O   LYS A 271      28.490   6.074  16.151   31  -0.500 0 1.A   
ATOM   2497  N   LEU A 272      27.154   6.297  17.953   30  -0.570 0 1.A   
ATOM   2499  CA  LEU A 272      26.738   7.648  17.614   65   0.200 0 1.A   
ATOM   2500  CB  LEU A 272      25.393   7.562  16.876   69   0.000 0 1.A   
ATOM   2501  CG  LEU A 272      25.096   7.942  15.399   65   0.000 0 1.A   
ATOM   2502  CD1 LEU A 272      26.303   7.843  14.482   70   0.000 0 1.A   
ATOM   2503  CD2 LEU A 272      23.962   7.038  14.902   70   0.000 0 1.A   
ATOM   2504  C   LEU A 272      26.598   8.510  18.884   66   0.500 0 1.A   
ATOM   2505  O   LEU A 272      26.303   8.002  19.958   31  -0.500 0 1.A   
ATOM   2506  N   SER A 273      26.821   9.814  18.774   30  -0.570 0 1.A   
ATOM   2508  CA  SER A 273      26.645  10.691  19.920   65   0.200 0 1.A   
ATOM   2509  CB  SER A 273      27.381  11.994  19.721   69   0.265 0 1.A   
ATOM   2510  OG  SER A 273      28.701  11.713  19.347   71  -0.700 0 1.A   
ATOM   2512  C   SER A 273      25.154  10.956  19.999   66   0.500 0 1.A   
ATOM   2513  O   SER A 273      24.576  10.899  21.080   31  -0.500 0 1.A   
ATOM   2514  N   VAL A 274      24.538  11.269  18.853   30  -0.570 0 1.A   
ATOM   2516  CA  VAL A 274      23.090  11.476  18.808   65   0.200 0 1.A   
ATOM   2517  CB  VAL A 274      22.692  13.015  18.860   65   0.000 0 1.A   
ATOM   2518  CG1 VAL A 274      23.912  13.893  18.977   70   0.000 0 1.A   
ATOM   2519  CG2 VAL A 274      21.818  13.400  17.682   70  -0.000 0 1.A   
ATOM   2520  C   VAL A 274      22.395  10.783  17.626   66   0.500 0 1.A   
ATOM   2521  O   VAL A 274      22.904  10.747  16.495   31  -0.500 0 1.A   
ATOM   2522  N   LEU A 275      21.240  10.196  17.909   30  -0.570 0 1.A   
ATOM   2524  CA  LEU A 275      20.467   9.523  16.890   65   0.200 0 1.A   
ATOM   2525  CB  LEU A 275      20.563   7.995  17.042   69   0.000 0 1.A   
ATOM   2526  CG  LEU A 275      20.119   7.065  15.882   65   0.000 0 1.A   
ATOM   2527  CD1 LEU A 275      19.681   5.698  16.409   70   0.000 0 1.A   
ATOM   2528  CD2 LEU A 275      18.963   7.643  15.125   70   0.000 0 1.A   
ATOM   2529  C   LEU A 275      19.021   9.963  17.119   66   0.500 0 1.A   
ATOM   2530  O   LEU A 275      18.394   9.525  18.076   31  -0.500 0 1.A   
ATOM   2531  N   ASP A 276      18.493  10.823  16.250   30  -0.570 0 1.A   
ATOM   2533  CA  ASP A 276      17.108  11.281  16.391   65   0.200 0 1.A   
ATOM   2534  CB  ASP A 276      16.975  12.744  15.987   69  -0.100 0 1.A   
ATOM   2535  CG  ASP A 276      15.601  13.288  16.314   66   0.700 0 1.A   
ATOM   2536  OD1 ASP A 276      14.723  12.474  16.638   31  -0.800 0 1.A   
ATOM   2537  OD2 ASP A 276      15.389  14.508  16.245   31  -0.800 0 1.A   
ATOM   2538  C   ASP A 276      16.164  10.422  15.550   66   0.500 0 1.A   
ATOM   2539  O   ASP A 276      16.110  10.551  14.333   31  -0.500 0 1.A   
ATOM   2540  N   LEU A 277      15.399   9.561  16.215   30  -0.570 0 1.A   
ATOM   2542  CA  LEU A 277      14.494   8.636  15.533   65   0.200 0 1.A   
ATOM   2543  CB  LEU A 277      14.828   7.221  16.031   69   0.000 0 1.A   
ATOM   2544  CG  LEU A 277      15.119   6.024  15.102   65   0.000 0 1.A   
ATOM   2545  CD1 LEU A 277      15.481   6.479  13.713   70   0.000 0 1.A   
ATOM   2546  CD2 LEU A 277      16.213   5.144  15.711   70   0.000 0 1.A   
ATOM   2547  C   LEU A 277      13.014   8.990  15.791   66   0.500 0 1.A   
ATOM   2548  O   LEU A 277      12.098   8.168  15.604   31  -0.500 0 1.A   
ATOM   2549  N   SER A 278      12.782  10.234  16.186   30  -0.570 0 1.A   
ATOM   2551  CA  SER A 278      11.436  10.655  16.544   65   0.200 0 1.A   
ATOM   2552  CB  SER A 278      11.529  11.879  17.448   69   0.265 0 1.A   
ATOM   2553  OG  SER A 278      12.128  12.954  16.781   71  -0.700 0 1.A   
ATOM   2555  C   SER A 278      10.375  10.921  15.472   66   0.500 0 1.A   
ATOM   2556  O   SER A 278      10.669  11.217  14.299   31  -0.500 0 1.A   
ATOM   2557  N   TYR A 279       9.121  10.808  15.912   30  -0.570 0 1.A   
ATOM   2559  CA  TYR A 279       7.961  11.066  15.083   65   0.200 0 1.A   
ATOM   2560  CB  TYR A 279       7.912  12.549  14.794   69   0.000 0 1.A   
ATOM   2561  CG  TYR A 279       7.611  13.360  16.036   67   0.000 0 1.A   
ATOM   2562  CD1 TYR A 279       8.583  14.165  16.627   67   0.000 0 1.A   
ATOM   2563  CD2 TYR A 279       6.324  13.369  16.579   67   0.000 0 1.A   
ATOM   2564  CE1 TYR A 279       8.274  14.975  17.731   67   0.000 0 1.A   
ATOM   2565  CE2 TYR A 279       6.004  14.158  17.665   67   0.000 0 1.A   
ATOM   2566  CZ  TYR A 279       6.972  14.964  18.243   66   0.265 0 1.A   
ATOM   2567  OH  TYR A 279       6.625  15.754  19.323   71  -0.700 0 1.A   
ATOM   2569  C   TYR A 279       7.881  10.255  13.798   66   0.500 0 1.A   
ATOM   2570  O   TYR A 279       7.568  10.759  12.703   31  -0.500 0 1.A   
ATOM   2571  N   ASN A 280       8.189   8.984  13.952   30  -0.570 0 1.A   
ATOM   2573  CA  ASN A 280       8.126   8.056  12.863   65   0.200 0 1.A   
ATOM   2574  CB  ASN A 280       9.469   7.360  12.722   69  -0.000 0 1.A   
ATOM   2575  CG  ASN A 280      10.506   8.283  12.103   66   0.500 0 1.A   
ATOM   2576  OD1 ASN A 280      10.188   9.035  11.176   31  -0.500 0 1.A   
ATOM   2577  ND2 ASN A 280      11.746   8.226  12.590   30  -0.850 0 1.A   
ATOM   2580  C   ASN A 280       6.982   7.108  13.221   66   0.500 0 1.A   
ATOM   2581  O   ASN A 280       6.079   7.505  13.964   31  -0.500 0 1.A   
ATOM   2582  N   ARG A 281       7.001   5.880  12.718   30  -0.570 0 1.A   
ATOM   2584  CA  ARG A 281       5.914   4.950  13.016   65   0.200 0 1.A   
ATOM   2585  CB  ARG A 281       5.139   4.623  11.739   69   0.000 0 1.A   
ATOM   2586  CG  ARG A 281       4.923   5.828  10.839   69   0.070 0 1.A   
ATOM   2587  CD  ARG A 281       3.499   5.903  10.320   69   0.310 0 1.A   
ATOM   2588  NE  ARG A 281       3.129   4.867   9.338   30  -0.700 0 1.A   
ATOM   2590  CZ  ARG A 281       2.145   3.974   9.508   66   0.640 0 1.A   
ATOM   2591  NH1 ARG A 281       1.419   3.964  10.630   30  -0.800 0 1.A   
ATOM   2594  NH2 ARG A 281       1.865   3.106   8.541   30  -0.800 0 1.A   
ATOM   2597  C   ARG A 281       6.339   3.647  13.681   66   0.500 0 1.A   
ATOM   2598  O   ARG A 281       5.768   2.592  13.400   31  -0.500 0 1.A   
ATOM   2599  N   LEU A 282       7.335   3.700  14.552   30  -0.570 0 1.A   
ATOM   2601  CA  LEU A 282       7.760   2.481  15.222   65   0.200 0 1.A   
ATOM   2602  CB  LEU A 282       9.077   2.722  15.968   69   0.000 0 1.A   
ATOM   2603  CG  LEU A 282      10.157   3.283  15.030   65   0.000 0 1.A   
ATOM   2604  CD1 LEU A 282      11.445   3.452  15.805   70   0.000 0 1.A   
ATOM   2605  CD2 LEU A 282      10.382   2.348  13.843   70   0.000 0 1.A   
ATOM   2606  C   LEU A 282       6.646   2.061  16.175   66   0.500 0 1.A   
ATOM   2607  O   LEU A 282       6.250   2.822  17.062   31  -0.500 0 1.A   
ATOM   2608  N   ASP A 283       6.123   0.856  15.973   30  -0.570 0 1.A   
ATOM   2610  CA  ASP A 283       5.035   0.357  16.813   65   0.200 0 1.A   
ATOM   2611  CB  ASP A 283       3.994  -0.380  15.967   69  -0.100 0 1.A   
ATOM   2612  CG  ASP A 283       2.975   0.569  15.361   66   0.700 0 1.A   
ATOM   2613  OD1 ASP A 283       2.303   1.299  16.138   31  -0.800 0 1.A   
ATOM   2614  OD2 ASP A 283       2.848   0.598  14.113   31  -0.800 0 1.A   
ATOM   2615  C   ASP A 283       5.536  -0.534  17.919   66   0.500 0 1.A   
ATOM   2616  O   ASP A 283       4.769  -0.981  18.760   31  -0.500 0 1.A   
ATOM   2617  N   ARG A 284       6.832  -0.797  17.902   30  -0.570 0 1.A   
ATOM   2619  CA  ARG A 284       7.459  -1.598  18.931   65   0.200 0 1.A   
ATOM   2620  CB  ARG A 284       7.748  -3.017  18.429   69   0.000 0 1.A   
ATOM   2621  CG  ARG A 284       6.621  -4.039  18.714   69   0.070 0 1.A   
ATOM   2622  CD  ARG A 284       6.572  -4.468  20.208   69   0.310 0 1.A   
ATOM   2623  NE  ARG A 284       6.497  -3.328  21.132   30  -0.700 0 1.A   
ATOM   2625  CZ  ARG A 284       6.489  -3.417  22.461   66   0.640 0 1.A   
ATOM   2626  NH1 ARG A 284       6.549  -4.605  23.052   30  -0.800 0 1.A   
ATOM   2629  NH2 ARG A 284       6.427  -2.312  23.192   30  -0.800 0 1.A   
ATOM   2632  C   ARG A 284       8.747  -0.891  19.331   66   0.500 0 1.A   
ATOM   2633  O   ARG A 284       9.413  -0.248  18.510   31  -0.500 0 1.A   
ATOM   2634  N   ASN A 285       9.078  -0.990  20.607   30  -0.570 0 1.A   
ATOM   2636  CA  ASN A 285      10.271  -0.368  21.123   65   0.200 0 1.A   
ATOM   2637  CB  ASN A 285      10.216  -0.388  22.651   69  -0.000 0 1.A   
ATOM   2638  CG  ASN A 285      11.461   0.164  23.292   66   0.500 0 1.A   
ATOM   2639  OD1 ASN A 285      11.979   1.204  22.896   31  -0.500 0 1.A   
ATOM   2640  ND2 ASN A 285      11.934  -0.521  24.317   30  -0.850 0 1.A   
ATOM   2643  C   ASN A 285      11.482  -1.130  20.594   66   0.500 0 1.A   
ATOM   2644  O   ASN A 285      11.539  -2.356  20.646   31  -0.500 0 1.A   
ATOM   2645  N   PRO A 286      12.457  -0.406  20.042   30  -0.570 0 1.A   
ATOM   2646  CA  PRO A 286      13.670  -1.025  19.500   65   0.285 0 1.A   
ATOM   2647  CB  PRO A 286      14.556   0.183  19.195   69   0.000 0 1.A   
ATOM   2648  CG  PRO A 286      13.582   1.187  18.788   69   0.000 0 1.A   
ATOM   2649  CD  PRO A 286      12.433   1.036  19.749   69   0.285 0 1.A   
ATOM   2650  C   PRO A 286      14.371  -2.040  20.414   66   0.500 0 1.A   
ATOM   2651  O   PRO A 286      14.600  -1.787  21.590   31  -0.500 0 1.A   
ATOM   2652  N   SER A 287      14.713  -3.185  19.843   30  -0.570 0 1.A   
ATOM   2654  CA  SER A 287      15.423  -4.236  20.556   65   0.200 0 1.A   
ATOM   2655  CB  SER A 287      15.419  -5.503  19.703   69   0.265 0 1.A   
ATOM   2656  OG  SER A 287      14.088  -5.881  19.401   71  -0.700 0 1.A   
ATOM   2658  C   SER A 287      16.874  -3.825  20.872   66   0.500 0 1.A   
ATOM   2659  O   SER A 287      17.380  -2.817  20.373   31  -0.500 0 1.A   
ATOM   2660  N   PRO A 288      17.567  -4.622  21.693   30  -0.570 0 1.A   
ATOM   2661  CA  PRO A 288      18.956  -4.335  22.077   65   0.285 0 1.A   
ATOM   2662  CB  PRO A 288      19.362  -5.584  22.860   69   0.000 0 1.A   
ATOM   2663  CG  PRO A 288      18.525  -6.666  22.217   69   0.000 0 1.A   
ATOM   2664  CD  PRO A 288      17.181  -5.972  22.138   69   0.285 0 1.A   
ATOM   2665  C   PRO A 288      19.920  -4.058  20.938   66   0.500 0 1.A   
ATOM   2666  O   PRO A 288      20.412  -2.938  20.773   31  -0.500 0 1.A   
ATOM   2667  N   ASP A 289      20.197  -5.104  20.175   30  -0.570 0 1.A   
ATOM   2669  CA  ASP A 289      21.112  -5.019  19.058   65   0.200 0 1.A   
ATOM   2670  CB  ASP A 289      21.485  -6.425  18.596   69  -0.100 0 1.A   
ATOM   2671  CG  ASP A 289      22.617  -7.024  19.412   66   0.700 0 1.A   
ATOM   2672  OD1 ASP A 289      23.773  -6.565  19.234   31  -0.800 0 1.A   
ATOM   2673  OD2 ASP A 289      22.350  -7.937  20.233   31  -0.800 0 1.A   
ATOM   2674  C   ASP A 289      20.574  -4.231  17.880   66   0.500 0 1.A   
ATOM   2675  O   ASP A 289      21.330  -3.831  16.995   31  -0.500 0 1.A   
ATOM   2676  N   GLU A 290      19.273  -4.002  17.868   30  -0.570 0 1.A   
ATOM   2678  CA  GLU A 290      18.648  -3.275  16.779   65   0.200 0 1.A   
ATOM   2679  CB  GLU A 290      17.135  -3.309  16.980   69   0.000 0 1.A   
ATOM   2680  CG  GLU A 290      16.329  -3.285  15.711   69  -0.100 0 1.A   
ATOM   2681  CD  GLU A 290      14.848  -3.569  15.935   66   0.700 0 1.A   
ATOM   2682  OE1 GLU A 290      14.139  -3.745  14.922   31  -0.800 0 1.A   
ATOM   2683  OE2 GLU A 290      14.393  -3.617  17.099   31  -0.800 0 1.A   
ATOM   2684  C   GLU A 290      19.139  -1.826  16.703   66   0.500 0 1.A   
ATOM   2685  O   GLU A 290      19.001  -1.170  15.675   31  -0.500 0 1.A   
ATOM   2686  N   LEU A 291      19.755  -1.348  17.777   30  -0.570 0 1.A   
ATOM   2688  CA  LEU A 291      20.194   0.041  17.867   65   0.200 0 1.A   
ATOM   2689  CB  LEU A 291      19.444   0.695  19.030   69   0.000 0 1.A   
ATOM   2690  CG  LEU A 291      18.560   1.946  18.962   65   0.000 0 1.A   
ATOM   2691  CD1 LEU A 291      18.003   2.219  17.573   70   0.000 0 1.A   
ATOM   2692  CD2 LEU A 291      17.452   1.750  19.979   70   0.000 0 1.A   
ATOM   2693  C   LEU A 291      21.685   0.195  18.095   66   0.500 0 1.A   
ATOM   2694  O   LEU A 291      22.336  -0.717  18.602   31  -0.500 0 1.A   
ATOM   2695  N   PRO A 292      22.256   1.348  17.697   30  -0.570 0 1.A   
ATOM   2696  CA  PRO A 292      23.694   1.616  17.884   65   0.285 0 1.A   
ATOM   2697  CB  PRO A 292      23.985   2.759  16.907   69   0.000 0 1.A   
ATOM   2698  CG  PRO A 292      22.821   2.758  15.960   69   0.000 0 1.A   
ATOM   2699  CD  PRO A 292      21.648   2.324  16.774   69   0.285 0 1.A   
ATOM   2700  C   PRO A 292      23.867   2.103  19.319   66   0.500 0 1.A   
ATOM   2701  O   PRO A 292      22.878   2.288  20.044   31  -0.500 0 1.A   
ATOM   2702  N   GLN A 293      25.115   2.309  19.733   30  -0.570 0 1.A   
ATOM   2704  CA  GLN A 293      25.375   2.837  21.061   65   0.200 0 1.A   
ATOM   2705  CB  GLN A 293      26.813   2.594  21.475   69   0.000 0 1.A   
ATOM   2706  CG  GLN A 293      27.116   1.188  21.794   69   0.000 0 1.A   
ATOM   2707  CD  GLN A 293      28.515   1.023  22.378   66   0.500 0 1.A   
ATOM   2708  OE1 GLN A 293      28.927  -0.093  22.716   31  -0.500 0 1.A   
ATOM   2709  NE2 GLN A 293      29.252   2.134  22.502   30  -0.850 0 1.A   
ATOM   2712  C   GLN A 293      25.145   4.320  20.870   66   0.500 0 1.A   
ATOM   2713  O   GLN A 293      25.828   4.962  20.067   31  -0.500 0 1.A   
ATOM   2714  N   VAL A 294      24.204   4.874  21.616   30  -0.570 0 1.A   
ATOM   2716  CA  VAL A 294      23.860   6.280  21.446   65   0.200 0 1.A   
ATOM   2717  CB  VAL A 294      22.383   6.404  20.910   65   0.000 0 1.A   
ATOM   2718  CG1 VAL A 294      21.973   7.834  20.824   70   0.000 0 1.A   
ATOM   2719  CG2 VAL A 294      22.251   5.752  19.543   70  -0.000 0 1.A   
ATOM   2720  C   VAL A 294      23.969   7.074  22.739   66   0.500 0 1.A   
ATOM   2721  O   VAL A 294      23.479   6.625  23.768   31  -0.500 0 1.A   
ATOM   2722  N   GLY A 295      24.601   8.246  22.685   30  -0.570 0 1.A   
ATOM   2724  CA  GLY A 295      24.681   9.085  23.866    1   0.200 0 1.A   
ATOM   2725  C   GLY A 295      23.356   9.838  24.041   66   0.500 0 1.A   
ATOM   2726  O   GLY A 295      22.872  10.075  25.150   31  -0.500 0 1.A   
ATOM   2727  N   ASN A 296      22.732  10.197  22.932   30  -0.570 0 1.A   
ATOM   2729  CA  ASN A 296      21.487  10.917  23.001   65   0.200 0 1.A   
ATOM   2730  CB  ASN A 296      21.766  12.376  22.691   69  -0.000 0 1.A   
ATOM   2731  CG  ASN A 296      20.744  13.298  23.292   66   0.500 0 1.A   
ATOM   2732  OD1 ASN A 296      21.061  14.446  23.619   31  -0.500 0 1.A   
ATOM   2733  ND2 ASN A 296      19.499  12.817  23.434   30  -0.850 0 1.A   
ATOM   2736  C   ASN A 296      20.499  10.318  22.008   66   0.500 0 1.A   
ATOM   2737  O   ASN A 296      20.624  10.506  20.807   31  -0.500 0 1.A   
ATOM   2738  N   LEU A 297      19.517   9.597  22.527   30  -0.570 0 1.A   
ATOM   2740  CA  LEU A 297      18.540   8.933  21.699   65   0.200 0 1.A   
ATOM   2741  CB  LEU A 297      18.536   7.444  21.999   69   0.000 0 1.A   
ATOM   2742  CG  LEU A 297      17.522   6.586  21.243   65   0.000 0 1.A   
ATOM   2743  CD1 LEU A 297      17.864   6.538  19.739   70   0.000 0 1.A   
ATOM   2744  CD2 LEU A 297      17.533   5.178  21.853   70   0.000 0 1.A   
ATOM   2745  C   LEU A 297      17.141   9.473  21.866   66   0.500 0 1.A   
ATOM   2746  O   LEU A 297      16.618   9.592  22.970   31  -0.500 0 1.A   
ATOM   2747  N   SER A 298      16.521   9.766  20.737   30  -0.570 0 1.A   
ATOM   2749  CA  SER A 298      15.178  10.308  20.726   65   0.200 0 1.A   
ATOM   2750  CB  SER A 298      15.228  11.701  20.093   69   0.265 0 1.A   
ATOM   2751  OG  SER A 298      14.281  12.572  20.687   71  -0.700 0 1.A   
ATOM   2753  C   SER A 298      14.235   9.361  19.961   66   0.500 0 1.A   
ATOM   2754  O   SER A 298      14.526   8.935  18.846   31  -0.500 0 1.A   
ATOM   2755  N   LEU A 299      13.117   9.012  20.589   30  -0.570 0 1.A   
ATOM   2757  CA  LEU A 299      12.128   8.126  19.990   65   0.200 0 1.A   
ATOM   2758  CB  LEU A 299      12.203   6.738  20.632   69   0.000 0 1.A   
ATOM   2759  CG  LEU A 299      13.428   5.878  20.265   65   0.000 0 1.A   
ATOM   2760  CD1 LEU A 299      13.534   4.706  21.240   70   0.000 0 1.A   
ATOM   2761  CD2 LEU A 299      13.319   5.367  18.810   70   0.000 0 1.A   
ATOM   2762  C   LEU A 299      10.735   8.713  20.190   66   0.500 0 1.A   
ATOM   2763  O   LEU A 299       9.722   8.074  19.881   31  -0.500 0 1.A   
ATOM   2764  N   LYS A 300      10.715   9.942  20.703   30  -0.570 0 1.A   
ATOM   2766  CA  LYS A 300       9.502  10.699  20.994   65   0.200 0 1.A   
ATOM   2767  CB  LYS A 300       9.890  12.116  21.422   69   0.000 0 1.A   
ATOM   2768  CG  LYS A 300       8.714  13.062  21.548   69   0.000 0 1.A   
ATOM   2769  CD  LYS A 300       9.128  14.505  21.839   69   0.000 0 1.A   
ATOM   2770  CE  LYS A 300       7.926  15.295  22.393   69   0.310 0 1.A   
ATOM   2771  NZ  LYS A 300       8.230  16.711  22.798   30  -0.300 0 1.A   
ATOM   2775  C   LYS A 300       8.539  10.786  19.803   66   0.500 0 1.A   
ATOM   2776  O   LYS A 300       8.937  11.163  18.702   31  -0.500 0 1.A   
ATOM   2777  N   GLY A 301       7.274  10.452  20.016   30  -0.570 0 1.A   
ATOM   2779  CA  GLY A 301       6.331  10.560  18.927    1   0.200 0 1.A   
ATOM   2780  C   GLY A 301       5.937   9.230  18.311   66   0.500 0 1.A   
ATOM   2781  O   GLY A 301       4.860   9.100  17.725   31  -0.500 0 1.A   
ATOM   2782  N   ASN A 302       6.778   8.220  18.432   30  -0.570 0 1.A   
ATOM   2784  CA  ASN A 302       6.379   6.977  17.827   65   0.200 0 1.A   
ATOM   2785  CB  ASN A 302       7.559   6.011  17.744   69  -0.000 0 1.A   
ATOM   2786  CG  ASN A 302       8.605   6.493  16.779   66   0.500 0 1.A   
ATOM   2787  OD1 ASN A 302       9.492   7.249  17.147   31  -0.500 0 1.A   
ATOM   2788  ND2 ASN A 302       8.490   6.089  15.522   30  -0.850 0 1.A   
ATOM   2791  C   ASN A 302       5.203   6.382  18.584   66   0.500 0 1.A   
ATOM   2792  O   ASN A 302       5.042   6.613  19.786   31  -0.500 0 1.A   
ATOM   2793  N   PRO A 303       4.347   5.634  17.868   30  -0.570 0 1.A   
ATOM   2794  CA  PRO A 303       3.139   4.946  18.333   65   0.285 0 1.A   
ATOM   2795  CB  PRO A 303       2.733   4.110  17.123   69   0.000 0 1.A   
ATOM   2796  CG  PRO A 303       3.222   4.921  15.967   69   0.000 0 1.A   
ATOM   2797  CD  PRO A 303       4.569   5.384  16.429   69   0.285 0 1.A   
ATOM   2798  C   PRO A 303       3.362   4.062  19.550   66   0.500 0 1.A   
ATOM   2799  O   PRO A 303       2.517   3.988  20.445   31  -0.500 0 1.A   
ATOM   2800  N   PHE A 304       4.502   3.385  19.598   30  -0.570 0 1.A   
ATOM   2802  CA  PHE A 304       4.756   2.494  20.713   65   0.200 0 1.A   
ATOM   2803  CB  PHE A 304       6.021   1.694  20.446   69   0.000 0 1.A   
ATOM   2804  CG  PHE A 304       7.274   2.349  20.928   67   0.000 0 1.A   
ATOM   2805  CD1 PHE A 304       7.696   2.180  22.246   67   0.000 0 1.A   
ATOM   2806  CD2 PHE A 304       8.067   3.082  20.052   67   0.000 0 1.A   
ATOM   2807  CE1 PHE A 304       8.897   2.727  22.691   67   0.000 0 1.A   
ATOM   2808  CE2 PHE A 304       9.270   3.636  20.480   67   0.000 0 1.A   
ATOM   2809  CZ  PHE A 304       9.692   3.457  21.808   67   0.000 0 1.A   
ATOM   2810  C   PHE A 304       4.843   3.232  22.046   66   0.500 0 1.A   
ATOM   2811  O   PHE A 304       4.677   2.637  23.092   31  -0.500 0 1.A   
ATOM   2812  N   LEU A 305       5.104   4.533  21.996   30  -0.570 0 1.A   
ATOM   2814  CA  LEU A 305       5.200   5.347  23.204   65   0.200 0 1.A   
ATOM   2815  CB  LEU A 305       6.167   6.508  23.004   69   0.000 0 1.A   
ATOM   2816  CG  LEU A 305       7.657   6.210  22.987   65   0.000 0 1.A   
ATOM   2817  CD1 LEU A 305       8.411   7.458  22.548   70   0.000 0 1.A   
ATOM   2818  CD2 LEU A 305       8.103   5.742  24.368   70   0.000 0 1.A   
ATOM   2819  C   LEU A 305       3.853   5.935  23.600   66   0.500 0 1.A   
ATOM   2820  O   LEU A 305       3.558   6.087  24.781   31  -0.500 0 1.A   
ATOM   2821  N   ASP A 306       3.040   6.293  22.615   30  -0.570 0 1.A   
ATOM   2823  CA  ASP A 306       1.760   6.877  22.941   65   0.200 0 1.A   
ATOM   2824  CB  ASP A 306       1.015   7.341  21.683   69  -0.100 0 1.A   
ATOM   2825  CG  ASP A 306       0.560   6.196  20.806   66   0.700 0 1.A   
ATOM   2826  OD1 ASP A 306      -0.155   5.299  21.299   31  -0.800 0 1.A   
ATOM   2827  OD2 ASP A 306       0.909   6.202  19.610   31  -0.800 0 1.A   
ATOM   2828  C   ASP A 306       0.965   5.836  23.690   66   0.500 0 1.A   
ATOM   2829  O   ASP A 306       0.990   4.654  23.353   31  -0.500 0 1.A   
ATOM   2830  N   SER A 307       0.305   6.290  24.747   30  -0.570 0 1.A   
ATOM   2832  CA  SER A 307      -0.528   5.451  25.594   65   0.200 0 1.A   
ATOM   2833  CB  SER A 307       0.164   5.198  26.946   69   0.265 0 1.A   
ATOM   2834  OG  SER A 307      -0.597   4.336  27.785   71  -0.700 0 1.A   
ATOM   2836  C   SER A 307      -1.775   6.307  25.773   66   0.500 0 1.A   
ATOM   2837  O   SER A 307      -2.185   6.613  26.895   31  -0.500 0 1.A   
ATOM   2838  N   GLU A 308      -2.349   6.705  24.636   30  -0.570 0 1.A   
ATOM   2840  CA  GLU A 308      -3.543   7.557  24.583   65   0.200 0 1.A   
ATOM   2841  CB  GLU A 308      -3.637   8.223  23.202   69   0.000 0 1.A   
ATOM   2842  CG  GLU A 308      -2.509   9.136  22.758   69  -0.100 0 1.A   
ATOM   2843  CD  GLU A 308      -2.642   9.761  21.409   66   0.700 0 1.A   
ATOM   2844  OE1 GLU A 308      -3.595   9.577  20.661   31  -0.800 0 1.A   
ATOM   2845  OE2 GLU A 308      -1.668  10.485  21.117   31  -0.800 0 1.A   
ATOM   2846  C   GLU A 308      -4.858   6.834  24.902   66   0.500 0 1.A   
ATOM   2847  O   GLU A 308      -5.531   7.237  25.881   31  -0.500 0 1.A   
TER
ATOM      1  N   PHE B   1      21.210  24.143  12.371   30  -0.570 0 1.B   
ATOM      3  CA  PHE B   1      21.934  24.683  13.572   65   0.200 0 1.B   
ATOM      4  CB  PHE B   1      21.045  24.605  14.799   69   0.000 0 1.B   
ATOM      5  CG  PHE B   1      21.716  25.071  16.060   67   0.000 0 1.B   
ATOM      6  CD1 PHE B   1      22.463  24.197  16.815   67   0.000 0 1.B   
ATOM      7  CD2 PHE B   1      21.603  26.384  16.480   67   0.000 0 1.B   
ATOM      8  CE1 PHE B   1      23.089  24.608  17.969   67   0.000 0 1.B   
ATOM      9  CE2 PHE B   1      22.229  26.809  17.641   67   0.000 0 1.B   
ATOM     10  CZ  PHE B   1      22.976  25.921  18.392   67   0.000 0 1.B   
ATOM     11  C   PHE B   1      23.227  23.914  13.803   66   0.500 0 1.B   
ATOM     12  O   PHE B   1      23.239  22.682  13.833   31  -0.500 0 1.B   
ATOM     13  N   ALA B   2      24.319  24.655  13.964   30  -0.570 0 1.B   
ATOM     15  CA  ALA B   2      25.628  24.067  14.173   65   0.200 0 1.B   
ATOM     16  CB  ALA B   2      26.310  23.720  12.846   70   0.000 0 1.B   
ATOM     17  C   ALA B   2      26.480  25.041  14.974   66   0.500 0 1.B   
ATOM     18  O   ALA B   2      26.196  26.240  15.032   31  -0.500 0 1.B   
ATOM     19  N   CYS B   3      27.528  24.511  15.603   30  -0.570 0 1.B   
ATOM     21  CA  CYS B   3      28.392  25.294  16.476   65   0.200 0 1.B   
ATOM     22  CB  CYS B   3      28.126  24.990  17.961   69   0.300 0 1.B   
ATOM     23  SG  CYS B   3      26.440  25.233  18.576   82  -0.300 0 1.B   
ATOM     24  C   CYS B   3      29.861  25.016  16.167   66   0.500 0 1.B   
ATOM     25  O   CYS B   3      30.220  23.953  15.652   31  -0.500 0 1.B   
ATOM     26  N   LYS B   4      30.712  25.986  16.506   30  -0.570 0 1.B   
ATOM     28  CA  LYS B   4      32.154  25.883  16.321   65   0.200 0 1.B   
ATOM     29  CB  LYS B   4      32.664  26.622  15.072   69   0.000 0 1.B   
ATOM     30  CG  LYS B   4      32.507  28.140  15.130   69   0.000 0 1.B   
ATOM     31  CD  LYS B   4      33.151  28.813  13.929   69   0.000 0 1.B   
ATOM     32  CE  LYS B   4      33.222  30.309  14.135   69   0.310 0 1.B   
ATOM     33  NZ  LYS B   4      33.851  31.017  12.988   30  -0.300 0 1.B   
ATOM     37  C   LYS B   4      32.865  26.482  17.523   66   0.500 0 1.B   
ATOM     38  O   LYS B   4      32.272  27.204  18.327   31  -0.500 0 1.B   
ATOM     39  N   THR B   5      34.155  26.179  17.624   30  -0.570 0 1.B   
ATOM     41  CA  THR B   5      34.987  26.651  18.716   65   0.200 0 1.B   
ATOM     42  CB  THR B   5      35.666  25.494  19.454   65   0.265 0 1.B   
ATOM     43  OG1 THR B   5      36.631  24.876  18.589   71  -0.700 0 1.B   
ATOM     45  CG2 THR B   5      34.650  24.471  19.907   70  -0.000 0 1.B   
ATOM     46  C   THR B   5      36.059  27.598  18.195   66   0.500 0 1.B   
ATOM     47  O   THR B   5      36.341  27.665  16.994   31  -0.500 0 1.B   
ATOM     48  N   ALA B   6      36.659  28.336  19.128   30  -0.570 0 1.B   
ATOM     50  CA  ALA B   6      37.782  29.193  18.790   65   0.200 0 1.B   
ATOM     51  CB  ALA B   6      37.997  30.229  19.898   70   0.000 0 1.B   
ATOM     52  C   ALA B   6      39.073  28.410  18.562   66   0.500 0 1.B   
ATOM     53  O   ALA B   6      40.018  28.965  17.992   31  -0.500 0 1.B   
ATOM     54  N   ASN B   7      39.146  27.142  18.981   30  -0.570 0 1.B   
ATOM     56  CA  ASN B   7      40.377  26.364  18.849   65   0.200 0 1.B   
ATOM     57  CB  ASN B   7      40.864  25.891  20.224   69  -0.000 0 1.B   
ATOM     58  CG  ASN B   7      40.237  24.605  20.688   66   0.500 0 1.B   
ATOM     59  OD1 ASN B   7      39.052  24.538  21.008   31  -0.500 0 1.B   
ATOM     60  ND2 ASN B   7      41.086  23.591  20.858   30  -0.850 0 1.B   
ATOM     63  C   ASN B   7      40.235  25.221  17.837   66   0.500 0 1.B   
ATOM     64  O   ASN B   7      40.799  24.137  18.000   31  -0.500 0 1.B   
ATOM     65  N   GLY B   8      39.444  25.454  16.791   30  -0.570 0 1.B   
ATOM     67  CA  GLY B   8      39.516  24.706  15.544    1   0.200 0 1.B   
ATOM     68  C   GLY B   8      38.677  23.454  15.351   66   0.500 0 1.B   
ATOM     69  O   GLY B   8      38.919  22.734  14.373   31  -0.500 0 1.B   
ATOM     70  N   THR B   9      37.716  23.151  16.225   30  -0.570 0 1.B   
ATOM     72  CA  THR B   9      36.791  22.047  15.973   65   0.200 0 1.B   
ATOM     73  CB  THR B   9      36.986  20.884  16.953   65   0.265 0 1.B   
ATOM     74  OG1 THR B   9      36.521  19.672  16.338   71  -0.700 0 1.B   
ATOM     76  CG2 THR B   9      36.222  21.108  18.237   70  -0.000 0 1.B   
ATOM     77  C   THR B   9      35.352  22.550  16.011   66   0.500 0 1.B   
ATOM     78  O   THR B   9      35.080  23.699  16.369   31  -0.500 0 1.B   
ATOM     79  N   ALA B  10      34.421  21.674  15.622   30  -0.570 0 1.B   
ATOM     81  CA  ALA B  10      33.017  22.044  15.487   65   0.200 0 1.B   
ATOM     82  CB  ALA B  10      32.744  22.674  14.115   70   0.000 0 1.B   
ATOM     83  C   ALA B  10      32.134  20.819  15.707   66   0.500 0 1.B   
ATOM     84  O   ALA B  10      32.602  19.677  15.700   31  -0.500 0 1.B   
ATOM     85  N   ILE B  11      30.844  21.073  15.922   30  -0.570 0 1.B   
ATOM     87  CA  ILE B  11      29.819  20.040  16.005   65   0.200 0 1.B   
ATOM     88  CB  ILE B  11      29.189  19.945  17.404   65   0.000 0 1.B   
ATOM     89  CG1 ILE B  11      30.248  19.620  18.466   69   0.000 0 1.B   
ATOM     90  CG2 ILE B  11      28.092  18.881  17.425   70   0.000 0 1.B   
ATOM     91  CD1 ILE B  11      29.708  19.635  19.898   70   0.000 0 1.B   
ATOM     92  C   ILE B  11      28.756  20.372  14.962   66   0.500 0 1.B   
ATOM     93  O   ILE B  11      28.209  21.478  14.969   31  -0.500 0 1.B   
ATOM     94  N   PRO B  12      28.432  19.462  14.048   30  -0.570 0 1.B   
ATOM     95  CA  PRO B  12      27.507  19.779  12.956   65   0.285 0 1.B   
ATOM     96  CB  PRO B  12      27.902  18.764  11.885   69   0.000 0 1.B   
ATOM     97  CG  PRO B  12      28.287  17.565  12.679   69   0.000 0 1.B   
ATOM     98  CD  PRO B  12      28.985  18.102  13.908   69   0.285 0 1.B   
ATOM     99  C   PRO B  12      26.043  19.608  13.360   66   0.500 0 1.B   
ATOM    100  O   PRO B  12      25.708  19.309  14.503   31  -0.500 0 1.B   
ATOM    101  N   ILE B  13      25.165  19.809  12.373   30  -0.570 0 1.B   
ATOM    103  CA  ILE B  13      23.741  19.556  12.558   65   0.200 0 1.B   
ATOM    104  CB  ILE B  13      23.002  19.656  11.210   65   0.000 0 1.B   
ATOM    105  CG1 ILE B  13      22.877  21.120  10.773   69   0.000 0 1.B   
ATOM    106  CG2 ILE B  13      21.621  18.995  11.303   70   0.000 0 1.B   
ATOM    107  CD1 ILE B  13      22.691  21.323   9.275   70   0.000 0 1.B   
ATOM    108  C   ILE B  13      23.549  18.190  13.199   66   0.500 0 1.B   
ATOM    109  O   ILE B  13      24.185  17.206  12.809   31  -0.500 0 1.B   
ATOM    110  N   GLY B  14      22.655  18.125  14.187   30  -0.570 0 1.B   
ATOM    112  CA  GLY B  14      22.373  16.896  14.897    1   0.200 0 1.B   
ATOM    113  C   GLY B  14      23.075  16.750  16.230   66   0.500 0 1.B   
ATOM    114  O   GLY B  14      22.734  15.834  16.990   31  -0.500 0 1.B   
ATOM    115  N   GLY B  15      24.050  17.600  16.533   30  -0.570 0 1.B   
ATOM    117  CA  GLY B  15      24.709  17.520  17.816    1   0.200 0 1.B   
ATOM    118  C   GLY B  15      25.843  16.510  17.824   66   0.500 0 1.B   
ATOM    119  O   GLY B  15      26.372  16.095  16.786   31  -0.500 0 1.B   
ATOM    120  N   GLY B  16      26.211  16.110  19.037   30  -0.570 0 1.B   
ATOM    122  CA  GLY B  16      27.415  15.341  19.276    1   0.200 0 1.B   
ATOM    123  C   GLY B  16      28.228  15.950  20.401   66   0.500 0 1.B   
ATOM    124  O   GLY B  16      27.673  16.603  21.291   31  -0.500 0 1.B   
ATOM    125  N   SER B  17      29.540  15.758  20.372   30  -0.570 0 1.B   
ATOM    127  CA  SER B  17      30.405  16.179  21.467   65   0.200 0 1.B   
ATOM    128  CB  SER B  17      30.690  15.035  22.449   69   0.265 0 1.B   
ATOM    129  OG  SER B  17      31.442  14.020  21.813   71  -0.700 0 1.B   
ATOM    131  C   SER B  17      31.712  16.709  20.898   66   0.500 0 1.B   
ATOM    132  O   SER B  17      32.097  16.385  19.773   31  -0.500 0 1.B   
ATOM    133  N   ALA B  18      32.388  17.543  21.686   30  -0.570 0 1.B   
ATOM    135  CA  ALA B  18      33.700  18.022  21.289   65   0.200 0 1.B   
ATOM    136  CB  ALA B  18      33.584  19.247  20.373   70   0.000 0 1.B   
ATOM    137  C   ALA B  18      34.522  18.366  22.523   66   0.500 0 1.B   
ATOM    138  O   ALA B  18      33.982  18.704  23.579   31  -0.500 0 1.B   
ATOM    139  N   ASN B  19      35.839  18.287  22.368   30  -0.570 0 1.B   
ATOM    141  CA  ASN B  19      36.774  18.665  23.417   65   0.200 0 1.B   
ATOM    142  CB  ASN B  19      37.933  17.670  23.508   69  -0.000 0 1.B   
ATOM    143  CG  ASN B  19      37.475  16.266  23.901   66   0.500 0 1.B   
ATOM    144  OD1 ASN B  19      36.424  16.094  24.516   31  -0.500 0 1.B   
ATOM    145  ND2 ASN B  19      38.271  15.260  23.553   30  -0.850 0 1.B   
ATOM    148  C   ASN B  19      37.271  20.072  23.105   66   0.500 0 1.B   
ATOM    149  O   ASN B  19      37.845  20.306  22.037   31  -0.500 0 1.B   
ATOM    150  N   VAL B  20      37.064  20.993  24.044   30  -0.570 0 1.B   
ATOM    152  CA  VAL B  20      37.423  22.399  23.890   65   0.200 0 1.B   
ATOM    153  CB  VAL B  20      36.240  23.326  24.216   65   0.000 0 1.B   
ATOM    154  CG1 VAL B  20      36.562  24.760  23.821   70   0.000 0 1.B   
ATOM    155  CG2 VAL B  20      34.962  22.853  23.527   70  -0.000 0 1.B   
ATOM    156  C   VAL B  20      38.601  22.684  24.808   66   0.500 0 1.B   
ATOM    157  O   VAL B  20      38.471  22.611  26.036   31  -0.500 0 1.B   
ATOM    158  N   TYR B  21      39.743  23.016  24.214   30  -0.570 0 1.B   
ATOM    160  CA  TYR B  21      40.944  23.363  24.962   65   0.200 0 1.B   
ATOM    161  CB  TYR B  21      42.163  22.697  24.319   69   0.000 0 1.B   
ATOM    162  CG  TYR B  21      42.163  21.192  24.542   67   0.000 0 1.B   
ATOM    163  CD1 TYR B  21      41.428  20.338  23.721   67   0.000 0 1.B   
ATOM    164  CD2 TYR B  21      42.864  20.635  25.602   67   0.000 0 1.B   
ATOM    165  CE1 TYR B  21      41.411  18.960  23.948   67   0.000 0 1.B   
ATOM    166  CE2 TYR B  21      42.856  19.271  25.835   67   0.000 0 1.B   
ATOM    167  CZ  TYR B  21      42.133  18.439  25.012   66   0.265 0 1.B   
ATOM    168  OH  TYR B  21      42.142  17.088  25.284   71  -0.700 0 1.B   
ATOM    170  C   TYR B  21      41.065  24.887  25.032   66   0.500 0 1.B   
ATOM    171  O   TYR B  21      41.266  25.552  24.009   31  -0.500 0 1.B   
ATOM    172  N   VAL B  22      40.946  25.432  26.248   30  -0.570 0 1.B   
ATOM    174  CA  VAL B  22      40.834  26.869  26.494   65   0.200 0 1.B   
ATOM    175  CB  VAL B  22      39.546  27.199  27.277   65   0.000 0 1.B   
ATOM    176  CG1 VAL B  22      39.386  28.708  27.460   70   0.000 0 1.B   
ATOM    177  CG2 VAL B  22      38.317  26.610  26.595   70  -0.000 0 1.B   
ATOM    178  C   VAL B  22      42.055  27.349  27.271   66   0.500 0 1.B   
ATOM    179  O   VAL B  22      42.486  26.701  28.232   31  -0.500 0 1.B   
ATOM    180  N   ASN B  23      42.607  28.490  26.858   30  -0.570 0 1.B   
ATOM    182  CA  ASN B  23      43.658  29.173  27.617   65   0.200 0 1.B   
ATOM    183  CB  ASN B  23      44.459  30.101  26.714   69  -0.000 0 1.B   
ATOM    184  CG  ASN B  23      45.315  29.344  25.721   66   0.500 0 1.B   
ATOM    185  OD1 ASN B  23      46.033  28.411  26.085   31  -0.500 0 1.B   
ATOM    186  ND2 ASN B  23      45.216  29.719  24.454   30  -0.850 0 1.B   
ATOM    189  C   ASN B  23      43.003  29.947  28.753   66   0.500 0 1.B   
ATOM    190  O   ASN B  23      42.446  31.029  28.549   31  -0.500 0 1.B   
ATOM    191  N   LEU B  24      43.058  29.382  29.957   30  -0.570 0 1.B   
ATOM    193  CA  LEU B  24      42.331  29.924  31.093   65   0.200 0 1.B   
ATOM    194  CB  LEU B  24      42.206  28.862  32.185   69   0.000 0 1.B   
ATOM    195  CG  LEU B  24      41.455  27.613  31.726   65   0.000 0 1.B   
ATOM    196  CD1 LEU B  24      41.615  26.498  32.738   70   0.000 0 1.B   
ATOM    197  CD2 LEU B  24      39.986  27.931  31.488   70   0.000 0 1.B   
ATOM    198  C   LEU B  24      43.003  31.167  31.659   66   0.500 0 1.B   
ATOM    199  O   LEU B  24      44.234  31.265  31.698   31  -0.500 0 1.B   
ATOM    200  N   ALA B  25      42.176  32.118  32.096   30  -0.570 0 1.B   
ATOM    202  CA  ALA B  25      42.624  33.322  32.796   65   0.200 0 1.B   
ATOM    203  CB  ALA B  25      42.744  34.509  31.839   70   0.000 0 1.B   
ATOM    204  C   ALA B  25      41.621  33.597  33.908   66   0.500 0 1.B   
ATOM    205  O   ALA B  25      40.833  34.548  33.843   31  -0.500 0 1.B   
ATOM    206  N   PRO B  26      41.601  32.755  34.937   30  -0.570 0 1.B   
ATOM    207  CA  PRO B  26      40.614  32.932  36.008   65   0.285 0 1.B   
ATOM    208  CB  PRO B  26      40.714  31.640  36.824   69   0.000 0 1.B   
ATOM    209  CG  PRO B  26      42.008  30.994  36.438   69   0.000 0 1.B   
ATOM    210  CD  PRO B  26      42.545  31.654  35.202   69   0.285 0 1.B   
ATOM    211  C   PRO B  26      40.919  34.167  36.845   66   0.500 0 1.B   
ATOM    212  O   PRO B  26      42.032  34.701  36.845   31  -0.500 0 1.B   
ATOM    213  N   ALA B  27      39.900  34.626  37.568   30  -0.570 0 1.B   
ATOM    215  CA  ALA B  27      40.013  35.859  38.328   65   0.200 0 1.B   
ATOM    216  CB  ALA B  27      39.704  37.065  37.431   70   0.000 0 1.B   
ATOM    217  C   ALA B  27      39.051  35.828  39.506   66   0.500 0 1.B   
ATOM    218  O   ALA B  27      37.963  35.250  39.420   31  -0.500 0 1.B   
ATOM    219  N   VAL B  28      39.456  36.455  40.608   30  -0.570 0 1.B   
ATOM    221  CA  VAL B  28      38.552  36.609  41.741   65   0.200 0 1.B   
ATOM    222  CB  VAL B  28      39.324  36.864  43.054   65   0.000 0 1.B   
ATOM    223  CG1 VAL B  28      40.201  35.675  43.416   70   0.000 0 1.B   
ATOM    224  CG2 VAL B  28      40.143  38.153  42.989   70  -0.000 0 1.B   
ATOM    225  C   VAL B  28      37.578  37.739  41.443   66   0.500 0 1.B   
ATOM    226  O   VAL B  28      37.942  38.761  40.851   31  -0.500 0 1.B   
ATOM    227  N   ASN B  29      36.332  37.546  41.859   30  -0.570 0 1.B   
ATOM    229  CA  ASN B  29      35.294  38.567  41.843   65   0.200 0 1.B   
ATOM    230  CB  ASN B  29      34.208  38.323  40.774   69  -0.000 0 1.B   
ATOM    231  CG  ASN B  29      34.748  38.324  39.358   66   0.500 0 1.B   
ATOM    232  OD1 ASN B  29      35.877  38.735  39.094   31  -0.500 0 1.B   
ATOM    233  ND2 ASN B  29      33.920  37.859  38.427   30  -0.850 0 1.B   
ATOM    236  C   ASN B  29      34.644  38.560  43.217   66   0.500 0 1.B   
ATOM    237  O   ASN B  29      34.910  37.688  44.048   31  -0.500 0 1.B   
ATOM    238  N   VAL B  30      33.796  39.552  43.461   30  -0.570 0 1.B   
ATOM    240  CA  VAL B  30      33.111  39.646  44.740   65   0.200 0 1.B   
ATOM    241  CB  VAL B  30      32.312  40.956  44.853   65   0.000 0 1.B   
ATOM    242  CG1 VAL B  30      31.535  40.991  46.155   70   0.000 0 1.B   
ATOM    243  CG2 VAL B  30      33.244  42.159  44.736   70  -0.000 0 1.B   
ATOM    244  C   VAL B  30      32.198  38.438  44.908   66   0.500 0 1.B   
ATOM    245  O   VAL B  30      31.227  38.268  44.164   31  -0.500 0 1.B   
ATOM    246  N   GLY B  31      32.529  37.570  45.865   30  -0.570 0 1.B   
ATOM    248  CA  GLY B  31      31.680  36.453  46.225    1   0.200 0 1.B   
ATOM    249  C   GLY B  31      31.791  35.232  45.342   66   0.500 0 1.B   
ATOM    250  O   GLY B  31      31.236  34.186  45.694   31  -0.500 0 1.B   
ATOM    251  N   GLN B  32      32.487  35.319  44.213   30  -0.570 0 1.B   
ATOM    253  CA  GLN B  32      32.655  34.172  43.335   65   0.200 0 1.B   
ATOM    254  CB  GLN B  32      31.384  33.883  42.537   69   0.000 0 1.B   
ATOM    255  CG  GLN B  32      30.961  35.046  41.674   69   0.000 0 1.B   
ATOM    256  CD  GLN B  32      29.619  34.835  41.009   66   0.500 0 1.B   
ATOM    257  OE1 GLN B  32      28.918  33.860  41.285   31  -0.500 0 1.B   
ATOM    258  NE2 GLN B  32      29.250  35.759  40.131   30  -0.850 0 1.B   
ATOM    261  C   GLN B  32      33.813  34.447  42.391   66   0.500 0 1.B   
ATOM    262  O   GLN B  32      34.131  35.603  42.100   31  -0.500 0 1.B   
ATOM    263  N   ASN B  33      34.436  33.375  41.917   30  -0.570 0 1.B   
ATOM    265  CA  ASN B  33      35.629  33.467  41.091   65   0.200 0 1.B   
ATOM    266  CB  ASN B  33      36.776  32.673  41.715   69  -0.000 0 1.B   
ATOM    267  CG  ASN B  33      37.198  33.238  43.057   66   0.500 0 1.B   
ATOM    268  OD1 ASN B  33      36.884  34.385  43.388   31  -0.500 0 1.B   
ATOM    269  ND2 ASN B  33      37.904  32.437  43.841   30  -0.850 0 1.B   
ATOM    272  C   ASN B  33      35.319  32.955  39.692   66   0.500 0 1.B   
ATOM    273  O   ASN B  33      34.758  31.865  39.532   31  -0.500 0 1.B   
ATOM    274  N   LEU B  34      35.708  33.732  38.691   30  -0.570 0 1.B   
ATOM    276  CA  LEU B  34      35.577  33.306  37.311   65   0.200 0 1.B   
ATOM    277  CB  LEU B  34      35.817  34.482  36.370   69   0.000 0 1.B   
ATOM    278  CG  LEU B  34      35.806  34.147  34.877   65   0.000 0 1.B   
ATOM    279  CD1 LEU B  34      34.432  33.676  34.428   70   0.000 0 1.B   
ATOM    280  CD2 LEU B  34      36.266  35.352  34.078   70   0.000 0 1.B   
ATOM    281  C   LEU B  34      36.570  32.191  37.025   66   0.500 0 1.B   
ATOM    282  O   LEU B  34      37.783  32.372  37.179   31  -0.500 0 1.B   
ATOM    283  N   VAL B  35      36.061  31.035  36.611   30  -0.570 0 1.B   
ATOM    285  CA  VAL B  35      36.923  29.971  36.117   65   0.200 0 1.B   
ATOM    286  CB  VAL B  35      36.329  28.592  36.459   65   0.000 0 1.B   
ATOM    287  CG1 VAL B  35      37.234  27.490  35.932   70   0.000 0 1.B   
ATOM    288  CG2 VAL B  35      36.118  28.451  37.964   70  -0.000 0 1.B   
ATOM    289  C   VAL B  35      37.161  30.118  34.624   66   0.500 0 1.B   
ATOM    290  O   VAL B  35      38.304  30.110  34.161   31  -0.500 0 1.B   
ATOM    291  N   VAL B  36      36.091  30.258  33.843   30  -0.570 0 1.B   
ATOM    293  CA  VAL B  36      36.222  30.355  32.393   65   0.200 0 1.B   
ATOM    294  CB  VAL B  36      36.489  28.968  31.784   65   0.000 0 1.B   
ATOM    295  CG1 VAL B  36      35.298  28.030  32.005   70   0.000 0 1.B   
ATOM    296  CG2 VAL B  36      36.810  29.098  30.306   70  -0.000 0 1.B   
ATOM    297  C   VAL B  36      34.987  31.002  31.769   66   0.500 0 1.B   
ATOM    298  O   VAL B  36      33.846  30.672  32.117   31  -0.500 0 1.B   
ATOM    299  N   ASP B  37      35.222  31.940  30.850   30  -0.570 0 1.B   
ATOM    301  CA  ASP B  37      34.180  32.559  30.035   65   0.200 0 1.B   
ATOM    302  CB  ASP B  37      34.413  34.064  29.922   69  -0.100 0 1.B   
ATOM    303  CG  ASP B  37      33.380  34.755  29.051   66   0.700 0 1.B   
ATOM    304  OD1 ASP B  37      32.363  34.119  28.689   31  -0.800 0 1.B   
ATOM    305  OD2 ASP B  37      33.603  35.943  28.723   31  -0.800 0 1.B   
ATOM    306  C   ASP B  37      34.203  31.900  28.660   66   0.500 0 1.B   
ATOM    307  O   ASP B  37      35.142  32.101  27.882   31  -0.500 0 1.B   
ATOM    308  N   LEU B  38      33.175  31.119  28.358   30  -0.570 0 1.B   
ATOM    310  CA  LEU B  38      33.098  30.404  27.092   65   0.200 0 1.B   
ATOM    311  CB  LEU B  38      32.350  29.090  27.287   69   0.000 0 1.B   
ATOM    312  CG  LEU B  38      33.106  28.169  28.245   65   0.000 0 1.B   
ATOM    313  CD1 LEU B  38      32.176  27.134  28.817   70   0.000 0 1.B   
ATOM    314  CD2 LEU B  38      34.283  27.507  27.546   70   0.000 0 1.B   
ATOM    315  C   LEU B  38      32.452  31.214  25.976   66   0.500 0 1.B   
ATOM    316  O   LEU B  38      32.388  30.728  24.844   31  -0.500 0 1.B   
ATOM    317  N   SER B  39      31.970  32.428  26.254   30  -0.570 0 1.B   
ATOM    319  CA  SER B  39      31.376  33.258  25.208   65   0.200 0 1.B   
ATOM    320  CB  SER B  39      30.732  34.494  25.831   69   0.265 0 1.B   
ATOM    321  OG  SER B  39      31.709  35.395  26.320   71  -0.700 0 1.B   
ATOM    323  C   SER B  39      32.384  33.675  24.143   66   0.500 0 1.B   
ATOM    324  O   SER B  39      31.974  34.125  23.069   31  -0.500 0 1.B   
ATOM    325  N   THR B  40      33.680  33.520  24.399   30  -0.570 0 1.B   
ATOM    327  CA  THR B  40      34.710  33.739  23.392   65   0.200 0 1.B   
ATOM    328  CB  THR B  40      35.911  34.464  24.003   65   0.265 0 1.B   
ATOM    329  OG1 THR B  40      36.371  33.736  25.147   71  -0.700 0 1.B   
ATOM    331  CG2 THR B  40      35.527  35.874  24.430   70  -0.000 0 1.B   
ATOM    332  C   THR B  40      35.186  32.438  22.769   66   0.500 0 1.B   
ATOM    333  O   THR B  40      36.009  32.468  21.856   31  -0.500 0 1.B   
ATOM    334  N   GLN B  41      34.681  31.298  23.240   30  -0.570 0 1.B   
ATOM    336  CA  GLN B  41      35.203  29.995  22.859   65   0.200 0 1.B   
ATOM    337  CB  GLN B  41      35.591  29.204  24.113   69   0.000 0 1.B   
ATOM    338  CG  GLN B  41      36.638  29.891  24.982   69   0.000 0 1.B   
ATOM    339  CD  GLN B  41      37.930  30.133  24.243   66   0.500 0 1.B   
ATOM    340  OE1 GLN B  41      38.551  29.202  23.741   31  -0.500 0 1.B   
ATOM    341  NE2 GLN B  41      38.350  31.384  24.183   30  -0.850 0 1.B   
ATOM    344  C   GLN B  41      34.223  29.168  22.041   66   0.500 0 1.B   
ATOM    345  O   GLN B  41      34.655  28.382  21.199   31  -0.500 0 1.B   
ATOM    346  N   ILE B  42      32.923  29.330  22.263   30  -0.570 0 1.B   
ATOM    348  CA  ILE B  42      31.898  28.523  21.612   65   0.200 0 1.B   
ATOM    349  CB  ILE B  42      31.192  27.605  22.628   65   0.000 0 1.B   
ATOM    350  CG1 ILE B  42      32.210  26.644  23.259   69   0.000 0 1.B   
ATOM    351  CG2 ILE B  42      30.080  26.830  21.949   70   0.000 0 1.B   
ATOM    352  CD1 ILE B  42      31.719  25.924  24.508   70   0.000 0 1.B   
ATOM    353  C   ILE B  42      30.912  29.452  20.916   66   0.500 0 1.B   
ATOM    354  O   ILE B  42      30.390  30.389  21.532   31  -0.500 0 1.B   
ATOM    355  N   PHE B  43      30.661  29.191  19.629   30  -0.570 0 1.B   
ATOM    357  CA  PHE B  43      29.815  30.027  18.784   65   0.200 0 1.B   
ATOM    358  CB  PHE B  43      30.640  30.848  17.779   69   0.000 0 1.B   
ATOM    359  CG  PHE B  43      31.691  31.717  18.406   67   0.000 0 1.B   
ATOM    360  CD1 PHE B  43      32.914  31.186  18.783   67   0.000 0 1.B   
ATOM    361  CD2 PHE B  43      31.470  33.071  18.587   67   0.000 0 1.B   
ATOM    362  CE1 PHE B  43      33.889  31.986  19.348   67   0.000 0 1.B   
ATOM    363  CE2 PHE B  43      32.443  33.876  19.153   67   0.000 0 1.B   
ATOM    364  CZ  PHE B  43      33.653  33.332  19.531   67   0.000 0 1.B   
ATOM    365  C   PHE B  43      28.841  29.142  18.015   66   0.500 0 1.B   
ATOM    366  O   PHE B  43      29.205  28.041  17.588   31  -0.500 0 1.B   
ATOM    367  N   CYS B  44      27.604  29.609  17.854   30  -0.570 0 1.B   
ATOM    369  CA  CYS B  44      26.578  28.840  17.162   65   0.200 0 1.B   
ATOM    370  CB  CYS B  44      25.616  28.188  18.160   69   0.300 0 1.B   
ATOM    371  SG  CYS B  44      26.371  27.121  19.387   82  -0.300 0 1.B   
ATOM    372  C   CYS B  44      25.813  29.737  16.192   66   0.500 0 1.B   
ATOM    373  O   CYS B  44      25.844  30.969  16.294   31  -0.500 0 1.B   
ATOM    374  N   HIS B  45      25.125  29.102  15.238   30  -0.570 0 1.B   
ATOM    376  CA  HIS B  45      24.346  29.842  14.252   65   0.200 0 1.B   
ATOM    377  CB  HIS B  45      25.193  30.213  13.027   69   0.000 0 1.B   
ATOM    378  CG  HIS B  45      25.456  29.064  12.103   68   0.330 0 1.B   
ATOM    379  ND1 HIS B  45      26.576  28.268  12.209   30  -0.540 0 1.B   
ATOM    381  CD2 HIS B  45      24.750  28.580  11.055   68   0.330 0 1.B   
ATOM    382  CE1 HIS B  45      26.545  27.339  11.271   68   0.500 0 1.B   
ATOM    383  NE2 HIS B  45      25.448  27.506  10.556   30  -0.540 0 1.B   
ATOM    385  C   HIS B  45      23.130  29.038  13.807   66   0.500 0 1.B   
ATOM    386  O   HIS B  45      23.092  27.807  13.910   31  -0.500 0 1.B   
ATOM    387  N   ASN B  46      22.137  29.772  13.309   30  -0.570 0 1.B   
ATOM    389  CA  ASN B  46      20.907  29.222  12.753   65   0.200 0 1.B   
ATOM    390  CB  ASN B  46      19.756  30.160  13.115   69  -0.000 0 1.B   
ATOM    391  CG  ASN B  46      18.410  29.699  12.598   66   0.500 0 1.B   
ATOM    392  OD1 ASN B  46      18.306  29.010  11.585   31  -0.500 0 1.B   
ATOM    393  ND2 ASN B  46      17.357  30.116  13.290   30  -0.850 0 1.B   
ATOM    396  C   ASN B  46      21.062  29.085  11.238   66   0.500 0 1.B   
ATOM    397  O   ASN B  46      21.424  30.051  10.560   31  -0.500 0 1.B   
ATOM    398  N   ASP B  47      20.770  27.896  10.702   30  -0.570 0 1.B   
ATOM    400  CA  ASP B  47      21.020  27.635   9.286   65   0.200 0 1.B   
ATOM    401  CB  ASP B  47      21.263  26.144   9.047   69  -0.100 0 1.B   
ATOM    402  CG  ASP B  47      22.656  25.693   9.489   66   0.700 0 1.B   
ATOM    403  OD1 ASP B  47      23.652  26.266   8.986   31  -0.800 0 1.B   
ATOM    404  OD2 ASP B  47      22.753  24.771  10.332   31  -0.800 0 1.B   
ATOM    405  C   ASP B  47      19.906  28.119   8.356   66   0.500 0 1.B   
ATOM    406  O   ASP B  47      20.143  28.225   7.147   31  -0.500 0 1.B   
ATOM    407  N   TYR B  48      18.704  28.395   8.865   30  -0.570 0 1.B   
ATOM    409  CA  TYR B  48      17.594  28.885   8.040   65   0.200 0 1.B   
ATOM    410  CB  TYR B  48      16.717  27.730   7.553   69   0.000 0 1.B   
ATOM    411  CG  TYR B  48      17.470  26.658   6.788   67   0.000 0 1.B   
ATOM    412  CD1 TYR B  48      18.132  25.633   7.456   67   0.000 0 1.B   
ATOM    413  CD2 TYR B  48      17.513  26.667   5.399   67   0.000 0 1.B   
ATOM    414  CE1 TYR B  48      18.822  24.645   6.758   67   0.000 0 1.B   
ATOM    415  CE2 TYR B  48      18.197  25.690   4.695   67   0.000 0 1.B   
ATOM    416  CZ  TYR B  48      18.850  24.683   5.375   66   0.265 0 1.B   
ATOM    417  OH  TYR B  48      19.527  23.726   4.654   71  -0.700 0 1.B   
ATOM    419  C   TYR B  48      16.788  29.895   8.849   66   0.500 0 1.B   
ATOM    420  O   TYR B  48      15.616  29.672   9.169   31  -0.500 0 1.B   
ATOM    421  N   PRO B  49      17.397  31.037   9.188   30  -0.570 0 1.B   
ATOM    422  CA  PRO B  49      16.747  31.963  10.129   65   0.285 0 1.B   
ATOM    423  CB  PRO B  49      17.858  32.973  10.443   69   0.000 0 1.B   
ATOM    424  CG  PRO B  49      18.740  32.948   9.233   69   0.000 0 1.B   
ATOM    425  CD  PRO B  49      18.686  31.549   8.693   69   0.285 0 1.B   
ATOM    426  C   PRO B  49      15.514  32.665   9.577   66   0.500 0 1.B   
ATOM    427  O   PRO B  49      14.698  33.138  10.376   31  -0.500 0 1.B   
ATOM    428  N   GLU B  50      15.340  32.747   8.254   30  -0.570 0 1.B   
ATOM    430  CA  GLU B  50      14.131  33.358   7.704   65   0.200 0 1.B   
ATOM    431  CB  GLU B  50      14.239  33.542   6.189   69   0.000 0 1.B   
ATOM    432  CG  GLU B  50      15.338  34.508   5.754   69  -0.100 0 1.B   
ATOM    433  CD  GLU B  50      16.675  33.830   5.540   66   0.700 0 1.B   
ATOM    434  OE1 GLU B  50      16.790  32.622   5.830   31  -0.800 0 1.B   
ATOM    435  OE2 GLU B  50      17.612  34.506   5.058   31  -0.800 0 1.B   
ATOM    436  C   GLU B  50      12.880  32.562   8.057   66   0.500 0 1.B   
ATOM    437  O   GLU B  50      11.795  33.140   8.165   31  -0.500 0 1.B   
ATOM    438  N   THR B  51      12.999  31.243   8.231   30  -0.570 0 1.B   
ATOM    440  CA  THR B  51      11.834  30.393   8.443   65   0.200 0 1.B   
ATOM    441  CB  THR B  51      11.638  29.472   7.231   65   0.265 0 1.B   
ATOM    442  OG1 THR B  51      12.841  28.722   7.000   71  -0.700 0 1.B   
ATOM    444  CG2 THR B  51      11.303  30.296   5.994   70  -0.000 0 1.B   
ATOM    445  C   THR B  51      11.884  29.533   9.697   66   0.500 0 1.B   
ATOM    446  O   THR B  51      10.871  28.900  10.017   31  -0.500 0 1.B   
ATOM    447  N   ILE B  52      13.017  29.456  10.395   30  -0.570 0 1.B   
ATOM    449  CA  ILE B  52      13.148  28.634  11.594   65   0.200 0 1.B   
ATOM    450  CB  ILE B  52      13.998  27.377  11.334   65   0.000 0 1.B   
ATOM    451  CG1 ILE B  52      13.391  26.588  10.178   69   0.000 0 1.B   
ATOM    452  CG2 ILE B  52      14.082  26.507  12.598   70   0.000 0 1.B   
ATOM    453  CD1 ILE B  52      14.122  25.319   9.854   70   0.000 0 1.B   
ATOM    454  C   ILE B  52      13.748  29.472  12.715   66   0.500 0 1.B   
ATOM    455  O   ILE B  52      14.671  30.261  12.487   31  -0.500 0 1.B   
ATOM    456  N   THR B  53      13.217  29.304  13.921   30  -0.570 0 1.B   
ATOM    458  CA  THR B  53      13.797  29.875  15.128   65   0.200 0 1.B   
ATOM    459  CB  THR B  53      12.746  30.632  15.946   65   0.265 0 1.B   
ATOM    460  OG1 THR B  53      12.202  31.699  15.159   71  -0.700 0 1.B   
ATOM    462  CG2 THR B  53      13.357  31.206  17.225   70  -0.000 0 1.B   
ATOM    463  C   THR B  53      14.402  28.747  15.953   66   0.500 0 1.B   
ATOM    464  O   THR B  53      13.723  27.755  16.241   31  -0.500 0 1.B   
ATOM    465  N   ASP B  54      15.668  28.905  16.337   30  -0.570 0 1.B   
ATOM    467  CA  ASP B  54      16.366  27.925  17.157   65   0.200 0 1.B   
ATOM    468  CB  ASP B  54      17.799  27.721  16.661   69  -0.100 0 1.B   
ATOM    469  CG  ASP B  54      17.862  26.966  15.342   66   0.700 0 1.B   
ATOM    470  OD1 ASP B  54      17.050  26.036  15.150   31  -0.800 0 1.B   
ATOM    471  OD2 ASP B  54      18.718  27.298  14.497   31  -0.800 0 1.B   
ATOM    472  C   ASP B  54      16.382  28.358  18.618   66   0.500 0 1.B   
ATOM    473  O   ASP B  54      16.573  29.539  18.928   31  -0.500 0 1.B   
ATOM    474  N   TYR B  55      16.190  27.387  19.509   30  -0.570 0 1.B   
ATOM    476  CA  TYR B  55      16.136  27.613  20.948   65   0.200 0 1.B   
ATOM    477  CB  TYR B  55      14.808  27.149  21.538   69   0.000 0 1.B   
ATOM    478  CG  TYR B  55      13.582  27.778  20.925   67   0.000 0 1.B   
ATOM    479  CD1 TYR B  55      13.407  29.155  20.923   67   0.000 0 1.B   
ATOM    480  CD2 TYR B  55      12.589  26.991  20.361   67   0.000 0 1.B   
ATOM    481  CE1 TYR B  55      12.279  29.732  20.362   67   0.000 0 1.B   
ATOM    482  CE2 TYR B  55      11.459  27.556  19.802   67   0.000 0 1.B   
ATOM    483  CZ  TYR B  55      11.307  28.926  19.808   66   0.265 0 1.B   
ATOM    484  OH  TYR B  55      10.185  29.491  19.246   71  -0.700 0 1.B   
ATOM    486  C   TYR B  55      17.265  26.839  21.608   66   0.500 0 1.B   
ATOM    487  O   TYR B  55      17.398  25.630  21.390   31  -0.500 0 1.B   
ATOM    488  N   VAL B  56      18.062  27.523  22.423   30  -0.570 0 1.B   
ATOM    490  CA  VAL B  56      19.271  26.941  22.991   65   0.200 0 1.B   
ATOM    491  CB  VAL B  56      20.536  27.540  22.351   65   0.000 0 1.B   
ATOM    492  CG1 VAL B  56      21.779  26.970  23.010   70   0.000 0 1.B   
ATOM    493  CG2 VAL B  56      20.531  27.253  20.861   70  -0.000 0 1.B   
ATOM    494  C   VAL B  56      19.273  27.147  24.501   66   0.500 0 1.B   
ATOM    495  O   VAL B  56      19.125  28.278  24.981   31  -0.500 0 1.B   
ATOM    496  N   THR B  57      19.462  26.055  25.241   30  -0.570 0 1.B   
ATOM    498  CA  THR B  57      19.496  26.065  26.696   65   0.200 0 1.B   
ATOM    499  CB  THR B  57      18.298  25.333  27.328   65   0.265 0 1.B   
ATOM    500  OG1 THR B  57      18.285  23.969  26.890   71  -0.700 0 1.B   
ATOM    502  CG2 THR B  57      16.988  25.991  26.964   70  -0.000 0 1.B   
ATOM    503  C   THR B  57      20.756  25.369  27.184   66   0.500 0 1.B   
ATOM    504  O   THR B  57      21.384  24.586  26.466   31  -0.500 0 1.B   
ATOM    505  N   LEU B  58      21.113  25.669  28.427   30  -0.570 0 1.B   
ATOM    507  CA  LEU B  58      22.075  24.877  29.177   65   0.200 0 1.B   
ATOM    508  CB  LEU B  58      22.907  25.769  30.095   69   0.000 0 1.B   
ATOM    509  CG  LEU B  58      23.949  25.065  30.967   65   0.000 0 1.B   
ATOM    510  CD1 LEU B  58      25.061  24.491  30.104   70   0.000 0 1.B   
ATOM    511  CD2 LEU B  58      24.511  26.027  32.004   70   0.000 0 1.B   
ATOM    512  C   LEU B  58      21.298  23.830  29.971   66   0.500 0 1.B   
ATOM    513  O   LEU B  58      20.416  24.175  30.765   31  -0.500 0 1.B   
ATOM    514  N   GLN B  59      21.619  22.560  29.750   30  -0.570 0 1.B   
ATOM    516  CA  GLN B  59      20.848  21.444  30.282   65   0.200 0 1.B   
ATOM    517  CB  GLN B  59      20.948  20.258  29.318   69   0.000 0 1.B   
ATOM    518  CG  GLN B  59      20.164  19.011  29.701   69   0.000 0 1.B   
ATOM    519  CD  GLN B  59      18.686  19.271  29.881   66   0.500 0 1.B   
ATOM    520  OE1 GLN B  59      18.266  19.886  30.861   31  -0.500 0 1.B   
ATOM    521  NE2 GLN B  59      17.885  18.797  28.939   30  -0.850 0 1.B   
ATOM    524  C   GLN B  59      21.341  21.046  31.671   66   0.500 0 1.B   
ATOM    525  O   GLN B  59      22.533  21.151  31.984   31  -0.500 0 1.B   
ATOM    526  N   ARG B  60      20.407  20.590  32.506   30  -0.570 0 1.B   
ATOM    528  CA  ARG B  60      20.772  20.102  33.828   65   0.200 0 1.B   
ATOM    529  CB  ARG B  60      19.544  19.617  34.603   69   0.000 0 1.B   
ATOM    530  CG  ARG B  60      18.854  18.373  34.053   69   0.070 0 1.B   
ATOM    531  CD  ARG B  60      17.843  17.836  35.061   69   0.310 0 1.B   
ATOM    532  NE  ARG B  60      16.696  17.201  34.419   30  -0.700 0 1.B   
ATOM    534  CZ  ARG B  60      15.704  16.601  35.071   66   0.640 0 1.B   
ATOM    535  NH1 ARG B  60      14.700  16.060  34.392   30  -0.800 0 1.B   
ATOM    538  NH2 ARG B  60      15.717  16.528  36.396   30  -0.800 0 1.B   
ATOM    541  C   ARG B  60      21.802  18.987  33.724   66   0.500 0 1.B   
ATOM    542  O   ARG B  60      21.873  18.261  32.730   31  -0.500 0 1.B   
ATOM    543  N   GLY B  61      22.615  18.860  34.769   30  -0.570 0 1.B   
ATOM    545  CA  GLY B  61      23.726  17.937  34.766    1   0.200 0 1.B   
ATOM    546  C   GLY B  61      25.014  18.518  34.220   66   0.500 0 1.B   
ATOM    547  O   GLY B  61      26.027  17.812  34.185   31  -0.500 0 1.B   
ATOM    548  N   SER B  62      25.009  19.776  33.793   30  -0.570 0 1.B   
ATOM    550  CA  SER B  62      26.247  20.454  33.439   65   0.200 0 1.B   
ATOM    551  CB  SER B  62      25.947  21.738  32.666   69   0.265 0 1.B   
ATOM    552  OG  SER B  62      25.301  21.439  31.442   71  -0.700 0 1.B   
ATOM    554  C   SER B  62      27.017  20.754  34.716   66   0.500 0 1.B   
ATOM    555  O   SER B  62      26.446  21.256  35.689   31  -0.500 0 1.B   
ATOM    556  N   ALA B  63      28.310  20.444  34.719   30  -0.570 0 1.B   
ATOM    558  CA  ALA B  63      29.042  20.380  35.975   65   0.200 0 1.B   
ATOM    559  CB  ALA B  63      28.762  19.055  36.696   70   0.000 0 1.B   
ATOM    560  C   ALA B  63      30.533  20.539  35.721   66   0.500 0 1.B   
ATOM    561  O   ALA B  63      31.014  20.396  34.594   31  -0.500 0 1.B   
ATOM    562  N   TYR B  64      31.257  20.841  36.796   30  -0.570 0 1.B   
ATOM    564  CA  TYR B  64      32.706  20.726  36.765   65   0.200 0 1.B   
ATOM    565  CB  TYR B  64      33.324  21.354  38.011   69   0.000 0 1.B   
ATOM    566  CG  TYR B  64      33.253  22.863  38.014   67   0.000 0 1.B   
ATOM    567  CD1 TYR B  64      33.882  23.600  37.017   67   0.000 0 1.B   
ATOM    568  CD2 TYR B  64      32.553  23.550  38.995   67   0.000 0 1.B   
ATOM    569  CE1 TYR B  64      33.819  24.973  37.000   67   0.000 0 1.B   
ATOM    570  CE2 TYR B  64      32.483  24.925  38.989   67   0.000 0 1.B   
ATOM    571  CZ  TYR B  64      33.118  25.633  37.990   66   0.265 0 1.B   
ATOM    572  OH  TYR B  64      33.049  27.008  37.983   71  -0.700 0 1.B   
ATOM    574  C   TYR B  64      33.107  19.257  36.663   66   0.500 0 1.B   
ATOM    575  O   TYR B  64      32.387  18.359  37.106   31  -0.500 0 1.B   
ATOM    576  N   GLY B  65      34.280  19.018  36.076   30  -0.570 0 1.B   
ATOM    578  CA  GLY B  65      34.814  17.678  35.944    1   0.200 0 1.B   
ATOM    579  C   GLY B  65      36.280  17.612  36.335   66   0.500 0 1.B   
ATOM    580  O   GLY B  65      36.907  18.625  36.656   31  -0.500 0 1.B   
ATOM    581  N   GLY B  66      36.802  16.388  36.316   30  -0.570 0 1.B   
ATOM    583  CA  GLY B  66      38.197  16.187  36.650    1   0.200 0 1.B   
ATOM    584  C   GLY B  66      38.543  16.725  38.025   66   0.500 0 1.B   
ATOM    585  O   GLY B  66      37.800  16.545  38.996   31  -0.500 0 1.B   
ATOM    586  N   VAL B  67      39.696  17.394  38.113   30  -0.570 0 1.B   
ATOM    588  CA  VAL B  67      40.198  17.848  39.404   65   0.200 0 1.B   
ATOM    589  CB  VAL B  67      41.642  18.375  39.272   65   0.000 0 1.B   
ATOM    590  CG1 VAL B  67      42.598  17.253  38.868   70   0.000 0 1.B   
ATOM    591  CG2 VAL B  67      41.723  19.536  38.280   70  -0.000 0 1.B   
ATOM    592  C   VAL B  67      39.306  18.913  40.039   66   0.500 0 1.B   
ATOM    593  O   VAL B  67      39.456  19.196  41.232   31  -0.500 0 1.B   
ATOM    594  N   LEU B  68      38.386  19.521  39.283   30  -0.570 0 1.B   
ATOM    596  CA  LEU B  68      37.432  20.483  39.833   65   0.200 0 1.B   
ATOM    597  CB  LEU B  68      37.202  21.647  38.861   69   0.000 0 1.B   
ATOM    598  CG  LEU B  68      38.373  22.590  38.566   65   0.000 0 1.B   
ATOM    599  CD1 LEU B  68      37.929  23.766  37.698   70   0.000 0 1.B   
ATOM    600  CD2 LEU B  68      38.968  23.097  39.868   70   0.000 0 1.B   
ATOM    601  C   LEU B  68      36.074  19.885  40.204   66   0.500 0 1.B   
ATOM    602  O   LEU B  68      35.195  20.633  40.645   31  -0.500 0 1.B   
ATOM    603  N   SER B  69      35.858  18.577  40.033   30  -0.570 0 1.B   
ATOM    605  CA  SER B  69      34.500  18.041  40.119   65   0.200 0 1.B   
ATOM    606  CB  SER B  69      34.456  16.584  39.652   69   0.265 0 1.B   
ATOM    607  OG  SER B  69      35.298  15.756  40.432   71  -0.700 0 1.B   
ATOM    609  C   SER B  69      33.895  18.127  41.515   66   0.500 0 1.B   
ATOM    610  O   SER B  69      32.675  17.990  41.642   31  -0.500 0 1.B   
ATOM    611  N   SER B  70      34.697  18.357  42.558   30  -0.570 0 1.B   
ATOM    613  CA  SER B  70      34.130  18.511  43.895   65   0.200 0 1.B   
ATOM    614  CB  SER B  70      35.163  18.163  44.970   69   0.265 0 1.B   
ATOM    615  OG  SER B  70      35.628  16.833  44.825   71  -0.700 0 1.B   
ATOM    617  C   SER B  70      33.597  19.919  44.138   66   0.500 0 1.B   
ATOM    618  O   SER B  70      32.798  20.116  45.059   31  -0.500 0 1.B   
ATOM    619  N   PHE B  71      34.008  20.892  43.330   30  -0.570 0 1.B   
ATOM    621  CA  PHE B  71      33.622  22.277  43.550   65   0.200 0 1.B   
ATOM    622  CB  PHE B  71      34.614  23.231  42.894   69   0.000 0 1.B   
ATOM    623  CG  PHE B  71      35.961  23.255  43.542   67   0.000 0 1.B   
ATOM    624  CD1 PHE B  71      36.900  22.279  43.269   67   0.000 0 1.B   
ATOM    625  CD2 PHE B  71      36.297  24.282  44.409   67   0.000 0 1.B   
ATOM    626  CE1 PHE B  71      38.146  22.313  43.870   67   0.000 0 1.B   
ATOM    627  CE2 PHE B  71      37.536  24.327  45.008   67   0.000 0 1.B   
ATOM    628  CZ  PHE B  71      38.464  23.344  44.742   67   0.000 0 1.B   
ATOM    629  C   PHE B  71      32.233  22.578  42.999   66   0.500 0 1.B   
ATOM    630  O   PHE B  71      31.804  22.033  41.978   31  -0.500 0 1.B   
ATOM    631  N   SER B  72      31.523  23.440  43.716   30  -0.570 0 1.B   
ATOM    633  CA  SER B  72      30.275  24.035  43.274   65   0.200 0 1.B   
ATOM    634  CB  SER B  72      29.180  23.858  44.333   69   0.265 0 1.B   
ATOM    635  OG  SER B  72      29.423  24.687  45.454   71  -0.700 0 1.B   
ATOM    637  C   SER B  72      30.503  25.510  42.967   66   0.500 0 1.B   
ATOM    638  O   SER B  72      31.559  26.078  43.257   31  -0.500 0 1.B   
ATOM    639  N   GLY B  73      29.489  26.130  42.376   30  -0.570 0 1.B   
ATOM    641  CA  GLY B  73      29.576  27.530  42.019    1   0.200 0 1.B   
ATOM    642  C   GLY B  73      28.297  28.030  41.388   66   0.500 0 1.B   
ATOM    643  O   GLY B  73      27.199  27.611  41.763   31  -0.500 0 1.B   
ATOM    644  N   THR B  74      28.427  28.946  40.438   30  -0.570 0 1.B   
ATOM    646  CA  THR B  74      27.289  29.417  39.677   65   0.200 0 1.B   
ATOM    647  CB  THR B  74      26.818  30.804  40.136   65   0.265 0 1.B   
ATOM    648  OG1 THR B  74      27.834  31.773  39.853   71  -0.700 0 1.B   
ATOM    650  CG2 THR B  74      26.526  30.806  41.629   70  -0.000 0 1.B   
ATOM    651  C   THR B  74      27.680  29.457  38.210   66   0.500 0 1.B   
ATOM    652  O   THR B  74      28.862  29.464  37.853   31  -0.500 0 1.B   
ATOM    653  N   VAL B  75      26.666  29.467  37.357   30  -0.570 0 1.B   
ATOM    655  CA  VAL B  75      26.847  29.610  35.922   65   0.200 0 1.B   
ATOM    656  CB  VAL B  75      26.424  28.348  35.144   65   0.000 0 1.B   
ATOM    657  CG1 VAL B  75      24.974  27.983  35.443   70   0.000 0 1.B   
ATOM    658  CG2 VAL B  75      26.616  28.560  33.644   70  -0.000 0 1.B   
ATOM    659  C   VAL B  75      26.030  30.812  35.492   66   0.500 0 1.B   
ATOM    660  O   VAL B  75      24.849  30.921  35.834   31  -0.500 0 1.B   
ATOM    661  N   LYS B  76      26.666  31.723  34.774   30  -0.570 0 1.B   
ATOM    663  CA  LYS B  76      25.978  32.861  34.199   65   0.200 0 1.B   
ATOM    664  CB  LYS B  76      26.829  34.124  34.270   69   0.000 0 1.B   
ATOM    665  CG  LYS B  76      26.115  35.345  33.719   69   0.000 0 1.B   
ATOM    666  CD  LYS B  76      27.012  36.559  33.689   69   0.000 0 1.B   
ATOM    667  CE  LYS B  76      27.485  36.936  35.078   69   0.310 0 1.B   
ATOM    668  NZ  LYS B  76      28.062  38.303  35.103   30  -0.300 0 1.B   
ATOM    672  C   LYS B  76      25.631  32.518  32.758   66   0.500 0 1.B   
ATOM    673  O   LYS B  76      26.523  32.303  31.931   31  -0.500 0 1.B   
ATOM    674  N   TYR B  77      24.337  32.469  32.464   30  -0.570 0 1.B   
ATOM    676  CA  TYR B  77      23.846  32.122  31.140   65   0.200 0 1.B   
ATOM    677  CB  TYR B  77      23.030  30.833  31.183   69   0.000 0 1.B   
ATOM    678  CG  TYR B  77      22.677  30.297  29.818   67   0.000 0 1.B   
ATOM    679  CD1 TYR B  77      23.667  29.936  28.919   67   0.000 0 1.B   
ATOM    680  CD2 TYR B  77      21.351  30.146  29.430   67   0.000 0 1.B   
ATOM    681  CE1 TYR B  77      23.354  29.444  27.667   67   0.000 0 1.B   
ATOM    682  CE2 TYR B  77      21.026  29.654  28.181   67   0.000 0 1.B   
ATOM    683  CZ  TYR B  77      22.032  29.303  27.302   66   0.265 0 1.B   
ATOM    684  OH  TYR B  77      21.714  28.810  26.055   71  -0.700 0 1.B   
ATOM    686  C   TYR B  77      23.011  33.284  30.628   66   0.500 0 1.B   
ATOM    687  O   TYR B  77      21.934  33.571  31.162   31  -0.500 0 1.B   
ATOM    688  N   ASN B  78      23.507  33.950  29.591   30  -0.570 0 1.B   
ATOM    690  CA  ASN B  78      22.768  35.026  28.944   65   0.200 0 1.B   
ATOM    691  CB  ASN B  78      21.535  34.459  28.249   69  -0.000 0 1.B   
ATOM    692  CG  ASN B  78      20.976  35.390  27.199   66   0.500 0 1.B   
ATOM    693  OD1 ASN B  78      21.703  36.167  26.579   31  -0.500 0 1.B   
ATOM    694  ND2 ASN B  78      19.660  35.332  27.010   30  -0.850 0 1.B   
ATOM    697  C   ASN B  78      22.373  36.116  29.936   66   0.500 0 1.B   
ATOM    698  O   ASN B  78      21.294  36.700  29.847   31  -0.500 0 1.B   
ATOM    699  N   GLY B  79      23.254  36.392  30.894   30  -0.570 0 1.B   
ATOM    701  CA  GLY B  79      23.072  37.514  31.794    1   0.200 0 1.B   
ATOM    702  C   GLY B  79      22.449  37.186  33.135   66   0.500 0 1.B   
ATOM    703  O   GLY B  79      22.326  38.087  33.973   31  -0.500 0 1.B   
ATOM    704  N   SER B  80      22.044  35.939  33.367   30  -0.570 0 1.B   
ATOM    706  CA  SER B  80      21.443  35.540  34.631   65   0.200 0 1.B   
ATOM    707  CB  SER B  80      19.986  35.082  34.457   69   0.265 0 1.B   
ATOM    708  OG  SER B  80      19.218  36.036  33.754   71  -0.700 0 1.B   
ATOM    710  C   SER B  80      22.263  34.413  35.239   66   0.500 0 1.B   
ATOM    711  O   SER B  80      22.951  33.668  34.536   31  -0.500 0 1.B   
ATOM    712  N   SER B  81      22.167  34.286  36.558   30  -0.570 0 1.B   
ATOM    714  CA  SER B  81      23.008  33.375  37.316   65   0.200 0 1.B   
ATOM    715  CB  SER B  81      23.714  34.105  38.459   69   0.265 0 1.B   
ATOM    716  OG  SER B  81      24.437  35.212  37.955   71  -0.700 0 1.B   
ATOM    718  C   SER B  81      22.173  32.226  37.858   66   0.500 0 1.B   
ATOM    719  O   SER B  81      21.043  32.424  38.316   31  -0.500 0 1.B   
ATOM    720  N   TYR B  82      22.742  31.029  37.797   30  -0.570 0 1.B   
ATOM    722  CA  TYR B  82      22.090  29.805  38.221   65   0.200 0 1.B   
ATOM    723  CB  TYR B  82      21.599  28.990  37.014   69   0.000 0 1.B   
ATOM    724  CG  TYR B  82      20.708  29.801  36.113   67   0.000 0 1.B   
ATOM    725  CD1 TYR B  82      21.241  30.578  35.093   67   0.000 0 1.B   
ATOM    726  CD2 TYR B  82      19.335  29.811  36.299   67   0.000 0 1.B   
ATOM    727  CE1 TYR B  82      20.429  31.335  34.275   67   0.000 0 1.B   
ATOM    728  CE2 TYR B  82      18.510  30.562  35.489   67   0.000 0 1.B   
ATOM    729  CZ  TYR B  82      19.061  31.326  34.478   66   0.265 0 1.B   
ATOM    730  OH  TYR B  82      18.237  32.075  33.672   71  -0.700 0 1.B   
ATOM    732  C   TYR B  82      23.083  28.984  39.026   66   0.500 0 1.B   
ATOM    733  O   TYR B  82      24.298  29.097  38.816   31  -0.500 0 1.B   
ATOM    734  N   PRO B  83      22.606  28.154  39.952   30  -0.570 0 1.B   
ATOM    735  CA  PRO B  83      23.525  27.254  40.647   65   0.285 0 1.B   
ATOM    736  CB  PRO B  83      22.610  26.488  41.610   69   0.000 0 1.B   
ATOM    737  CG  PRO B  83      21.472  27.425  41.856   69   0.000 0 1.B   
ATOM    738  CD  PRO B  83      21.250  28.108  40.532   69   0.285 0 1.B   
ATOM    739  C   PRO B  83      24.212  26.324  39.660   66   0.500 0 1.B   
ATOM    740  O   PRO B  83      23.644  25.923  38.641   31  -0.500 0 1.B   
ATOM    741  N   PHE B  84      25.458  25.982  39.980   30  -0.570 0 1.B   
ATOM    743  CA  PHE B  84      26.287  25.139  39.145   65   0.200 0 1.B   
ATOM    744  CB  PHE B  84      27.303  25.955  38.343   69   0.000 0 1.B   
ATOM    745  CG  PHE B  84      28.030  25.168  37.289   67   0.000 0 1.B   
ATOM    746  CD1 PHE B  84      27.403  24.818  36.103   67   0.000 0 1.B   
ATOM    747  CD2 PHE B  84      29.349  24.800  37.474   67   0.000 0 1.B   
ATOM    748  CE1 PHE B  84      28.081  24.098  35.128   67   0.000 0 1.B   
ATOM    749  CE2 PHE B  84      30.031  24.084  36.505   67   0.000 0 1.B   
ATOM    750  CZ  PHE B  84      29.396  23.734  35.332   67   0.000 0 1.B   
ATOM    751  C   PHE B  84      26.974  24.181  40.114   66   0.500 0 1.B   
ATOM    752  O   PHE B  84      27.584  24.637  41.102   31  -0.500 0 1.B   
ATOM    753  N   PRO B  85      26.890  22.853  39.898   30  -0.570 0 1.B   
ATOM    754  CA  PRO B  85      26.306  22.142  38.751   65   0.285 0 1.B   
ATOM    755  CB  PRO B  85      26.587  20.668  39.066   69   0.000 0 1.B   
ATOM    756  CG  PRO B  85      26.799  20.604  40.537   69   0.000 0 1.B   
ATOM    757  CD  PRO B  85      27.324  21.936  40.967   69   0.285 0 1.B   
ATOM    758  C   PRO B  85      24.807  22.389  38.601   66   0.500 0 1.B   
ATOM    759  O   PRO B  85      24.133  22.681  39.589   31  -0.500 0 1.B   
ATOM    760  N   THR B  86      24.296  22.278  37.377   30  -0.570 0 1.B   
ATOM    762  CA  THR B  86      22.925  22.683  37.098   65   0.200 0 1.B   
ATOM    763  CB  THR B  86      22.734  23.008  35.615   65   0.265 0 1.B   
ATOM    764  OG1 THR B  86      23.216  21.921  34.815   71  -0.700 0 1.B   
ATOM    766  CG2 THR B  86      23.466  24.291  35.238   70  -0.000 0 1.B   
ATOM    767  C   THR B  86      21.963  21.578  37.511   66   0.500 0 1.B   
ATOM    768  O   THR B  86      22.119  20.421  37.109   31  -0.500 0 1.B   
ATOM    769  N   THR B  87      20.966  21.944  38.313   30  -0.570 0 1.B   
ATOM    771  CA  THR B  87      19.929  21.021  38.738   65   0.200 0 1.B   
ATOM    772  CB  THR B  87      19.575  21.267  40.207   65   0.265 0 1.B   
ATOM    773  OG1 THR B  87      19.125  22.618  40.369   71  -0.700 0 1.B   
ATOM    775  CG2 THR B  87      20.797  21.040  41.089   70  -0.000 0 1.B   
ATOM    776  C   THR B  87      18.672  21.141  37.889   66   0.500 0 1.B   
ATOM    777  O   THR B  87      17.799  20.270  37.974   31  -0.500 0 1.B   
ATOM    778  N   SER B  88      18.569  22.190  37.074   30  -0.570 0 1.B   
ATOM    780  CA  SER B  88      17.429  22.380  36.193   65   0.200 0 1.B   
ATOM    781  CB  SER B  88      16.307  23.157  36.893   69   0.265 0 1.B   
ATOM    782  OG  SER B  88      16.650  24.522  37.047   71  -0.700 0 1.B   
ATOM    784  C   SER B  88      17.892  23.110  34.941   66   0.500 0 1.B   
ATOM    785  O   SER B  88      18.892  23.831  34.949   31  -0.500 0 1.B   
ATOM    786  N   GLU B  89      17.144  22.912  33.862   30  -0.570 0 1.B   
ATOM    788  CA  GLU B  89      17.466  23.526  32.581   65   0.200 0 1.B   
ATOM    789  CB  GLU B  89      16.596  22.904  31.487   69   0.000 0 1.B   
ATOM    790  CG  GLU B  89      16.825  23.449  30.086   69  -0.100 0 1.B   
ATOM    791  CD  GLU B  89      15.941  22.773  29.065   66   0.700 0 1.B   
ATOM    792  OE1 GLU B  89      14.810  22.389  29.423   31  -0.800 0 1.B   
ATOM    793  OE2 GLU B  89      16.372  22.620  27.906   31  -0.800 0 1.B   
ATOM    794  C   GLU B  89      17.251  25.038  32.631   66   0.500 0 1.B   
ATOM    795  O   GLU B  89      16.297  25.526  33.240   31  -0.500 0 1.B   
ATOM    796  N   THR B  90      18.144  25.783  31.981   30  -0.570 0 1.B   
ATOM    798  CA  THR B  90      18.007  27.232  31.911   65   0.200 0 1.B   
ATOM    799  CB  THR B  90      19.298  27.893  31.428   65   0.265 0 1.B   
ATOM    800  OG1 THR B  90      19.621  27.413  30.116   71  -0.700 0 1.B   
ATOM    802  CG2 THR B  90      20.457  27.630  32.365   70  -0.000 0 1.B   
ATOM    803  C   THR B  90      16.886  27.637  30.955   66   0.500 0 1.B   
ATOM    804  O   THR B  90      16.420  26.831  30.146   31  -0.500 0 1.B   
ATOM    805  N   PRO B  91      16.455  28.896  31.023   30  -0.570 0 1.B   
ATOM    806  CA  PRO B  91      15.672  29.481  29.930   65   0.285 0 1.B   
ATOM    807  CB  PRO B  91      15.432  30.921  30.389   69   0.000 0 1.B   
ATOM    808  CG  PRO B  91      15.590  30.881  31.872   69   0.000 0 1.B   
ATOM    809  CD  PRO B  91      16.659  29.856  32.122   69   0.285 0 1.B   
ATOM    810  C   PRO B  91      16.420  29.446  28.606   66   0.500 0 1.B   
ATOM    811  O   PRO B  91      17.625  29.195  28.522   31  -0.500 0 1.B   
ATOM    812  N   ARG B  92      15.663  29.709  27.549   30  -0.570 0 1.B   
ATOM    814  CA  ARG B  92      16.165  29.606  26.187   65   0.200 0 1.B   
ATOM    815  CB  ARG B  92      15.011  29.282  25.247   69   0.000 0 1.B   
ATOM    816  CG  ARG B  92      14.475  27.888  25.458   69   0.070 0 1.B   
ATOM    817  CD  ARG B  92      13.328  27.578  24.530   69   0.310 0 1.B   
ATOM    818  NE  ARG B  92      12.033  27.733  25.178   30  -0.700 0 1.B   
ATOM    820  CZ  ARG B  92      10.882  27.382  24.618   66   0.640 0 1.B   
ATOM    821  NH1 ARG B  92       9.741  27.551  25.275   30  -0.800 0 1.B   
ATOM    824  NH2 ARG B  92      10.873  26.849  23.403   30  -0.800 0 1.B   
ATOM    827  C   ARG B  92      16.860  30.879  25.724   66   0.500 0 1.B   
ATOM    828  O   ARG B  92      16.468  31.993  26.088   31  -0.500 0 1.B   
ATOM    829  N   VAL B  93      17.913  30.699  24.933   30  -0.570 0 1.B   
ATOM    831  CA  VAL B  93      18.485  31.753  24.104   65   0.200 0 1.B   
ATOM    832  CB  VAL B  93      20.019  31.781  24.237   65   0.000 0 1.B   
ATOM    833  CG1 VAL B  93      20.636  32.765  23.260   70   0.000 0 1.B   
ATOM    834  CG2 VAL B  93      20.413  32.127  25.672   70  -0.000 0 1.B   
ATOM    835  C   VAL B  93      18.055  31.502  22.665   66   0.500 0 1.B   
ATOM    836  O   VAL B  93      18.117  30.366  22.178   31  -0.500 0 1.B   
ATOM    837  N   VAL B  94      17.619  32.555  21.979   30  -0.570 0 1.B   
ATOM    839  CA  VAL B  94      17.156  32.451  20.598   65   0.200 0 1.B   
ATOM    840  CB  VAL B  94      16.002  33.432  20.331   65   0.000 0 1.B   
ATOM    841  CG1 VAL B  94      15.738  33.547  18.834   70   0.000 0 1.B   
ATOM    842  CG2 VAL B  94      14.738  32.994  21.050   70  -0.000 0 1.B   
ATOM    843  C   VAL B  94      18.320  32.718  19.656   66   0.500 0 1.B   
ATOM    844  O   VAL B  94      19.036  33.714  19.805   31  -0.500 0 1.B   
ATOM    845  N   TYR B  95      18.516  31.827  18.689   30  -0.570 0 1.B   
ATOM    847  CA  TYR B  95      19.450  32.049  17.591   65   0.200 0 1.B   
ATOM    848  CB  TYR B  95      20.440  30.894  17.469   69   0.000 0 1.B   
ATOM    849  CG  TYR B  95      21.476  30.894  18.567   67   0.000 0 1.B   
ATOM    850  CD1 TYR B  95      21.168  30.428  19.838   67   0.000 0 1.B   
ATOM    851  CD2 TYR B  95      22.754  31.379  18.338   67   0.000 0 1.B   
ATOM    852  CE1 TYR B  95      22.111  30.433  20.849   67   0.000 0 1.B   
ATOM    853  CE2 TYR B  95      23.707  31.391  19.341   67   0.000 0 1.B   
ATOM    854  CZ  TYR B  95      23.380  30.921  20.595   66   0.265 0 1.B   
ATOM    855  OH  TYR B  95      24.328  30.935  21.590   71  -0.700 0 1.B   
ATOM    857  C   TYR B  95      18.649  32.230  16.309   66   0.500 0 1.B   
ATOM    858  O   TYR B  95      17.858  31.357  15.932   31  -0.500 0 1.B   
ATOM    859  N   ASN B  96      18.874  33.357  15.636   30  -0.570 0 1.B   
ATOM    861  CA  ASN B  96      18.042  33.789  14.521   65   0.200 0 1.B   
ATOM    862  CB  ASN B  96      16.940  34.731  15.018   69  -0.000 0 1.B   
ATOM    863  CG  ASN B  96      17.495  35.987  15.659   66   0.500 0 1.B   
ATOM    864  OD1 ASN B  96      18.706  36.199  15.691   31  -0.500 0 1.B   
ATOM    865  ND2 ASN B  96      16.613  36.800  16.230   30  -0.850 0 1.B   
ATOM    868  C   ASN B  96      18.886  34.447  13.432   66   0.500 0 1.B   
ATOM    869  O   ASN B  96      18.411  35.342  12.725   31  -0.500 0 1.B   
ATOM    870  N   SER B  97      20.134  34.004  13.282   30  -0.570 0 1.B   
ATOM    872  CA  SER B  97      21.055  34.555  12.299   65   0.200 0 1.B   
ATOM    873  CB  SER B  97      21.882  35.710  12.881   69   0.265 0 1.B   
ATOM    874  OG  SER B  97      22.829  36.181  11.934   71  -0.700 0 1.B   
ATOM    876  C   SER B  97      21.986  33.456  11.807   66   0.500 0 1.B   
ATOM    877  O   SER B  97      22.294  32.508  12.534   31  -0.500 0 1.B   
ATOM    878  N   ARG B  98      22.435  33.604  10.560   30  -0.570 0 1.B   
ATOM    880  CA  ARG B  98      23.470  32.742  10.002   65   0.200 0 1.B   
ATOM    881  CB  ARG B  98      23.533  32.913   8.493   69   0.000 0 1.B   
ATOM    882  CG  ARG B  98      22.440  32.241   7.774   69   0.070 0 1.B   
ATOM    883  CD  ARG B  98      22.637  32.355   6.293   69   0.310 0 1.B   
ATOM    884  NE  ARG B  98      21.526  31.674   5.656   30  -0.700 0 1.B   
ATOM    886  CZ  ARG B  98      20.337  32.227   5.450   66   0.640 0 1.B   
ATOM    887  NH1 ARG B  98      19.376  31.511   4.892   30  -0.800 0 1.B   
ATOM    890  NH2 ARG B  98      20.107  33.483   5.815   30  -0.800 0 1.B   
ATOM    893  C   ARG B  98      24.849  33.060  10.538   66   0.500 0 1.B   
ATOM    894  O   ARG B  98      25.742  32.212  10.451   31  -0.500 0 1.B   
ATOM    895  N   THR B  99      25.037  34.249  11.092   30  -0.570 0 1.B   
ATOM    897  CA  THR B  99      26.330  34.612  11.639   65   0.200 0 1.B   
ATOM    898  CB  THR B  99      26.377  36.115  11.917   65   0.265 0 1.B   
ATOM    899  OG1 THR B  99      26.073  36.835  10.716   71  -0.700 0 1.B   
ATOM    901  CG2 THR B  99      27.758  36.519  12.412   70  -0.000 0 1.B   
ATOM    902  C   THR B  99      26.583  33.830  12.920   66   0.500 0 1.B   
ATOM    903  O   THR B  99      25.714  33.755  13.795   31  -0.500 0 1.B   
ATOM    904  N   ASP B 100      27.761  33.221  13.018   30  -0.570 0 1.B   
ATOM    906  CA  ASP B 100      28.125  32.533  14.246   65   0.200 0 1.B   
ATOM    907  CB  ASP B 100      29.473  31.835  14.080   69  -0.100 0 1.B   
ATOM    908  CG  ASP B 100      29.347  30.484  13.417   66   0.700 0 1.B   
ATOM    909  OD1 ASP B 100      28.514  29.670  13.874   31  -0.800 0 1.B   
ATOM    910  OD2 ASP B 100      30.081  30.235  12.439   31  -0.800 0 1.B   
ATOM    911  C   ASP B 100      28.176  33.542  15.383   66   0.500 0 1.B   
ATOM    912  O   ASP B 100      28.819  34.590  15.265   31  -0.500 0 1.B   
ATOM    913  N   LYS B 101      27.506  33.231  16.483   30  -0.570 0 1.B   
ATOM    915  CA  LYS B 101      27.467  34.125  17.628   65   0.200 0 1.B   
ATOM    916  CB  LYS B 101      26.121  34.850  17.708   69   0.000 0 1.B   
ATOM    917  CG  LYS B 101      25.903  35.818  16.575   69   0.000 0 1.B   
ATOM    918  CD  LYS B 101      24.667  36.649  16.814   69   0.000 0 1.B   
ATOM    919  CE  LYS B 101      24.448  37.641  15.692   69   0.310 0 1.B   
ATOM    920  NZ  LYS B 101      23.313  38.546  16.014   30  -0.300 0 1.B   
ATOM    924  C   LYS B 101      27.716  33.379  18.927   66   0.500 0 1.B   
ATOM    925  O   LYS B 101      27.496  32.166  19.015   31  -0.500 0 1.B   
ATOM    926  N   PRO B 102      28.154  34.091  19.966   30  -0.570 0 1.B   
ATOM    927  CA  PRO B 102      28.590  33.419  21.196   65   0.285 0 1.B   
ATOM    928  CB  PRO B 102      28.985  34.586  22.109   69   0.000 0 1.B   
ATOM    929  CG  PRO B 102      29.303  35.704  21.198   69   0.000 0 1.B   
ATOM    930  CD  PRO B 102      28.383  35.546  20.026   69   0.285 0 1.B   
ATOM    931  C   PRO B 102      27.496  32.586  21.839   66   0.500 0 1.B   
ATOM    932  O   PRO B 102      26.317  32.939  21.804   31  -0.500 0 1.B   
ATOM    933  N   TRP B 103      27.907  31.465  22.423   30  -0.570 0 1.B   
ATOM    935  CA  TRP B 103      27.091  30.778  23.407   65   0.200 0 1.B   
ATOM    936  CB  TRP B 103      27.416  29.294  23.448   69   0.000 0 1.B   
ATOM    937  CG  TRP B 103      26.425  28.486  24.228   68  -0.055 0 1.B   
ATOM    938  CD1 TRP B 103      25.072  28.657  24.258   67   0.130 0 1.B   
ATOM    939  CD2 TRP B 103      26.707  27.378  25.089   68  -0.055 0 1.B   
ATOM    940  NE1 TRP B 103      24.493  27.723  25.082   30  -0.570 0 1.B   
ATOM    942  CE2 TRP B 103      25.475  26.927  25.606   68   0.130 0 1.B   
ATOM    943  CE3 TRP B 103      27.881  26.725  25.475   67   0.000 0 1.B   
ATOM    944  CZ2 TRP B 103      25.384  25.853  26.489   67   0.000 0 1.B   
ATOM    945  CZ3 TRP B 103      27.787  25.655  26.352   67   0.000 0 1.B   
ATOM    946  CH2 TRP B 103      26.547  25.233  26.847   67   0.000 0 1.B   
ATOM    947  C   TRP B 103      27.398  31.441  24.743   66   0.500 0 1.B   
ATOM    948  O   TRP B 103      28.527  31.305  25.240   31  -0.500 0 1.B   
ATOM    949  N   PRO B 104      26.461  32.177  25.348   30  -0.570 0 1.B   
ATOM    950  CA  PRO B 104      26.842  33.102  26.440   65   0.285 0 1.B   
ATOM    951  CB  PRO B 104      25.741  34.162  26.352   69   0.000 0 1.B   
ATOM    952  CG  PRO B 104      24.535  33.357  25.975   69   0.000 0 1.B   
ATOM    953  CD  PRO B 104      25.062  32.390  24.931   69   0.285 0 1.B   
ATOM    954  C   PRO B 104      26.904  32.421  27.806   66   0.500 0 1.B   
ATOM    955  O   PRO B 104      26.040  32.596  28.675   31  -0.500 0 1.B   
ATOM    956  N   VAL B 105      27.952  31.624  28.005   30  -0.570 0 1.B   
ATOM    958  CA  VAL B 105      28.139  30.823  29.212   65   0.200 0 1.B   
ATOM    959  CB  VAL B 105      28.165  29.317  28.895   65   0.000 0 1.B   
ATOM    960  CG1 VAL B 105      28.399  28.515  30.163   70   0.000 0 1.B   
ATOM    961  CG2 VAL B 105      26.863  28.887  28.230   70  -0.000 0 1.B   
ATOM    962  C   VAL B 105      29.433  31.243  29.895   66   0.500 0 1.B   
ATOM    963  O   VAL B 105      30.473  31.377  29.238   31  -0.500 0 1.B   
ATOM    964  N   ALA B 106      29.361  31.462  31.209   30  -0.570 0 1.B   
ATOM    966  CA  ALA B 106      30.540  31.721  32.027   65   0.200 0 1.B   
ATOM    967  CB  ALA B 106      30.707  33.218  32.310   70   0.000 0 1.B   
ATOM    968  C   ALA B 106      30.410  30.945  33.328   66   0.500 0 1.B   
ATOM    969  O   ALA B 106      29.358  30.986  33.975   31  -0.500 0 1.B   
ATOM    970  N   LEU B 107      31.473  30.237  33.703   30  -0.570 0 1.B   
ATOM    972  CA  LEU B 107      31.469  29.371  34.877   65   0.200 0 1.B   
ATOM    973  CB  LEU B 107      32.134  28.034  34.560   69   0.000 0 1.B   
ATOM    974  CG  LEU B 107      31.566  27.262  33.363   65   0.000 0 1.B   
ATOM    975  CD1 LEU B 107      32.243  25.910  33.247   70   0.000 0 1.B   
ATOM    976  CD2 LEU B 107      30.053  27.106  33.481   70   0.000 0 1.B   
ATOM    977  C   LEU B 107      32.188  30.048  36.037   66   0.500 0 1.B   
ATOM    978  O   LEU B 107      33.296  30.569  35.867   31  -0.500 0 1.B   
ATOM    979  N   TYR B 108      31.561  30.031  37.213   30  -0.570 0 1.B   
ATOM    981  CA  TYR B 108      32.126  30.611  38.422   65   0.200 0 1.B   
ATOM    982  CB  TYR B 108      31.297  31.797  38.919   69   0.000 0 1.B   
ATOM    983  CG  TYR B 108      31.293  32.961  37.964   67   0.000 0 1.B   
ATOM    984  CD1 TYR B 108      30.434  32.980  36.879   67   0.000 0 1.B   
ATOM    985  CD2 TYR B 108      32.155  34.036  38.145   67   0.000 0 1.B   
ATOM    986  CE1 TYR B 108      30.423  34.035  35.997   67   0.000 0 1.B   
ATOM    987  CE2 TYR B 108      32.155  35.102  37.266   67   0.000 0 1.B   
ATOM    988  CZ  TYR B 108      31.286  35.092  36.192   66   0.265 0 1.B   
ATOM    989  OH  TYR B 108      31.280  36.149  35.313   71  -0.700 0 1.B   
ATOM    991  C   TYR B 108      32.218  29.571  39.532   66   0.500 0 1.B   
ATOM    992  O   TYR B 108      31.537  28.543  39.513   31  -0.500 0 1.B   
ATOM    993  N   LEU B 109      33.073  29.870  40.506   30  -0.570 0 1.B   
ATOM    995  CA  LEU B 109      33.423  28.960  41.589   65   0.200 0 1.B   
ATOM    996  CB  LEU B 109      34.885  28.529  41.428   69   0.000 0 1.B   
ATOM    997  CG  LEU B 109      35.576  27.570  42.394   65   0.000 0 1.B   
ATOM    998  CD1 LEU B 109      36.637  26.804  41.618   70   0.000 0 1.B   
ATOM    999  CD2 LEU B 109      36.211  28.325  43.548   70   0.000 0 1.B   
ATOM   1000  C   LEU B 109      33.187  29.647  42.930   66   0.500 0 1.B   
ATOM   1001  O   LEU B 109      33.638  30.779  43.138   31  -0.500 0 1.B   
ATOM   1002  N   THR B 110      32.481  28.971  43.828   30  -0.570 0 1.B   
ATOM   1004  CA  THR B 110      32.213  29.516  45.163   65   0.200 0 1.B   
ATOM   1005  CB  THR B 110      31.101  28.722  45.849   65   0.265 0 1.B   
ATOM   1006  OG1 THR B 110      29.877  28.883  45.124   71  -0.700 0 1.B   
ATOM   1008  CG2 THR B 110      30.912  29.198  47.291   70  -0.000 0 1.B   
ATOM   1009  C   THR B 110      33.480  29.495  46.012   66   0.500 0 1.B   
ATOM   1010  O   THR B 110      34.034  28.413  46.245   31  -0.500 0 1.B   
ATOM   1011  N   PRO B 111      33.975  30.644  46.482   30  -0.570 0 1.B   
ATOM   1012  CA  PRO B 111      35.247  30.667  47.224   65   0.285 0 1.B   
ATOM   1013  CB  PRO B 111      35.429  32.149  47.569   69   0.000 0 1.B   
ATOM   1014  CG  PRO B 111      34.650  32.870  46.532   69   0.000 0 1.B   
ATOM   1015  CD  PRO B 111      33.457  32.005  46.264   69   0.285 0 1.B   
ATOM   1016  C   PRO B 111      35.218  29.809  48.481   66   0.500 0 1.B   
ATOM   1017  O   PRO B 111      34.207  29.735  49.183   31  -0.500 0 1.B   
ATOM   1018  N   VAL B 112      36.352  29.158  48.757   30  -0.570 0 1.B   
ATOM   1020  CA  VAL B 112      36.480  28.240  49.885   65   0.200 0 1.B   
ATOM   1021  CB  VAL B 112      36.576  26.794  49.361   65   0.000 0 1.B   
ATOM   1022  CG1 VAL B 112      36.938  25.819  50.468   70   0.000 0 1.B   
ATOM   1023  CG2 VAL B 112      35.249  26.391  48.722   70  -0.000 0 1.B   
ATOM   1024  C   VAL B 112      37.669  28.597  50.781   66   0.500 0 1.B   
ATOM   1025  O   VAL B 112      37.808  28.051  51.881   31  -0.500 0 1.B   
ATOM   1026  N   SER B 113      38.534  29.512  50.333   30  -0.570 0 1.B   
ATOM   1028  CA  SER B 113      39.758  29.854  51.055   65   0.200 0 1.B   
ATOM   1029  CB  SER B 113      40.985  29.229  50.374   69   0.265 0 1.B   
ATOM   1030  OG  SER B 113      41.277  29.874  49.147   71  -0.700 0 1.B   
ATOM   1032  C   SER B 113      39.910  31.371  51.139   66   0.500 0 1.B   
ATOM   1033  O   SER B 113      39.030  32.128  50.721   31  -0.500 0 1.B   
ATOM   1034  N   SER B 114      41.041  31.815  51.701   30  -0.570 0 1.B   
ATOM   1036  CA  SER B 114      41.394  33.233  51.647   65   0.200 0 1.B   
ATOM   1037  CB  SER B 114      42.316  33.629  52.808   69   0.265 0 1.B   
ATOM   1038  OG  SER B 114      41.773  33.303  54.071   71  -0.700 0 1.B   
ATOM   1040  C   SER B 114      42.073  33.568  50.324   66   0.500 0 1.B   
ATOM   1041  O   SER B 114      41.616  34.449  49.585   31  -0.500 0 1.B   
ATOM   1042  N   ALA B 115      43.175  32.875  50.013   30  -0.570 0 1.B   
ATOM   1044  CA  ALA B 115      43.880  33.148  48.766   65   0.200 0 1.B   
ATOM   1045  CB  ALA B 115      44.958  34.217  48.993   70   0.000 0 1.B   
ATOM   1046  C   ALA B 115      44.527  31.902  48.165   66   0.500 0 1.B   
ATOM   1047  O   ALA B 115      45.450  32.040  47.355   31  -0.500 0 1.B   
ATOM   1048  N   GLY B 116      44.087  30.703  48.534   30  -0.570 0 1.B   
ATOM   1050  CA  GLY B 116      44.611  29.489  47.956    1   0.200 0 1.B   
ATOM   1051  C   GLY B 116      44.129  29.303  46.525   66   0.500 0 1.B   
ATOM   1052  O   GLY B 116      43.395  30.114  45.959   31  -0.500 0 1.B   
ATOM   1053  N   GLY B 117      44.563  28.196  45.932   30  -0.570 0 1.B   
ATOM   1055  CA  GLY B 117      44.217  27.886  44.558    1   0.200 0 1.B   
ATOM   1056  C   GLY B 117      44.373  26.407  44.283   66   0.500 0 1.B   
ATOM   1057  O   GLY B 117      44.903  25.651  45.100   31  -0.500 0 1.B   
ATOM   1058  N   VAL B 118      43.872  25.996  43.119   30  -0.570 0 1.B   
ATOM   1060  CA  VAL B 118      44.066  24.644  42.603   65   0.200 0 1.B   
ATOM   1061  CB  VAL B 118      42.737  23.989  42.183   65   0.000 0 1.B   
ATOM   1062  CG1 VAL B 118      42.975  22.545  41.729   70   0.000 0 1.B   
ATOM   1063  CG2 VAL B 118      41.707  24.052  43.304   70  -0.000 0 1.B   
ATOM   1064  C   VAL B 118      44.996  24.742  41.404   66   0.500 0 1.B   
ATOM   1065  O   VAL B 118      44.722  25.495  40.461   31  -0.500 0 1.B   
ATOM   1066  N   ALA B 119      46.087  23.979  41.432   30  -0.570 0 1.B   
ATOM   1068  CA  ALA B 119      47.022  23.963  40.314   65   0.200 0 1.B   
ATOM   1069  CB  ALA B 119      48.423  23.589  40.794   70   0.000 0 1.B   
ATOM   1070  C   ALA B 119      46.513  22.977  39.269   66   0.500 0 1.B   
ATOM   1071  O   ALA B 119      46.328  21.793  39.562   31  -0.500 0 1.B   
ATOM   1072  N   ILE B 120      46.316  23.458  38.046   30  -0.570 0 1.B   
ATOM   1074  CA  ILE B 120      45.759  22.666  36.957   65   0.200 0 1.B   
ATOM   1075  CB  ILE B 120      44.530  23.342  36.317   65   0.000 0 1.B   
ATOM   1076  CG1 ILE B 120      43.500  23.807  37.361   69   0.000 0 1.B   
ATOM   1077  CG2 ILE B 120      43.877  22.381  35.315   70   0.000 0 1.B   
ATOM   1078  CD1 ILE B 120      42.537  22.736  37.846   70   0.000 0 1.B   
ATOM   1079  C   ILE B 120      46.843  22.482  35.909   66   0.500 0 1.B   
ATOM   1080  O   ILE B 120      47.425  23.464  35.434   31  -0.500 0 1.B   
ATOM   1081  N   LYS B 121      47.102  21.232  35.540   30  -0.570 0 1.B   
ATOM   1083  CA  LYS B 121      48.040  20.938  34.467   65   0.200 0 1.B   
ATOM   1084  CB  LYS B 121      48.631  19.538  34.637   69   0.000 0 1.B   
ATOM   1085  CG  LYS B 121      49.773  19.489  35.625   69   0.000 0 1.B   
ATOM   1086  CD  LYS B 121      50.153  18.076  36.006   69   0.000 0 1.B   
ATOM   1087  CE  LYS B 121      51.251  18.093  37.053   69   0.310 0 1.B   
ATOM   1088  NZ  LYS B 121      51.574  16.736  37.572   30  -0.300 0 1.B   
ATOM   1092  C   LYS B 121      47.378  21.060  33.104   66   0.500 0 1.B   
ATOM   1093  O   LYS B 121      46.200  20.730  32.930   31  -0.500 0 1.B   
ATOM   1094  N   ALA B 122      48.144  21.576  32.147   30  -0.570 0 1.B   
ATOM   1096  CA  ALA B 122      47.704  21.621  30.762   65   0.200 0 1.B   
ATOM   1097  CB  ALA B 122      48.881  22.000  29.863   70   0.000 0 1.B   
ATOM   1098  C   ALA B 122      47.136  20.273  30.351   66   0.500 0 1.B   
ATOM   1099  O   ALA B 122      47.738  19.233  30.609   31  -0.500 0 1.B   
ATOM   1100  N   GLY B 123      45.967  20.298  29.721   30  -0.570 0 1.B   
ATOM   1102  CA  GLY B 123      45.327  19.078  29.285    1   0.200 0 1.B   
ATOM   1103  C   GLY B 123      44.341  18.483  30.265   66   0.500 0 1.B   
ATOM   1104  O   GLY B 123      43.815  17.396  29.997   31  -0.500 0 1.B   
ATOM   1105  N   SER B 124      44.056  19.156  31.377   30  -0.570 0 1.B   
ATOM   1107  CA  SER B 124      43.152  18.608  32.379   65   0.200 0 1.B   
ATOM   1108  CB  SER B 124      43.497  19.131  33.779   69   0.265 0 1.B   
ATOM   1109  OG  SER B 124      44.825  18.818  34.155   71  -0.700 0 1.B   
ATOM   1111  C   SER B 124      41.714  18.987  32.058   66   0.500 0 1.B   
ATOM   1112  O   SER B 124      41.435  20.097  31.593   31  -0.500 0 1.B   
ATOM   1113  N   LEU B 125      40.807  18.046  32.302   30  -0.570 0 1.B   
ATOM   1115  CA  LEU B 125      39.381  18.299  32.149   65   0.200 0 1.B   
ATOM   1116  CB  LEU B 125      38.602  16.985  32.173   69   0.000 0 1.B   
ATOM   1117  CG  LEU B 125      37.076  17.109  32.066   65   0.000 0 1.B   
ATOM   1118  CD1 LEU B 125      36.679  17.566  30.679   70   0.000 0 1.B   
ATOM   1119  CD2 LEU B 125      36.389  15.803  32.428   70   0.000 0 1.B   
ATOM   1120  C   LEU B 125      38.927  19.198  33.291   66   0.500 0 1.B   
ATOM   1121  O   LEU B 125      39.261  18.941  34.451   31  -0.500 0 1.B   
ATOM   1122  N   ILE B 126      38.193  20.264  32.977   30  -0.570 0 1.B   
ATOM   1124  CA  ILE B 126      37.639  21.108  34.027   65   0.200 0 1.B   
ATOM   1125  CB  ILE B 126      38.217  22.540  33.975   65   0.000 0 1.B   
ATOM   1126  CG1 ILE B 126      37.782  23.295  32.718   69   0.000 0 1.B   
ATOM   1127  CG2 ILE B 126      39.744  22.509  34.072   70   0.000 0 1.B   
ATOM   1128  CD1 ILE B 126      37.865  24.798  32.917   70   0.000 0 1.B   
ATOM   1129  C   ILE B 126      36.116  21.153  34.042   66   0.500 0 1.B   
ATOM   1130  O   ILE B 126      35.543  21.519  35.082   31  -0.500 0 1.B   
ATOM   1131  N   ALA B 127      35.422  20.805  32.961   30  -0.570 0 1.B   
ATOM   1133  CA  ALA B 127      33.966  20.910  32.994   65   0.200 0 1.B   
ATOM   1134  CB  ALA B 127      33.512  22.374  32.992   70   0.000 0 1.B   
ATOM   1135  C   ALA B 127      33.348  20.176  31.813   66   0.500 0 1.B   
ATOM   1136  O   ALA B 127      33.998  19.931  30.791   31  -0.500 0 1.B   
ATOM   1137  N   VAL B 128      32.077  19.821  31.985   30  -0.570 0 1.B   
ATOM   1139  CA  VAL B 128      31.266  19.184  30.953   65   0.200 0 1.B   
ATOM   1140  CB  VAL B 128      31.034  17.693  31.227   65   0.000 0 1.B   
ATOM   1141  CG1 VAL B 128      30.131  17.086  30.158   70   0.000 0 1.B   
ATOM   1142  CG2 VAL B 128      32.361  16.956  31.272   70  -0.000 0 1.B   
ATOM   1143  C   VAL B 128      29.944  19.937  30.887   66   0.500 0 1.B   
ATOM   1144  O   VAL B 128      29.162  19.914  31.847   31  -0.500 0 1.B   
ATOM   1145  N   LEU B 129      29.697  20.606  29.764   30  -0.570 0 1.B   
ATOM   1147  CA  LEU B 129      28.515  21.427  29.573   65   0.200 0 1.B   
ATOM   1148  CB  LEU B 129      28.904  22.848  29.177   69   0.000 0 1.B   
ATOM   1149  CG  LEU B 129      29.868  23.565  30.123   65   0.000 0 1.B   
ATOM   1150  CD1 LEU B 129      30.189  24.933  29.578   70   0.000 0 1.B   
ATOM   1151  CD2 LEU B 129      29.282  23.683  31.517   70   0.000 0 1.B   
ATOM   1152  C   LEU B 129      27.650  20.812  28.485   66   0.500 0 1.B   
ATOM   1153  O   LEU B 129      28.165  20.317  27.475   31  -0.500 0 1.B   
ATOM   1154  N   ILE B 130      26.339  20.844  28.680   30  -0.570 0 1.B   
ATOM   1156  CA  ILE B 130      25.406  20.273  27.717   65   0.200 0 1.B   
ATOM   1157  CB  ILE B 130      24.516  19.193  28.337   65   0.000 0 1.B   
ATOM   1158  CG1 ILE B 130      25.370  18.086  28.952   69   0.000 0 1.B   
ATOM   1159  CG2 ILE B 130      23.601  18.605  27.264   70   0.000 0 1.B   
ATOM   1160  CD1 ILE B 130      24.653  17.299  30.009   70   0.000 0 1.B   
ATOM   1161  C   ILE B 130      24.574  21.406  27.142   66   0.500 0 1.B   
ATOM   1162  O   ILE B 130      23.765  22.022  27.848   31  -0.500 0 1.B   
ATOM   1163  N   LEU B 131      24.788  21.687  25.864   30  -0.570 0 1.B   
ATOM   1165  CA  LEU B 131      23.965  22.621  25.115   65   0.200 0 1.B   
ATOM   1166  CB  LEU B 131      24.813  23.328  24.061   69   0.000 0 1.B   
ATOM   1167  CG  LEU B 131      24.183  24.438  23.217   65   0.000 0 1.B   
ATOM   1168  CD1 LEU B 131      25.278  25.172  22.464   70   0.000 0 1.B   
ATOM   1169  CD2 LEU B 131      23.143  23.890  22.249   70   0.000 0 1.B   
ATOM   1170  C   LEU B 131      22.825  21.835  24.476   66   0.500 0 1.B   
ATOM   1171  O   LEU B 131      23.067  20.897  23.707   31  -0.500 0 1.B   
ATOM   1172  N   ARG B 132      21.590  22.221  24.781   30  -0.570 0 1.B   
ATOM   1174  CA  ARG B 132      20.408  21.598  24.205   65   0.200 0 1.B   
ATOM   1175  CB  ARG B 132      19.383  21.264  25.284   69   0.000 0 1.B   
ATOM   1176  CG  ARG B 132      18.281  20.367  24.778   69   0.070 0 1.B   
ATOM   1177  CD  ARG B 132      17.135  20.354  25.748   69   0.310 0 1.B   
ATOM   1178  NE  ARG B 132      15.973  19.665  25.199   30  -0.700 0 1.B   
ATOM   1180  CZ  ARG B 132      14.715  19.976  25.488   66   0.640 0 1.B   
ATOM   1181  NH1 ARG B 132      14.442  20.972  26.320   30  -0.800 0 1.B   
ATOM   1184  NH2 ARG B 132      13.723  19.290  24.936   30  -0.800 0 1.B   
ATOM   1187  C   ARG B 132      19.788  22.531  23.180   66   0.500 0 1.B   
ATOM   1188  O   ARG B 132      19.550  23.707  23.475   31  -0.500 0 1.B   
ATOM   1189  N   GLN B 133      19.520  22.002  21.986   30  -0.570 0 1.B   
ATOM   1191  CA  GLN B 133      18.994  22.791  20.878   65   0.200 0 1.B   
ATOM   1192  CB  GLN B 133      20.014  22.878  19.745   69   0.000 0 1.B   
ATOM   1193  CG  GLN B 133      19.535  23.676  18.544   69   0.000 0 1.B   
ATOM   1194  CD  GLN B 133      19.185  22.797  17.358   66   0.500 0 1.B   
ATOM   1195  OE1 GLN B 133      19.927  21.882  17.008   31  -0.500 0 1.B   
ATOM   1196  NE2 GLN B 133      18.050  23.083  16.724   30  -0.850 0 1.B   
ATOM   1199  C   GLN B 133      17.691  22.189  20.370   66   0.500 0 1.B   
ATOM   1200  O   GLN B 133      17.630  20.998  20.044   31  -0.500 0 1.B   
ATOM   1201  N   THR B 134      16.656  23.020  20.311   30  -0.570 0 1.B   
ATOM   1203  CA  THR B 134      15.374  22.697  19.702   65   0.200 0 1.B   
ATOM   1204  CB  THR B 134      14.276  22.508  20.760   65   0.265 0 1.B   
ATOM   1205  OG1 THR B 134      14.107  23.727  21.495   71  -0.700 0 1.B   
ATOM   1207  CG2 THR B 134      14.644  21.385  21.722   70  -0.000 0 1.B   
ATOM   1208  C   THR B 134      15.021  23.831  18.749   66   0.500 0 1.B   
ATOM   1209  O   THR B 134      15.812  24.756  18.535   31  -0.500 0 1.B   
ATOM   1210  N   ASN B 135      13.825  23.764  18.177   30  -0.570 0 1.B   
ATOM   1212  CA  ASN B 135      13.375  24.782  17.239   65   0.200 0 1.B   
ATOM   1213  CB  ASN B 135      13.900  24.486  15.828   69  -0.000 0 1.B   
ATOM   1214  CG  ASN B 135      13.409  23.149  15.290   66   0.500 0 1.B   
ATOM   1215  OD1 ASN B 135      12.274  22.743  15.538   31  -0.500 0 1.B   
ATOM   1216  ND2 ASN B 135      14.274  22.453  14.559   30  -0.850 0 1.B   
ATOM   1219  C   ASN B 135      11.851  24.858  17.270   66   0.500 0 1.B   
ATOM   1220  O   ASN B 135      11.185  24.146  18.027   31  -0.500 0 1.B   
ATOM   1221  N   ASN B 136      11.305  25.739  16.433   30  -0.570 0 1.B   
ATOM   1223  CA  ASN B 136       9.867  25.918  16.287   65   0.200 0 1.B   
ATOM   1224  CB  ASN B 136       9.485  27.393  16.360   69  -0.000 0 1.B   
ATOM   1225  CG  ASN B 136       9.980  28.181  15.161   66   0.500 0 1.B   
ATOM   1226  OD1 ASN B 136      10.808  27.698  14.385   31  -0.500 0 1.B   
ATOM   1227  ND2 ASN B 136       9.453  29.389  14.988   30  -0.850 0 1.B   
ATOM   1230  C   ASN B 136       9.377  25.333  14.967   66   0.500 0 1.B   
ATOM   1231  O   ASN B 136       8.402  25.826  14.389   31  -0.500 0 1.B   
ATOM   1232  N   TYR B 137      10.024  24.282  14.489   30  -0.570 0 1.B   
ATOM   1234  CA  TYR B 137       9.721  23.771  13.159   65   0.200 0 1.B   
ATOM   1235  CB  TYR B 137      10.919  24.113  12.259   69   0.000 0 1.B   
ATOM   1236  CG  TYR B 137      10.969  23.362  10.949   67   0.000 0 1.B   
ATOM   1237  CD1 TYR B 137      10.164  23.737   9.883   67   0.000 0 1.B   
ATOM   1238  CD2 TYR B 137      11.840  22.291  10.767   67   0.000 0 1.B   
ATOM   1239  CE1 TYR B 137      10.214  23.064   8.679   67   0.000 0 1.B   
ATOM   1240  CE2 TYR B 137      11.895  21.611   9.561   67   0.000 0 1.B   
ATOM   1241  CZ  TYR B 137      11.077  22.001   8.525   66   0.265 0 1.B   
ATOM   1242  OH  TYR B 137      11.130  21.332   7.324   71  -0.700 0 1.B   
ATOM   1244  C   TYR B 137       9.466  22.277  13.111   66   0.500 0 1.B   
ATOM   1245  O   TYR B 137       8.537  21.840  12.429   31  -0.500 0 1.B   
ATOM   1246  N   ASN B 138      10.247  21.487  13.833   30  -0.570 0 1.B   
ATOM   1248  CA  ASN B 138      10.067  20.043  13.890   65   0.200 0 1.B   
ATOM   1249  CB  ASN B 138      10.941  19.356  12.829   69  -0.000 0 1.B   
ATOM   1250  CG  ASN B 138      12.427  19.558  13.070   66   0.500 0 1.B   
ATOM   1251  OD1 ASN B 138      12.836  20.147  14.073   31  -0.500 0 1.B   
ATOM   1252  ND2 ASN B 138      13.245  19.091  12.135   30  -0.850 0 1.B   
ATOM   1255  C   ASN B 138      10.351  19.615  15.325   66   0.500 0 1.B   
ATOM   1256  O   ASN B 138      10.286  20.418  16.263   31  -0.500 0 1.B   
ATOM   1257  N   SER B 139      10.677  18.340  15.505   30  -0.570 0 1.B   
ATOM   1259  CA  SER B 139      10.895  17.781  16.831   65   0.200 0 1.B   
ATOM   1260  CB  SER B 139      10.050  16.518  17.021   69   0.265 0 1.B   
ATOM   1261  OG  SER B 139      10.344  15.540  16.046   71  -0.700 0 1.B   
ATOM   1263  C   SER B 139      12.373  17.503  17.090   66   0.500 0 1.B   
ATOM   1264  O   SER B 139      12.707  16.729  17.994   31  -0.500 0 1.B   
ATOM   1265  N   ASP B 140      13.263  18.115  16.305   30  -0.570 0 1.B   
ATOM   1267  CA  ASP B 140      14.686  18.083  16.621   65   0.200 0 1.B   
ATOM   1268  CB  ASP B 140      15.456  19.052  15.719   69  -0.100 0 1.B   
ATOM   1269  CG  ASP B 140      15.641  18.527  14.310   66   0.700 0 1.B   
ATOM   1270  OD1 ASP B 140      15.315  17.347  14.056   31  -0.800 0 1.B   
ATOM   1271  OD2 ASP B 140      16.112  19.303  13.447   31  -0.800 0 1.B   
ATOM   1272  C   ASP B 140      14.912  18.449  18.082   66   0.500 0 1.B   
ATOM   1273  O   ASP B 140      14.376  19.443  18.581   31  -0.500 0 1.B   
ATOM   1274  N   ASP B 141      15.714  17.632  18.761   30  -0.570 0 1.B   
ATOM   1276  CA  ASP B 141      16.027  17.811  20.179   65   0.200 0 1.B   
ATOM   1277  CB  ASP B 141      15.005  17.124  21.077   69  -0.100 0 1.B   
ATOM   1278  CG  ASP B 141      15.190  17.463  22.546   66   0.700 0 1.B   
ATOM   1279  OD1 ASP B 141      16.269  17.978  22.907   31  -0.800 0 1.B   
ATOM   1280  OD2 ASP B 141      14.261  17.204  23.343   31  -0.800 0 1.B   
ATOM   1281  C   ASP B 141      17.432  17.235  20.365   66   0.500 0 1.B   
ATOM   1282  O   ASP B 141      17.595  16.045  20.643   31  -0.500 0 1.B   
ATOM   1283  N   PHE B 142      18.437  18.090  20.198   30  -0.570 0 1.B   
ATOM   1285  CA  PHE B 142      19.815  17.641  20.092   65   0.200 0 1.B   
ATOM   1286  CB  PHE B 142      20.463  18.161  18.805   69   0.000 0 1.B   
ATOM   1287  CG  PHE B 142      19.774  17.709  17.548   67   0.000 0 1.B   
ATOM   1288  CD1 PHE B 142      19.442  16.377  17.362   67   0.000 0 1.B   
ATOM   1289  CD2 PHE B 142      19.461  18.622  16.554   67   0.000 0 1.B   
ATOM   1290  CE1 PHE B 142      18.807  15.960  16.206   67   0.000 0 1.B   
ATOM   1291  CE2 PHE B 142      18.827  18.214  15.393   67   0.000 0 1.B   
ATOM   1292  CZ  PHE B 142      18.500  16.879  15.219   67   0.000 0 1.B   
ATOM   1293  C   PHE B 142      20.637  18.107  21.285   66   0.500 0 1.B   
ATOM   1294  O   PHE B 142      20.358  19.145  21.895   31  -0.500 0 1.B   
ATOM   1295  N   GLN B 143      21.667  17.328  21.595   30  -0.570 0 1.B   
ATOM   1297  CA  GLN B 143      22.637  17.661  22.623   65   0.200 0 1.B   
ATOM   1298  CB  GLN B 143      22.800  16.520  23.626   69   0.000 0 1.B   
ATOM   1299  CG  GLN B 143      21.623  16.340  24.540   69   0.000 0 1.B   
ATOM   1300  CD  GLN B 143      22.005  15.653  25.832   66   0.500 0 1.B   
ATOM   1301  OE1 GLN B 143      23.023  14.957  25.904   31  -0.500 0 1.B   
ATOM   1302  NE2 GLN B 143      21.202  15.859  26.869   30  -0.850 0 1.B   
ATOM   1305  C   GLN B 143      23.970  17.962  21.965   66   0.500 0 1.B   
ATOM   1306  O   GLN B 143      24.465  17.167  21.160   31  -0.500 0 1.B   
ATOM   1307  N   PHE B 144      24.520  19.121  22.288   30  -0.570 0 1.B   
ATOM   1309  CA  PHE B 144      25.881  19.485  21.925   65   0.200 0 1.B   
ATOM   1310  CB  PHE B 144      25.906  20.864  21.261   69   0.000 0 1.B   
ATOM   1311  CG  PHE B 144      25.292  20.897  19.879   67   0.000 0 1.B   
ATOM   1312  CD1 PHE B 144      23.920  20.771  19.703   67   0.000 0 1.B   
ATOM   1313  CD2 PHE B 144      26.086  21.102  18.761   67   0.000 0 1.B   
ATOM   1314  CE1 PHE B 144      23.358  20.818  18.434   67   0.000 0 1.B   
ATOM   1315  CE2 PHE B 144      25.531  21.151  17.493   67   0.000 0 1.B   
ATOM   1316  CZ  PHE B 144      24.166  21.009  17.328   67   0.000 0 1.B   
ATOM   1317  C   PHE B 144      26.677  19.467  23.228   66   0.500 0 1.B   
ATOM   1318  O   PHE B 144      26.525  20.367  24.063   31  -0.500 0 1.B   
ATOM   1319  N   VAL B 145      27.528  18.456  23.403   30  -0.570 0 1.B   
ATOM   1321  CA  VAL B 145      28.244  18.252  24.658   65   0.200 0 1.B   
ATOM   1322  CB  VAL B 145      28.296  16.768  25.054   65   0.000 0 1.B   
ATOM   1323  CG1 VAL B 145      28.980  16.617  26.400   70   0.000 0 1.B   
ATOM   1324  CG2 VAL B 145      26.895  16.174  25.117   70  -0.000 0 1.B   
ATOM   1325  C   VAL B 145      29.646  18.827  24.524   66   0.500 0 1.B   
ATOM   1326  O   VAL B 145      30.435  18.385  23.679   31  -0.500 0 1.B   
ATOM   1327  N   TRP B 146      29.959  19.813  25.358   30  -0.570 0 1.B   
ATOM   1329  CA  TRP B 146      31.243  20.498  25.317   65   0.200 0 1.B   
ATOM   1330  CB  TRP B 146      31.036  22.010  25.311   69   0.000 0 1.B   
ATOM   1331  CG  TRP B 146      30.147  22.479  24.203   68  -0.055 0 1.B   
ATOM   1332  CD1 TRP B 146      28.832  22.830  24.303   67   0.130 0 1.B   
ATOM   1333  CD2 TRP B 146      30.504  22.646  22.828   68  -0.055 0 1.B   
ATOM   1334  NE1 TRP B 146      28.349  23.207  23.073   30  -0.570 0 1.B   
ATOM   1336  CE2 TRP B 146      29.356  23.105  22.150   68   0.130 0 1.B   
ATOM   1337  CE3 TRP B 146      31.683  22.455  22.104   67   0.000 0 1.B   
ATOM   1338  CZ2 TRP B 146      29.353  23.371  20.786   67   0.000 0 1.B   
ATOM   1339  CZ3 TRP B 146      31.678  22.723  20.748   67   0.000 0 1.B   
ATOM   1340  CH2 TRP B 146      30.521  23.176  20.104   67   0.000 0 1.B   
ATOM   1341  C   TRP B 146      32.059  20.056  26.524   66   0.500 0 1.B   
ATOM   1342  O   TRP B 146      31.700  20.357  27.669   31  -0.500 0 1.B   
ATOM   1343  N   ASN B 147      33.145  19.332  26.266   30  -0.570 0 1.B   
ATOM   1345  CA  ASN B 147      34.084  18.927  27.306   65   0.200 0 1.B   
ATOM   1346  CB  ASN B 147      34.616  17.528  27.009   69  -0.000 0 1.B   
ATOM   1347  CG  ASN B 147      33.505  16.495  26.926   66   0.500 0 1.B   
ATOM   1348  OD1 ASN B 147      32.737  16.316  27.869   31  -0.500 0 1.B   
ATOM   1349  ND2 ASN B 147      33.397  15.835  25.785   30  -0.850 0 1.B   
ATOM   1352  C   ASN B 147      35.196  19.971  27.357   66   0.500 0 1.B   
ATOM   1353  O   ASN B 147      35.986  20.094  26.414   31  -0.500 0 1.B   
ATOM   1354  N   ILE B 148      35.246  20.728  28.451   30  -0.570 0 1.B   
ATOM   1356  CA  ILE B 148      36.131  21.881  28.564   65   0.200 0 1.B   
ATOM   1357  CB  ILE B 148      35.463  23.019  29.350   65   0.000 0 1.B   
ATOM   1358  CG1 ILE B 148      34.056  23.306  28.813   69   0.000 0 1.B   
ATOM   1359  CG2 ILE B 148      36.339  24.267  29.311   70   0.000 0 1.B   
ATOM   1360  CD1 ILE B 148      34.001  23.638  27.334   70   0.000 0 1.B   
ATOM   1361  C   ILE B 148      37.431  21.456  29.232   66   0.500 0 1.B   
ATOM   1362  O   ILE B 148      37.422  20.900  30.335   31  -0.500 0 1.B   
ATOM   1363  N   TYR B 149      38.552  21.717  28.560   30  -0.570 0 1.B   
ATOM   1365  CA  TYR B 149      39.882  21.360  29.037   65   0.200 0 1.B   
ATOM   1366  CB  TYR B 149      40.575  20.407  28.064   69   0.000 0 1.B   
ATOM   1367  CG  TYR B 149      40.003  19.012  28.029   67   0.000 0 1.B   
ATOM   1368  CD1 TYR B 149      38.851  18.728  27.306   67   0.000 0 1.B   
ATOM   1369  CD2 TYR B 149      40.649  17.966  28.669   67   0.000 0 1.B   
ATOM   1370  CE1 TYR B 149      38.334  17.443  27.265   67   0.000 0 1.B   
ATOM   1371  CE2 TYR B 149      40.142  16.684  28.628   67   0.000 0 1.B   
ATOM   1372  CZ  TYR B 149      38.985  16.428  27.924   66   0.265 0 1.B   
ATOM   1373  OH  TYR B 149      38.478  15.148  27.871   71  -0.700 0 1.B   
ATOM   1375  C   TYR B 149      40.740  22.607  29.189   66   0.500 0 1.B   
ATOM   1376  O   TYR B 149      40.579  23.588  28.454   31  -0.500 0 1.B   
ATOM   1377  N   ALA B 150      41.666  22.551  30.141   30  -0.570 0 1.B   
ATOM   1379  CA  ALA B 150      42.693  23.572  30.268   65   0.200 0 1.B   
ATOM   1380  CB  ALA B 150      43.339  23.520  31.652   70   0.000 0 1.B   
ATOM   1381  C   ALA B 150      43.749  23.364  29.191   66   0.500 0 1.B   
ATOM   1382  O   ALA B 150      44.311  22.274  29.061   31  -0.500 0 1.B   
ATOM   1383  N   ASN B 151      44.006  24.407  28.404   30  -0.570 0 1.B   
ATOM   1385  CA  ASN B 151      45.068  24.340  27.410   65   0.200 0 1.B   
ATOM   1386  CB  ASN B 151      44.798  25.325  26.270   69  -0.000 0 1.B   
ATOM   1387  CG  ASN B 151      45.606  25.010  25.019   66   0.500 0 1.B   
ATOM   1388  OD1 ASN B 151      45.695  23.856  24.597   31  -0.500 0 1.B   
ATOM   1389  ND2 ASN B 151      46.205  26.035  24.428   30  -0.850 0 1.B   
ATOM   1392  C   ASN B 151      46.430  24.643  28.016   66   0.500 0 1.B   
ATOM   1393  O   ASN B 151      47.453  24.277  27.429   31  -0.500 0 1.B   
ATOM   1394  N   ASN B 152      46.458  25.296  29.175   30  -0.570 0 1.B   
ATOM   1396  CA  ASN B 152      47.678  25.808  29.783   65   0.200 0 1.B   
ATOM   1397  CB  ASN B 152      47.729  27.340  29.691   69  -0.000 0 1.B   
ATOM   1398  CG  ASN B 152      46.461  27.991  30.217   66   0.500 0 1.B   
ATOM   1399  OD1 ASN B 152      45.390  27.375  30.232   31  -0.500 0 1.B   
ATOM   1400  ND2 ASN B 152      46.574  29.238  30.658   30  -0.850 0 1.B   
ATOM   1403  C   ASN B 152      47.753  25.382  31.243   66   0.500 0 1.B   
ATOM   1404  O   ASN B 152      46.732  25.130  31.890   31  -0.500 0 1.B   
ATOM   1405  N   ASP B 153      48.979  25.313  31.760   30  -0.570 0 1.B   
ATOM   1407  CA  ASP B 153      49.174  25.182  33.198   65   0.200 0 1.B   
ATOM   1408  CB  ASP B 153      50.656  24.997  33.537   69  -0.100 0 1.B   
ATOM   1409  CG  ASP B 153      51.172  23.618  33.206   66   0.700 0 1.B   
ATOM   1410  OD1 ASP B 153      50.364  22.736  32.861   31  -0.800 0 1.B   
ATOM   1411  OD2 ASP B 153      52.406  23.416  33.297   31  -0.800 0 1.B   
ATOM   1412  C   ASP B 153      48.662  26.454  33.853   66   0.500 0 1.B   
ATOM   1413  O   ASP B 153      49.038  27.554  33.445   31  -0.500 0 1.B   
ATOM   1414  N   VAL B 154      47.804  26.320  34.861   30  -0.570 0 1.B   
ATOM   1416  CA  VAL B 154      47.198  27.490  35.481   65   0.200 0 1.B   
ATOM   1417  CB  VAL B 154      45.988  27.982  34.640   65   0.000 0 1.B   
ATOM   1418  CG1 VAL B 154      44.762  27.079  34.832   70   0.000 0 1.B   
ATOM   1419  CG2 VAL B 154      45.670  29.439  34.936   70  -0.000 0 1.B   
ATOM   1420  C   VAL B 154      46.800  27.154  36.911   66   0.500 0 1.B   
ATOM   1421  O   VAL B 154      46.615  25.989  37.264   31  -0.500 0 1.B   
ATOM   1422  N   VAL B 155      46.658  28.189  37.736   30  -0.570 0 1.B   
ATOM   1424  CA  VAL B 155      46.145  28.064  39.094   65   0.200 0 1.B   
ATOM   1425  CB  VAL B 155      47.080  28.703  40.132   65   0.000 0 1.B   
ATOM   1426  CG1 VAL B 155      46.446  28.644  41.519   70   0.000 0 1.B   
ATOM   1427  CG2 VAL B 155      48.438  28.014  40.140   70  -0.000 0 1.B   
ATOM   1428  C   VAL B 155      44.781  28.731  39.121   66   0.500 0 1.B   
ATOM   1429  O   VAL B 155      44.651  29.911  38.765   31  -0.500 0 1.B   
ATOM   1430  N   VAL B 156      43.767  27.985  39.538   30  -0.570 0 1.B   
ATOM   1432  CA  VAL B 156      42.417  28.516  39.685   65   0.200 0 1.B   
ATOM   1433  CB  VAL B 156      41.360  27.451  39.380   65   0.000 0 1.B   
ATOM   1434  CG1 VAL B 156      39.979  27.953  39.753   70   0.000 0 1.B   
ATOM   1435  CG2 VAL B 156      41.409  27.079  37.906   70  -0.000 0 1.B   
ATOM   1436  C   VAL B 156      42.279  29.039  41.112   66   0.500 0 1.B   
ATOM   1437  O   VAL B 156      42.415  28.252  42.060   31  -0.500 0 1.B   
ATOM   1438  N   PRO B 157      42.022  30.332  41.308   30  -0.570 0 1.B   
ATOM   1439  CA  PRO B 157      41.908  30.856  42.672   65   0.285 0 1.B   
ATOM   1440  CB  PRO B 157      41.910  32.373  42.465   69   0.000 0 1.B   
ATOM   1441  CG  PRO B 157      41.274  32.557  41.125   69   0.000 0 1.B   
ATOM   1442  CD  PRO B 157      41.690  31.355  40.299   69   0.285 0 1.B   
ATOM   1443  C   PRO B 157      40.626  30.375  43.340   66   0.500 0 1.B   
ATOM   1444  O   PRO B 157      39.549  30.384  42.738   31  -0.500 0 1.B   
ATOM   1445  N   THR B 158      40.757  29.933  44.589   30  -0.570 0 1.B   
ATOM   1447  CA  THR B 158      39.632  29.468  45.386   65   0.200 0 1.B   
ATOM   1448  CB  THR B 158      39.941  28.092  45.977   65   0.265 0 1.B   
ATOM   1449  OG1 THR B 158      41.076  28.192  46.850   71  -0.700 0 1.B   
ATOM   1451  CG2 THR B 158      40.238  27.088  44.876   70  -0.000 0 1.B   
ATOM   1452  C   THR B 158      39.284  30.432  46.512   66   0.500 0 1.B   
ATOM   1453  O   THR B 158      38.470  30.088  47.375   31  -0.500 0 1.B   
ATOM   1454  N   GLY B 159      39.874  31.621  46.533   30  -0.570 0 1.B   
ATOM   1456  CA  GLY B 159      39.671  32.520  47.651    1   0.200 0 1.B   
ATOM   1457  C   GLY B 159      39.032  33.848  47.285   66   0.500 0 1.B   
ATOM   1458  O   GLY B 159      38.615  34.061  46.142   31  -0.500 0 1.B   
ATOM   1459  N   GLY B 160      38.943  34.740  48.270   30  -0.570 0 1.B   
ATOM   1461  CA  GLY B 160      38.541  36.113  48.026    1   0.200 0 1.B   
ATOM   1462  C   GLY B 160      39.651  37.002  47.510   66   0.500 0 1.B   
ATOM   1463  O   GLY B 160      39.389  38.149  47.139   31  -0.500 0 1.B   
ATOM   1464  N   CYS B 161      40.880  36.490  47.472   30  -0.570 0 1.B   
ATOM   1466  CA  CYS B 161      42.079  37.282  47.238   65   0.200 0 1.B   
ATOM   1467  CB  CYS B 161      42.801  37.592  48.567   69   0.300 0 1.B   
ATOM   1468  SG  CYS B 161      41.747  38.371  49.852   82  -0.300 0 1.B   
ATOM   1469  C   CYS B 161      42.993  36.507  46.298   66   0.500 0 1.B   
ATOM   1470  O   CYS B 161      42.959  35.273  46.257   31  -0.500 0 1.B   
ATOM   1471  N   ASP B 162      43.801  37.238  45.530   30  -0.570 0 1.B   
ATOM   1473  CA  ASP B 162      44.711  36.626  44.570   65   0.200 0 1.B   
ATOM   1474  CB  ASP B 162      44.137  36.694  43.145   69  -0.100 0 1.B   
ATOM   1475  CG  ASP B 162      44.606  35.548  42.273   66   0.700 0 1.B   
ATOM   1476  OD1 ASP B 162      45.453  34.752  42.734   31  -0.800 0 1.B   
ATOM   1477  OD2 ASP B 162      44.122  35.441  41.128   31  -0.800 0 1.B   
ATOM   1478  C   ASP B 162      46.071  37.314  44.649   66   0.500 0 1.B   
ATOM   1479  O   ASP B 162      46.205  38.414  45.195   31  -0.500 0 1.B   
ATOM   1480  N   VAL B 163      47.083  36.650  44.096   30  -0.570 0 1.B   
ATOM   1482  CA  VAL B 163      48.469  37.074  44.241   65   0.200 0 1.B   
ATOM   1483  CB  VAL B 163      49.309  36.031  45.001   65   0.000 0 1.B   
ATOM   1484  CG1 VAL B 163      48.885  35.970  46.459   70   0.000 0 1.B   
ATOM   1485  CG2 VAL B 163      49.175  34.663  44.345   70  -0.000 0 1.B   
ATOM   1486  C   VAL B 163      49.078  37.351  42.870   66   0.500 0 1.B   
ATOM   1487  O   VAL B 163      48.643  36.821  41.844   31  -0.500 0 1.B   
ATOM   1488  N   SER B 164      50.110  38.203  42.868   30  -0.570 0 1.B   
ATOM   1490  CA  SER B 164      50.797  38.547  41.630   65   0.200 0 1.B   
ATOM   1491  CB  SER B 164      51.827  39.645  41.881   69   0.265 0 1.B   
ATOM   1492  OG  SER B 164      52.725  39.271  42.909   71  -0.700 0 1.B   
ATOM   1494  C   SER B 164      51.479  37.335  41.011   66   0.500 0 1.B   
ATOM   1495  O   SER B 164      51.672  37.288  39.789   31  -0.500 0 1.B   
ATOM   1496  N   ALA B 165      51.852  36.352  41.829   30  -0.570 0 1.B   
ATOM   1498  CA  ALA B 165      52.483  35.137  41.334   65   0.200 0 1.B   
ATOM   1499  CB  ALA B 165      53.954  35.368  40.968   70   0.000 0 1.B   
ATOM   1500  C   ALA B 165      52.375  34.056  42.400   66   0.500 0 1.B   
ATOM   1501  O   ALA B 165      52.386  34.343  43.599   31  -0.500 0 1.B   
ATOM   1502  N   ARG B 166      52.259  32.811  41.942   30  -0.570 0 1.B   
ATOM   1504  CA  ARG B 166      52.123  31.654  42.817   65   0.200 0 1.B   
ATOM   1505  CB  ARG B 166      51.127  30.655  42.215   69   0.000 0 1.B   
ATOM   1506  CG  ARG B 166      49.721  31.194  42.098   69   0.070 0 1.B   
ATOM   1507  CD  ARG B 166      48.958  30.980  43.378   69   0.310 0 1.B   
ATOM   1508  NE  ARG B 166      47.692  31.699  43.391   30  -0.700 0 1.B   
ATOM   1510  CZ  ARG B 166      46.830  31.665  44.400   66   0.640 0 1.B   
ATOM   1511  NH1 ARG B 166      47.092  30.940  45.480   30  -0.800 0 1.B   
ATOM   1514  NH2 ARG B 166      45.702  32.356  44.330   30  -0.800 0 1.B   
ATOM   1517  C   ARG B 166      53.443  30.935  43.040   66   0.500 0 1.B   
ATOM   1518  O   ARG B 166      53.593  30.222  44.040   31  -0.500 0 1.B   
ATOM   1519  N   ASP B 167      54.403  31.140  42.142   30  -0.570 0 1.B   
ATOM   1521  CA  ASP B 167      55.694  30.463  42.164   65   0.200 0 1.B   
ATOM   1522  CB  ASP B 167      55.732  29.383  41.084   69  -0.100 0 1.B   
ATOM   1523  CG  ASP B 167      56.862  28.389  41.276   66   0.700 0 1.B   
ATOM   1524  OD1 ASP B 167      57.702  28.609  42.171   31  -0.800 0 1.B   
ATOM   1525  OD2 ASP B 167      56.908  27.385  40.527   31  -0.800 0 1.B   
ATOM   1526  C   ASP B 167      56.727  31.559  41.929   66   0.500 0 1.B   
ATOM   1527  O   ASP B 167      56.911  32.008  40.795   31  -0.500 0 1.B   
ATOM   1528  N   VAL B 168      57.413  31.985  42.991   30  -0.570 0 1.B   
ATOM   1530  CA  VAL B 168      58.374  33.081  42.915   65   0.200 0 1.B   
ATOM   1531  CB  VAL B 168      58.082  34.181  43.956   65   0.000 0 1.B   
ATOM   1532  CG1 VAL B 168      59.106  35.306  43.832   70   0.000 0 1.B   
ATOM   1533  CG2 VAL B 168      56.675  34.725  43.793   70  -0.000 0 1.B   
ATOM   1534  C   VAL B 168      59.772  32.521  43.112   66   0.500 0 1.B   
ATOM   1535  O   VAL B 168      60.007  31.695  44.002   31  -0.500 0 1.B   
ATOM   1536  N   THR B 169      60.698  32.977  42.274   30  -0.570 0 1.B   
ATOM   1538  CA  THR B 169      62.104  32.615  42.381   65   0.200 0 1.B   
ATOM   1539  CB  THR B 169      62.539  31.738  41.200   65   0.265 0 1.B   
ATOM   1540  OG1 THR B 169      61.842  30.486  41.248   71  -0.700 0 1.B   
ATOM   1542  CG2 THR B 169      64.031  31.474  41.247   70  -0.000 0 1.B   
ATOM   1543  C   THR B 169      62.924  33.897  42.433   66   0.500 0 1.B   
ATOM   1544  O   THR B 169      62.759  34.779  41.583   31  -0.500 0 1.B   
ATOM   1545  N   VAL B 170      63.801  34.001  43.433   30  -0.570 0 1.B   
ATOM   1547  CA  VAL B 170      64.708  35.132  43.567   65   0.200 0 1.B   
ATOM   1548  CB  VAL B 170      64.363  36.055  44.757   65   0.000 0 1.B   
ATOM   1549  CG1 VAL B 170      63.023  36.732  44.546   70   0.000 0 1.B   
ATOM   1550  CG2 VAL B 170      64.406  35.283  46.075   70  -0.000 0 1.B   
ATOM   1551  C   VAL B 170      66.131  34.616  43.713   66   0.500 0 1.B   
ATOM   1552  O   VAL B 170      66.373  33.484  44.139   31  -0.500 0 1.B   
ATOM   1553  N   THR B 171      67.075  35.474  43.336   30  -0.570 0 1.B   
ATOM   1555  CA  THR B 171      68.500  35.179  43.401   65   0.200 0 1.B   
ATOM   1556  CB  THR B 171      69.121  35.246  42.004   65   0.265 0 1.B   
ATOM   1557  OG1 THR B 171      68.370  34.424  41.102   71  -0.700 0 1.B   
ATOM   1559  CG2 THR B 171      70.562  34.783  42.032   70  -0.000 0 1.B   
ATOM   1560  C   THR B 171      69.170  36.179  44.332   66   0.500 0 1.B   
ATOM   1561  O   THR B 171      69.136  37.388  44.079   31  -0.500 0 1.B   
ATOM   1562  N   LEU B 172      69.764  35.680  45.411   30  -0.570 0 1.B   
ATOM   1564  CA  LEU B 172      70.528  36.537  46.301   65   0.200 0 1.B   
ATOM   1565  CB  LEU B 172      70.842  35.818  47.610   69   0.000 0 1.B   
ATOM   1566  CG  LEU B 172      69.669  35.595  48.566   65   0.000 0 1.B   
ATOM   1567  CD1 LEU B 172      69.907  34.382  49.451   70   0.000 0 1.B   
ATOM   1568  CD2 LEU B 172      69.451  36.831  49.414   70   0.000 0 1.B   
ATOM   1569  C   LEU B 172      71.836  36.960  45.636   66   0.500 0 1.B   
ATOM   1570  O   LEU B 172      72.358  36.249  44.774   31  -0.500 0 1.B   
ATOM   1571  N   PRO B 173      72.389  38.111  46.023   30  -0.570 0 1.B   
ATOM   1572  CA  PRO B 173      73.819  38.336  45.779   65   0.285 0 1.B   
ATOM   1573  CB  PRO B 173      74.106  39.700  46.428   69   0.000 0 1.B   
ATOM   1574  CG  PRO B 173      72.790  40.256  46.857   69   0.000 0 1.B   
ATOM   1575  CD  PRO B 173      71.796  39.141  46.895   69   0.285 0 1.B   
ATOM   1576  C   PRO B 173      74.606  37.220  46.448   66   0.500 0 1.B   
ATOM   1577  O   PRO B 173      74.094  36.498  47.309   31  -0.500 0 1.B   
ATOM   1578  N   ASP B 174      75.864  37.073  46.053   30  -0.570 0 1.B   
ATOM   1580  CA  ASP B 174      76.704  36.095  46.725   65   0.200 0 1.B   
ATOM   1581  CB  ASP B 174      78.078  36.003  46.059   69  -0.100 0 1.B   
ATOM   1582  CG  ASP B 174      78.024  35.311  44.706   66   0.700 0 1.B   
ATOM   1583  OD1 ASP B 174      76.952  34.756  44.372   31  -0.800 0 1.B   
ATOM   1584  OD2 ASP B 174      79.049  35.306  43.991   31  -0.800 0 1.B   
ATOM   1585  C   ASP B 174      76.842  36.461  48.200   66   0.500 0 1.B   
ATOM   1586  O   ASP B 174      76.835  37.638  48.576   31  -0.500 0 1.B   
ATOM   1587  N   TYR B 175      76.955  35.438  49.036   30  -0.570 0 1.B   
ATOM   1589  CA  TYR B 175      76.972  35.634  50.474   65   0.200 0 1.B   
ATOM   1590  CB  TYR B 175      77.209  34.297  51.174   69   0.000 0 1.B   
ATOM   1591  CG  TYR B 175      77.454  34.418  52.661   67   0.000 0 1.B   
ATOM   1592  CD1 TYR B 175      78.733  34.618  53.160   67   0.000 0 1.B   
ATOM   1593  CD2 TYR B 175      76.402  34.333  53.562   67   0.000 0 1.B   
ATOM   1594  CE1 TYR B 175      78.960  34.735  54.520   67   0.000 0 1.B   
ATOM   1595  CE2 TYR B 175      76.615  34.446  54.923   67   0.000 0 1.B   
ATOM   1596  CZ  TYR B 175      77.895  34.644  55.397   66   0.265 0 1.B   
ATOM   1597  OH  TYR B 175      78.097  34.759  56.752   71  -0.700 0 1.B   
ATOM   1599  C   TYR B 175      78.057  36.639  50.871   66   0.500 0 1.B   
ATOM   1600  O   TYR B 175      79.192  36.541  50.380   31  -0.500 0 1.B   
ATOM   1601  N   PRO B 176      77.759  37.615  51.756   30  -0.570 0 1.B   
ATOM   1602  CA  PRO B 176      76.466  37.896  52.382   65   0.285 0 1.B   
ATOM   1603  CB  PRO B 176      76.864  38.442  53.752   69   0.000 0 1.B   
ATOM   1604  CG  PRO B 176      78.141  39.190  53.477   69   0.000 0 1.B   
ATOM   1605  CD  PRO B 176      78.788  38.548  52.247   69   0.285 0 1.B   
ATOM   1606  C   PRO B 176      75.695  38.932  51.574   66   0.500 0 1.B   
ATOM   1607  O   PRO B 176      76.303  39.615  50.748   31  -0.500 0 1.B   
ATOM   1608  N   GLY B 177      74.399  39.061  51.803   30  -0.570 0 1.B   
ATOM   1610  CA  GLY B 177      73.586  39.909  50.955    1   0.200 0 1.B   
ATOM   1611  C   GLY B 177      72.114  39.622  51.135   66   0.500 0 1.B   
ATOM   1612  O   GLY B 177      71.713  38.653  51.780   31  -0.500 0 1.B   
ATOM   1613  N   SER B 178      71.308  40.492  50.529   30  -0.570 0 1.B   
ATOM   1615  CA  SER B 178      69.862  40.369  50.566   65   0.200 0 1.B   
ATOM   1616  CB  SER B 178      69.261  41.256  51.660   69   0.265 0 1.B   
ATOM   1617  OG  SER B 178      69.368  42.624  51.306   71  -0.700 0 1.B   
ATOM   1619  C   SER B 178      69.297  40.738  49.199   66   0.500 0 1.B   
ATOM   1620  O   SER B 178      69.978  41.328  48.356   31  -0.500 0 1.B   
ATOM   1621  N   VAL B 179      68.031  40.389  48.989   30  -0.570 0 1.B   
ATOM   1623  CA  VAL B 179      67.344  40.699  47.739   65   0.200 0 1.B   
ATOM   1624  CB  VAL B 179      67.617  39.633  46.665   65   0.000 0 1.B   
ATOM   1625  CG1 VAL B 179      67.000  38.292  47.059   70   0.000 0 1.B   
ATOM   1626  CG2 VAL B 179      67.081  40.095  45.310   70  -0.000 0 1.B   
ATOM   1627  C   VAL B 179      65.850  40.828  48.019   66   0.500 0 1.B   
ATOM   1628  O   VAL B 179      65.288  40.002  48.753   31  -0.500 0 1.B   
ATOM   1629  N   PRO B 180      65.170  41.842  47.481   30  -0.570 0 1.B   
ATOM   1630  CA  PRO B 180      63.721  41.935  47.693   65   0.285 0 1.B   
ATOM   1631  CB  PRO B 180      63.345  43.292  47.081   69   0.000 0 1.B   
ATOM   1632  CG  PRO B 180      64.634  43.977  46.738   69   0.000 0 1.B   
ATOM   1633  CD  PRO B 180      65.668  42.913  46.601   69   0.285 0 1.B   
ATOM   1634  C   PRO B 180      62.994  40.797  46.992   66   0.500 0 1.B   
ATOM   1635  O   PRO B 180      63.442  40.289  45.961   31  -0.500 0 1.B   
ATOM   1636  N   ILE B 181      61.867  40.393  47.570   30  -0.570 0 1.B   
ATOM   1638  CA  ILE B 181      61.009  39.369  46.985   65   0.200 0 1.B   
ATOM   1639  CB  ILE B 181      60.606  38.304  48.010   65   0.000 0 1.B   
ATOM   1640  CG1 ILE B 181      61.833  37.510  48.459   69   0.000 0 1.B   
ATOM   1641  CG2 ILE B 181      59.564  37.368  47.406   70   0.000 0 1.B   
ATOM   1642  CD1 ILE B 181      61.617  36.741  49.738   70   0.000 0 1.B   
ATOM   1643  C   ILE B 181      59.778  40.064  46.405   66   0.500 0 1.B   
ATOM   1644  O   ILE B 181      58.940  40.572  47.167   31  -0.500 0 1.B   
ATOM   1645  N   PRO B 182      59.618  40.111  45.079   30  -0.570 0 1.B   
ATOM   1646  CA  PRO B 182      58.397  40.693  44.504   65   0.285 0 1.B   
ATOM   1647  CB  PRO B 182      58.739  40.836  43.015   69   0.000 0 1.B   
ATOM   1648  CG  PRO B 182      59.849  39.860  42.773   69   0.000 0 1.B   
ATOM   1649  CD  PRO B 182      60.614  39.765  44.047   69   0.285 0 1.B   
ATOM   1650  C   PRO B 182      57.175  39.812  44.712   66   0.500 0 1.B   
ATOM   1651  O   PRO B 182      57.092  38.718  44.145   31  -0.500 0 1.B   
ATOM   1652  N   LEU B 183      56.231  40.269  45.535   30  -0.570 0 1.B   
ATOM   1654  CA  LEU B 183      54.986  39.533  45.752   65   0.200 0 1.B   
ATOM   1655  CB  LEU B 183      55.213  38.350  46.698   69   0.000 0 1.B   
ATOM   1656  CG  LEU B 183      53.996  37.488  47.045   65   0.000 0 1.B   
ATOM   1657  CD1 LEU B 183      53.431  36.799  45.809   70   0.000 0 1.B   
ATOM   1658  CD2 LEU B 183      54.374  36.454  48.097   70   0.000 0 1.B   
ATOM   1659  C   LEU B 183      53.945  40.487  46.316   66   0.500 0 1.B   
ATOM   1660  O   LEU B 183      54.162  41.083  47.378   31  -0.500 0 1.B   
ATOM   1661  N   THR B 184      52.820  40.621  45.619   30  -0.570 0 1.B   
ATOM   1663  CA  THR B 184      51.712  41.453  46.063   65   0.200 0 1.B   
ATOM   1664  CB  THR B 184      51.455  42.650  45.135   65   0.265 0 1.B   
ATOM   1665  OG1 THR B 184      50.938  42.184  43.883   71  -0.700 0 1.B   
ATOM   1667  CG2 THR B 184      52.724  43.450  44.900   70  -0.000 0 1.B   
ATOM   1668  C   THR B 184      50.449  40.607  46.119   66   0.500 0 1.B   
ATOM   1669  O   THR B 184      50.372  39.521  45.536   31  -0.500 0 1.B   
ATOM   1670  N   VAL B 185      49.467  41.111  46.856   30  -0.570 0 1.B   
ATOM   1672  CA  VAL B 185      48.174  40.465  47.005   65   0.200 0 1.B   
ATOM   1673  CB  VAL B 185      48.082  39.689  48.342   65   0.000 0 1.B   
ATOM   1674  CG1 VAL B 185      48.217  40.641  49.527   70   0.000 0 1.B   
ATOM   1675  CG2 VAL B 185      46.779  38.908  48.422   70  -0.000 0 1.B   
ATOM   1676  C   VAL B 185      47.094  41.534  46.911   66   0.500 0 1.B   
ATOM   1677  O   VAL B 185      47.304  42.691  47.294   31  -0.500 0 1.B   
ATOM   1678  N   TYR B 186      45.931  41.139  46.396   30  -0.570 0 1.B   
ATOM   1680  CA  TYR B 186      44.762  42.004  46.368   65   0.200 0 1.B   
ATOM   1681  CB  TYR B 186      44.672  42.803  45.055   69   0.000 0 1.B   
ATOM   1682  CG  TYR B 186      44.108  42.028  43.883   67   0.000 0 1.B   
ATOM   1683  CD1 TYR B 186      44.925  41.242  43.079   67   0.000 0 1.B   
ATOM   1684  CD2 TYR B 186      42.752  42.076  43.588   67   0.000 0 1.B   
ATOM   1685  CE1 TYR B 186      44.404  40.534  42.004   67   0.000 0 1.B   
ATOM   1686  CE2 TYR B 186      42.225  41.370  42.521   67   0.000 0 1.B   
ATOM   1687  CZ  TYR B 186      43.053  40.603  41.732   66   0.265 0 1.B   
ATOM   1688  OH  TYR B 186      42.524  39.904  40.671   71  -0.700 0 1.B   
ATOM   1690  C   TYR B 186      43.517  41.147  46.560   66   0.500 0 1.B   
ATOM   1691  O   TYR B 186      43.552  39.926  46.387   31  -0.500 0 1.B   
ATOM   1692  N   CYS B 187      42.416  41.790  46.940   30  -0.570 0 1.B   
ATOM   1694  CA  CYS B 187      41.152  41.091  47.126   65   0.200 0 1.B   
ATOM   1695  CB  CYS B 187      40.761  41.014  48.610   69   0.300 0 1.B   
ATOM   1696  SG  CYS B 187      42.069  40.382  49.691   82  -0.300 0 1.B   
ATOM   1697  C   CYS B 187      40.040  41.774  46.343   66   0.500 0 1.B   
ATOM   1698  O   CYS B 187      40.080  42.984  46.096   31  -0.500 0 1.B   
ATOM   1699  N   ALA B 188      39.037  40.976  45.960   30  -0.570 0 1.B   
ATOM   1701  CA  ALA B 188      37.917  41.492  45.176   65   0.200 0 1.B   
ATOM   1702  CB  ALA B 188      36.959  40.352  44.842   70   0.000 0 1.B   
ATOM   1703  C   ALA B 188      37.184  42.588  45.928   66   0.500 0 1.B   
ATOM   1704  O   ALA B 188      36.773  43.594  45.338   31  -0.500 0 1.B   
ATOM   1705  N   LYS B 189      36.996  42.395  47.227   30  -0.570 0 1.B   
ATOM   1707  CA  LYS B 189      36.462  43.409  48.116   65   0.200 0 1.B   
ATOM   1708  CB  LYS B 189      35.000  43.134  48.523   69   0.000 0 1.B   
ATOM   1709  CG  LYS B 189      34.822  42.118  49.648   69   0.000 0 1.B   
ATOM   1710  CD  LYS B 189      33.360  41.992  50.040   69   0.000 0 1.B   
ATOM   1711  CE  LYS B 189      33.174  41.075  51.241   69   0.310 0 1.B   
ATOM   1712  NZ  LYS B 189      33.216  39.626  50.925   30  -0.300 0 1.B   
ATOM   1716  C   LYS B 189      37.363  43.437  49.341   66   0.500 0 1.B   
ATOM   1717  O   LYS B 189      38.159  42.523  49.564   31  -0.500 0 1.B   
ATOM   1718  N   SER B 190      37.262  44.509  50.119   30  -0.570 0 1.B   
ATOM   1720  CA  SER B 190      38.137  44.680  51.271   65   0.200 0 1.B   
ATOM   1721  CB  SER B 190      37.743  45.948  52.030   69   0.265 0 1.B   
ATOM   1722  OG  SER B 190      38.631  46.201  53.103   71  -0.700 0 1.B   
ATOM   1724  C   SER B 190      38.076  43.468  52.197   66   0.500 0 1.B   
ATOM   1725  O   SER B 190      36.992  42.987  52.543   31  -0.500 0 1.B   
ATOM   1726  N   GLN B 191      39.252  42.971  52.593   30  -0.570 0 1.B   
ATOM   1728  CA  GLN B 191      39.370  41.840  53.506   65   0.200 0 1.B   
ATOM   1729  CB  GLN B 191      39.706  40.528  52.774   69   0.000 0 1.B   
ATOM   1730  CG  GLN B 191      38.736  40.121  51.665   69   0.000 0 1.B   
ATOM   1731  CD  GLN B 191      37.438  39.520  52.188   66   0.500 0 1.B   
ATOM   1732  OE1 GLN B 191      37.306  39.225  53.375   31  -0.500 0 1.B   
ATOM   1733  NE2 GLN B 191      36.480  39.314  51.290   30  -0.850 0 1.B   
ATOM   1736  C   GLN B 191      40.468  42.125  54.521   66   0.500 0 1.B   
ATOM   1737  O   GLN B 191      41.494  42.721  54.185   31  -0.500 0 1.B   
ATOM   1738  N   ASN B 192      40.249  41.696  55.762   30  -0.570 0 1.B   
ATOM   1740  CA  ASN B 192      41.284  41.745  56.791   65   0.200 0 1.B   
ATOM   1741  CB  ASN B 192      40.668  41.741  58.184   69  -0.000 0 1.B   
ATOM   1742  CG  ASN B 192      39.719  42.895  58.405   66   0.500 0 1.B   
ATOM   1743  OD1 ASN B 192      39.934  43.999  57.899   31  -0.500 0 1.B   
ATOM   1744  ND2 ASN B 192      38.659  42.648  59.171   30  -0.850 0 1.B   
ATOM   1747  C   ASN B 192      42.190  40.535  56.603   66   0.500 0 1.B   
ATOM   1748  O   ASN B 192      41.769  39.399  56.837   31  -0.500 0 1.B   
ATOM   1749  N   LEU B 193      43.429  40.764  56.180   30  -0.570 0 1.B   
ATOM   1751  CA  LEU B 193      44.277  39.702  55.663   65   0.200 0 1.B   
ATOM   1752  CB  LEU B 193      44.577  39.953  54.185   69   0.000 0 1.B   
ATOM   1753  CG  LEU B 193      44.885  38.744  53.312   65   0.000 0 1.B   
ATOM   1754  CD1 LEU B 193      43.702  37.777  53.293   70   0.000 0 1.B   
ATOM   1755  CD2 LEU B 193      45.205  39.229  51.915   70   0.000 0 1.B   
ATOM   1756  C   LEU B 193      45.578  39.590  56.448   66   0.500 0 1.B   
ATOM   1757  O   LEU B 193      46.148  40.598  56.881   31  -0.500 0 1.B   
ATOM   1758  N   GLY B 194      46.037  38.343  56.619   30  -0.570 0 1.B   
ATOM   1760  CA  GLY B 194      47.357  38.072  57.149    1   0.200 0 1.B   
ATOM   1761  C   GLY B 194      47.983  36.916  56.392   66   0.500 0 1.B   
ATOM   1762  O   GLY B 194      47.341  36.286  55.551   31  -0.500 0 1.B   
ATOM   1763  N   TYR B 195      49.248  36.643  56.705   30  -0.570 0 1.B   
ATOM   1765  CA  TYR B 195      49.928  35.506  56.103   65   0.200 0 1.B   
ATOM   1766  CB  TYR B 195      50.665  35.897  54.814   69   0.000 0 1.B   
ATOM   1767  CG  TYR B 195      51.859  36.798  55.049   67   0.000 0 1.B   
ATOM   1768  CD1 TYR B 195      51.707  38.177  55.116   67   0.000 0 1.B   
ATOM   1769  CD2 TYR B 195      53.135  36.270  55.212   67   0.000 0 1.B   
ATOM   1770  CE1 TYR B 195      52.792  39.005  55.337   67   0.000 0 1.B   
ATOM   1771  CE2 TYR B 195      54.225  37.089  55.434   67   0.000 0 1.B   
ATOM   1772  CZ  TYR B 195      54.050  38.457  55.493   66   0.265 0 1.B   
ATOM   1773  OH  TYR B 195      55.135  39.275  55.716   71  -0.700 0 1.B   
ATOM   1775  C   TYR B 195      50.912  34.915  57.102   66   0.500 0 1.B   
ATOM   1776  O   TYR B 195      51.320  35.568  58.066   31  -0.500 0 1.B   
ATOM   1777  N   TYR B 196      51.295  33.664  56.852   30  -0.570 0 1.B   
ATOM   1779  CA  TYR B 196      52.332  33.001  57.624   65   0.200 0 1.B   
ATOM   1780  CB  TYR B 196      51.737  32.126  58.745   69   0.000 0 1.B   
ATOM   1781  CG  TYR B 196      50.946  30.921  58.275   67   0.000 0 1.B   
ATOM   1782  CD1 TYR B 196      51.575  29.711  58.007   67   0.000 0 1.B   
ATOM   1783  CD2 TYR B 196      49.566  30.986  58.125   67   0.000 0 1.B   
ATOM   1784  CE1 TYR B 196      50.853  28.605  57.588   67   0.000 0 1.B   
ATOM   1785  CE2 TYR B 196      48.835  29.884  57.706   67   0.000 0 1.B   
ATOM   1786  CZ  TYR B 196      49.483  28.700  57.439   66   0.265 0 1.B   
ATOM   1787  OH  TYR B 196      48.758  27.607  57.026   71  -0.700 0 1.B   
ATOM   1789  C   TYR B 196      53.194  32.162  56.693   66   0.500 0 1.B   
ATOM   1790  O   TYR B 196      52.742  31.716  55.634   31  -0.500 0 1.B   
ATOM   1791  N   LEU B 197      54.441  31.945  57.104   30  -0.570 0 1.B   
ATOM   1793  CA  LEU B 197      55.412  31.193  56.329   65   0.200 0 1.B   
ATOM   1794  CB  LEU B 197      56.809  31.806  56.456   69   0.000 0 1.B   
ATOM   1795  CG  LEU B 197      56.955  33.292  56.129   65   0.000 0 1.B   
ATOM   1796  CD1 LEU B 197      58.396  33.728  56.355   70   0.000 0 1.B   
ATOM   1797  CD2 LEU B 197      56.529  33.572  54.701   70   0.000 0 1.B   
ATOM   1798  C   LEU B 197      55.465  29.738  56.774   66   0.500 0 1.B   
ATOM   1799  O   LEU B 197      55.169  29.402  57.923   31  -0.500 0 1.B   
ATOM   1800  N   SER B 198      55.850  28.872  55.838   30  -0.570 0 1.B   
ATOM   1802  CA  SER B 198      56.001  27.448  56.093   65   0.200 0 1.B   
ATOM   1803  CB  SER B 198      54.870  26.639  55.443   69   0.265 0 1.B   
ATOM   1804  OG  SER B 198      53.636  26.857  56.101   71  -0.700 0 1.B   
ATOM   1806  C   SER B 198      57.341  26.990  55.540   66   0.500 0 1.B   
ATOM   1807  O   SER B 198      57.829  27.515  54.535   31  -0.500 0 1.B   
ATOM   1808  N   GLY B 199      57.924  26.006  56.199   30  -0.570 0 1.B   
ATOM   1810  CA  GLY B 199      59.180  25.434  55.757    1   0.200 0 1.B   
ATOM   1811  C   GLY B 199      59.931  24.825  56.923   66   0.500 0 1.B   
ATOM   1812  O   GLY B 199      59.506  24.891  58.073   31  -0.500 0 1.B   
ATOM   1813  N   THR B 200      61.068  24.221  56.595   30  -0.570 0 1.B   
ATOM   1815  CA  THR B 200      61.920  23.570  57.580   65   0.200 0 1.B   
ATOM   1816  CB  THR B 200      62.524  22.276  57.038   65   0.265 0 1.B   
ATOM   1817  OG1 THR B 200      61.507  21.516  56.385   71  -0.700 0 1.B   
ATOM   1819  CG2 THR B 200      63.076  21.451  58.188   70  -0.000 0 1.B   
ATOM   1820  C   THR B 200      63.030  24.525  57.986   66   0.500 0 1.B   
ATOM   1821  O   THR B 200      63.706  25.095  57.122   31  -0.500 0 1.B   
ATOM   1822  N   THR B 201      63.217  24.688  59.291   30  -0.570 0 1.B   
ATOM   1824  CA  THR B 201      64.158  25.654  59.825   65   0.200 0 1.B   
ATOM   1825  CB  THR B 201      63.431  26.669  60.708   65   0.265 0 1.B   
ATOM   1826  OG1 THR B 201      62.718  25.975  61.739   71  -0.700 0 1.B   
ATOM   1828  CG2 THR B 201      62.454  27.469  59.864   70  -0.000 0 1.B   
ATOM   1829  C   THR B 201      65.270  24.975  60.616   66   0.500 0 1.B   
ATOM   1830  O   THR B 201      65.105  23.876  61.156   31  -0.500 0 1.B   
ATOM   1831  N   ALA B 202      66.412  25.659  60.665   30  -0.570 0 1.B   
ATOM   1833  CA  ALA B 202      67.656  25.136  61.208   65   0.200 0 1.B   
ATOM   1834  CB  ALA B 202      68.817  25.548  60.300   70   0.000 0 1.B   
ATOM   1835  C   ALA B 202      67.935  25.594  62.633   66   0.500 0 1.B   
ATOM   1836  O   ALA B 202      68.808  25.020  63.289   31  -0.500 0 1.B   
ATOM   1837  N   ASP B 203      67.225  26.609  63.119   30  -0.570 0 1.B   
ATOM   1839  CA  ASP B 203      67.574  27.341  64.328   65   0.200 0 1.B   
ATOM   1840  CB  ASP B 203      67.754  28.829  64.021   69  -0.100 0 1.B   
ATOM   1841  CG  ASP B 203      66.491  29.452  63.452   66   0.700 0 1.B   
ATOM   1842  OD1 ASP B 203      65.773  28.751  62.703   31  -0.800 0 1.B   
ATOM   1843  OD2 ASP B 203      66.208  30.631  63.756   31  -0.800 0 1.B   
ATOM   1844  C   ASP B 203      66.492  27.174  65.390   66   0.500 0 1.B   
ATOM   1845  O   ASP B 203      65.343  26.827  65.092   31  -0.500 0 1.B   
ATOM   1846  N   ALA B 204      66.873  27.419  66.649   30  -0.570 0 1.B   
ATOM   1848  CA  ALA B 204      65.910  27.328  67.741   65   0.200 0 1.B   
ATOM   1849  CB  ALA B 204      66.623  27.373  69.094   70   0.000 0 1.B   
ATOM   1850  C   ALA B 204      64.868  28.437  67.684   66   0.500 0 1.B   
ATOM   1851  O   ALA B 204      63.777  28.272  68.238   31  -0.500 0 1.B   
ATOM   1852  N   GLY B 205      65.173  29.554  67.025   30  -0.570 0 1.B   
ATOM   1854  CA  GLY B 205      64.191  30.587  66.764    1   0.200 0 1.B   
ATOM   1855  C   GLY B 205      63.239  30.308  65.621   66   0.500 0 1.B   
ATOM   1856  O   GLY B 205      62.387  31.152  65.331   31  -0.500 0 1.B   
ATOM   1857  N   ASN B 206      63.357  29.163  64.947   30  -0.570 0 1.B   
ATOM   1859  CA  ASN B 206      62.380  28.768  63.929   65   0.200 0 1.B   
ATOM   1860  CB  ASN B 206      60.998  28.554  64.555   69  -0.000 0 1.B   
ATOM   1861  CG  ASN B 206      60.157  27.549  63.792   66   0.500 0 1.B   
ATOM   1862  OD1 ASN B 206      60.667  26.793  62.969   31  -0.500 0 1.B   
ATOM   1863  ND2 ASN B 206      58.855  27.539  64.062   30  -0.850 0 1.B   
ATOM   1866  C   ASN B 206      62.290  29.801  62.808   66   0.500 0 1.B   
ATOM   1867  O   ASN B 206      61.217  30.049  62.259   31  -0.500 0 1.B   
ATOM   1868  N   SER B 207      63.422  30.409  62.464   30  -0.570 0 1.B   
ATOM   1870  CA  SER B 207      63.413  31.525  61.532   65   0.200 0 1.B   
ATOM   1871  CB  SER B 207      63.504  32.850  62.300   69   0.265 0 1.B   
ATOM   1872  OG  SER B 207      64.842  33.135  62.662   71  -0.700 0 1.B   
ATOM   1874  C   SER B 207      64.504  31.491  60.470   66   0.500 0 1.B   
ATOM   1875  O   SER B 207      64.569  32.424  59.661   31  -0.500 0 1.B   
ATOM   1876  N   ILE B 208      65.358  30.474  60.436   30  -0.570 0 1.B   
ATOM   1878  CA  ILE B 208      66.351  30.332  59.377   65   0.200 0 1.B   
ATOM   1879  CB  ILE B 208      67.788  30.269  59.916   65   0.000 0 1.B   
ATOM   1880  CG1 ILE B 208      68.117  31.534  60.703   69   0.000 0 1.B   
ATOM   1881  CG2 ILE B 208      68.763  30.102  58.752   70   0.000 0 1.B   
ATOM   1882  CD1 ILE B 208      69.424  31.453  61.446   70   0.000 0 1.B   
ATOM   1883  C   ILE B 208      66.011  29.065  58.615   66   0.500 0 1.B   
ATOM   1884  O   ILE B 208      66.093  27.960  59.165   31  -0.500 0 1.B   
ATOM   1885  N   PHE B 209      65.646  29.226  57.352   30  -0.570 0 1.B   
ATOM   1887  CA  PHE B 209      65.223  28.094  56.548   65   0.200 0 1.B   
ATOM   1888  CB  PHE B 209      64.344  28.572  55.399   69   0.000 0 1.B   
ATOM   1889  CG  PHE B 209      63.033  29.116  55.866   67   0.000 0 1.B   
ATOM   1890  CD1 PHE B 209      61.982  28.258  56.147   67   0.000 0 1.B   
ATOM   1891  CD2 PHE B 209      62.861  30.473  56.081   67   0.000 0 1.B   
ATOM   1892  CE1 PHE B 209      60.774  28.744  56.601   67   0.000 0 1.B   
ATOM   1893  CE2 PHE B 209      61.655  30.969  56.536   67   0.000 0 1.B   
ATOM   1894  CZ  PHE B 209      60.610  30.101  56.798   67   0.000 0 1.B   
ATOM   1895  C   PHE B 209      66.434  27.320  56.056   66   0.500 0 1.B   
ATOM   1896  O   PHE B 209      67.419  27.901  55.587   31  -0.500 0 1.B   
ATOM   1897  N   THR B 210      66.353  26.000  56.192   30  -0.570 0 1.B   
ATOM   1899  CA  THR B 210      67.476  25.125  55.911   65   0.200 0 1.B   
ATOM   1900  CB  THR B 210      67.090  23.687  56.265   65   0.265 0 1.B   
ATOM   1901  OG1 THR B 210      66.774  23.611  57.662   71  -0.700 0 1.B   
ATOM   1903  CG2 THR B 210      68.219  22.736  55.939   70  -0.000 0 1.B   
ATOM   1904  C   THR B 210      67.897  25.219  54.449   66   0.500 0 1.B   
ATOM   1905  O   THR B 210      67.078  25.443  53.553   31  -0.500 0 1.B   
ATOM   1906  N   ASN B 211      69.199  25.054  54.218   30  -0.570 0 1.B   
ATOM   1908  CA  ASN B 211      69.743  24.994  52.866   65   0.200 0 1.B   
ATOM   1909  CB  ASN B 211      71.238  25.299  52.874   69  -0.000 0 1.B   
ATOM   1910  CG  ASN B 211      71.831  25.286  51.483   66   0.500 0 1.B   
ATOM   1911  OD1 ASN B 211      71.107  25.173  50.494   31  -0.500 0 1.B   
ATOM   1912  ND2 ASN B 211      73.153  25.385  51.397   30  -0.850 0 1.B   
ATOM   1915  C   ASN B 211      69.489  23.602  52.299   66   0.500 0 1.B   
ATOM   1916  O   ASN B 211      70.146  22.637  52.698   31  -0.500 0 1.B   
ATOM   1917  N   THR B 212      68.530  23.493  51.379   30  -0.570 0 1.B   
ATOM   1919  CA  THR B 212      68.175  22.222  50.769   65   0.200 0 1.B   
ATOM   1920  CB  THR B 212      66.660  22.013  50.813   65   0.265 0 1.B   
ATOM   1921  OG1 THR B 212      65.991  23.179  50.307   71  -0.700 0 1.B   
ATOM   1923  CG2 THR B 212      66.201  21.734  52.242   70  -0.000 0 1.B   
ATOM   1924  C   THR B 212      68.689  22.097  49.340   66   0.500 0 1.B   
ATOM   1925  O   THR B 212      68.173  21.276  48.574   31  -0.500 0 1.B   
ATOM   1926  N   ALA B 213      69.692  22.885  48.956   30  -0.570 0 1.B   
ATOM   1928  CA  ALA B 213      70.253  22.756  47.614   65   0.200 0 1.B   
ATOM   1929  CB  ALA B 213      71.393  23.751  47.399   70   0.000 0 1.B   
ATOM   1930  C   ALA B 213      70.748  21.330  47.397   66   0.500 0 1.B   
ATOM   1931  O   ALA B 213      71.344  20.717  48.285   31  -0.500 0 1.B   
ATOM   1932  N   SER B 214      70.522  20.820  46.191   30  -0.570 0 1.B   
ATOM   1934  CA  SER B 214      70.767  19.420  45.882   65   0.200 0 1.B   
ATOM   1935  CB  SER B 214      69.734  18.942  44.861   69   0.265 0 1.B   
ATOM   1936  OG  SER B 214      68.492  18.651  45.479   71  -0.700 0 1.B   
ATOM   1938  C   SER B 214      72.162  19.166  45.333   66   0.500 0 1.B   
ATOM   1939  O   SER B 214      72.674  18.050  45.458   31  -0.500 0 1.B   
ATOM   1940  N   PHE B 215      72.776  20.160  44.703   30  -0.570 0 1.B   
ATOM   1942  CA  PHE B 215      74.085  20.006  44.085   65   0.200 0 1.B   
ATOM   1943  CB  PHE B 215      73.940  20.177  42.572   69   0.000 0 1.B   
ATOM   1944  CG  PHE B 215      72.917  19.234  41.988   67   0.000 0 1.B   
ATOM   1945  CD1 PHE B 215      73.247  17.913  41.727   67   0.000 0 1.B   
ATOM   1946  CD2 PHE B 215      71.612  19.648  41.771   67   0.000 0 1.B   
ATOM   1947  CE1 PHE B 215      72.308  17.027  41.222   67   0.000 0 1.B   
ATOM   1948  CE2 PHE B 215      70.664  18.771  41.266   67   0.000 0 1.B   
ATOM   1949  CZ  PHE B 215      71.014  17.453  40.992   67   0.000 0 1.B   
ATOM   1950  C   PHE B 215      75.069  20.985  44.713   66   0.500 0 1.B   
ATOM   1951  O   PHE B 215      74.831  22.201  44.713   31  -0.500 0 1.B   
ATOM   1952  N   SER B 216      76.163  20.452  45.250   30  -0.570 0 1.B   
ATOM   1954  CA  SER B 216      77.251  21.238  45.818   65   0.200 0 1.B   
ATOM   1955  CB  SER B 216      78.030  21.924  44.704   69   0.265 0 1.B   
ATOM   1956  OG  SER B 216      78.776  20.984  43.952   71  -0.700 0 1.B   
ATOM   1958  C   SER B 216      76.784  22.287  46.848   66   0.500 0 1.B   
ATOM   1959  O   SER B 216      77.075  23.455  46.719   31  -0.500 0 1.B   
ATOM   1960  N   PRO B 217      76.074  21.844  47.896   30  -0.570 0 1.B   
ATOM   1961  CA  PRO B 217      75.553  22.807  48.876   65   0.285 0 1.B   
ATOM   1962  CB  PRO B 217      74.599  21.960  49.725   69   0.000 0 1.B   
ATOM   1963  CG  PRO B 217      75.102  20.561  49.576   69   0.000 0 1.B   
ATOM   1964  CD  PRO B 217      75.574  20.487  48.153   69   0.285 0 1.B   
ATOM   1965  C   PRO B 217      76.644  23.421  49.737   66   0.500 0 1.B   
ATOM   1966  O   PRO B 217      77.570  22.742  50.188   31  -0.500 0 1.B   
ATOM   1967  N   ALA B 218      76.524  24.724  49.962   30  -0.570 0 1.B   
ATOM   1969  CA  ALA B 218      77.274  25.361  51.030   65   0.200 0 1.B   
ATOM   1970  CB  ALA B 218      76.988  26.858  51.068   70   0.000 0 1.B   
ATOM   1971  C   ALA B 218      76.901  24.724  52.364   66   0.500 0 1.B   
ATOM   1972  O   ALA B 218      75.860  24.078  52.502   31  -0.500 0 1.B   
ATOM   1973  N   GLN B 219      77.776  24.884  53.350   30  -0.570 0 1.B   
ATOM   1975  CA  GLN B 219      77.430  24.560  54.723   65   0.200 0 1.B   
ATOM   1976  CB  GLN B 219      78.394  23.518  55.309   69   0.000 0 1.B   
ATOM   1977  CG  GLN B 219      78.372  22.187  54.569   69   0.000 0 1.B   
ATOM   1978  CD  GLN B 219      79.450  21.227  55.035   66   0.500 0 1.B   
ATOM   1979  OE1 GLN B 219      80.510  21.640  55.508   31  -0.500 0 1.B   
ATOM   1980  NE2 GLN B 219      79.181  19.932  54.906   30  -0.850 0 1.B   
ATOM   1983  C   GLN B 219      77.434  25.819  55.579   66   0.500 0 1.B   
ATOM   1984  O   GLN B 219      78.071  26.823  55.255   31  -0.500 0 1.B   
ATOM   1985  N   GLY B 220      76.691  25.757  56.679   30  -0.570 0 1.B   
ATOM   1987  CA  GLY B 220      76.698  26.806  57.676    1   0.200 0 1.B   
ATOM   1988  C   GLY B 220      75.816  28.005  57.404   66   0.500 0 1.B   
ATOM   1989  O   GLY B 220      75.911  28.987  58.147   31  -0.500 0 1.B   
ATOM   1990  N   VAL B 221      74.969  27.977  56.371   30  -0.570 0 1.B   
ATOM   1992  CA  VAL B 221      74.106  29.112  56.063   65   0.200 0 1.B   
ATOM   1993  CB  VAL B 221      74.664  30.009  54.933   65   0.000 0 1.B   
ATOM   1994  CG1 VAL B 221      75.977  30.643  55.353   70   0.000 0 1.B   
ATOM   1995  CG2 VAL B 221      74.822  29.223  53.631   70  -0.000 0 1.B   
ATOM   1996  C   VAL B 221      72.717  28.624  55.684   66   0.500 0 1.B   
ATOM   1997  O   VAL B 221      72.541  27.538  55.122   31  -0.500 0 1.B   
ATOM   1998  N   GLY B 222      71.727  29.453  55.997   30  -0.570 0 1.B   
ATOM   2000  CA  GLY B 222      70.362  29.235  55.574    1   0.200 0 1.B   
ATOM   2001  C   GLY B 222      69.781  30.531  55.059   66   0.500 0 1.B   
ATOM   2002  O   GLY B 222      70.516  31.500  54.845   31  -0.500 0 1.B   
ATOM   2003  N   VAL B 223      68.470  30.564  54.857   30  -0.570 0 1.B   
ATOM   2005  CA  VAL B 223      67.783  31.719  54.295   65   0.200 0 1.B   
ATOM   2006  CB  VAL B 223      67.052  31.353  52.991   65   0.000 0 1.B   
ATOM   2007  CG1 VAL B 223      66.193  32.513  52.514   70   0.000 0 1.B   
ATOM   2008  CG2 VAL B 223      68.066  30.954  51.925   70  -0.000 0 1.B   
ATOM   2009  C   VAL B 223      66.814  32.254  55.339   66   0.500 0 1.B   
ATOM   2010  O   VAL B 223      66.070  31.484  55.960   31  -0.500 0 1.B   
ATOM   2011  N   GLN B 224      66.825  33.570  55.527   30  -0.570 0 1.B   
ATOM   2013  CA  GLN B 224      65.984  34.236  56.510   65   0.200 0 1.B   
ATOM   2014  CB  GLN B 224      66.833  34.787  57.660   69   0.000 0 1.B   
ATOM   2015  CG  GLN B 224      66.045  35.324  58.834   69   0.000 0 1.B   
ATOM   2016  CD  GLN B 224      66.933  35.620  60.031   66   0.500 0 1.B   
ATOM   2017  OE1 GLN B 224      67.777  36.512  59.988   31  -0.500 0 1.B   
ATOM   2018  NE2 GLN B 224      66.750  34.862  61.105   30  -0.850 0 1.B   
ATOM   2021  C   GLN B 224      65.229  35.357  55.814   66   0.500 0 1.B   
ATOM   2022  O   GLN B 224      65.831  36.164  55.097   31  -0.500 0 1.B   
ATOM   2023  N   LEU B 225      63.917  35.413  56.028   30  -0.570 0 1.B   
ATOM   2025  CA  LEU B 225      63.081  36.455  55.450   65   0.200 0 1.B   
ATOM   2026  CB  LEU B 225      61.743  35.897  54.966   69   0.000 0 1.B   
ATOM   2027  CG  LEU B 225      61.784  34.852  53.848   65   0.000 0 1.B   
ATOM   2028  CD1 LEU B 225      60.449  34.821  53.114   70   0.000 0 1.B   
ATOM   2029  CD2 LEU B 225      62.920  35.121  52.874   70   0.000 0 1.B   
ATOM   2030  C   LEU B 225      62.836  37.555  56.471   66   0.500 0 1.B   
ATOM   2031  O   LEU B 225      62.648  37.289  57.661   31  -0.500 0 1.B   
ATOM   2032  N   THR B 226      62.839  38.797  55.991   30  -0.570 0 1.B   
ATOM   2034  CA  THR B 226      62.552  39.959  56.819   65   0.200 0 1.B   
ATOM   2035  CB  THR B 226      63.809  40.808  57.060   65   0.265 0 1.B   
ATOM   2036  OG1 THR B 226      64.417  41.132  55.806   71  -0.700 0 1.B   
ATOM   2038  CG2 THR B 226      64.807  40.073  57.933   70  -0.000 0 1.B   
ATOM   2039  C   THR B 226      61.488  40.827  56.163   66   0.500 0 1.B   
ATOM   2040  O   THR B 226      61.303  40.812  54.943   31  -0.500 0 1.B   
ATOM   2041  N   ARG B 227      60.791  41.588  57.003   30  -0.570 0 1.B   
ATOM   2043  CA  ARG B 227      59.880  42.647  56.576   65   0.200 0 1.B   
ATOM   2044  CB  ARG B 227      58.434  42.322  56.950   69   0.000 0 1.B   
ATOM   2045  CG  ARG B 227      58.262  41.805  58.374   69   0.070 0 1.B   
ATOM   2046  CD  ARG B 227      56.852  41.293  58.664   69   0.310 0 1.B   
ATOM   2047  NE  ARG B 227      56.695  40.997  60.087   30  -0.700 0 1.B   
ATOM   2049  CZ  ARG B 227      56.338  41.888  61.008   66   0.640 0 1.B   
ATOM   2050  NH1 ARG B 227      56.090  43.147  60.669   30  -0.800 0 1.B   
ATOM   2053  NH2 ARG B 227      56.231  41.516  62.279   30  -0.800 0 1.B   
ATOM   2056  C   ARG B 227      60.365  43.936  57.236   66   0.500 0 1.B   
ATOM   2057  O   ARG B 227      60.248  44.099  58.456   31  -0.500 0 1.B   
ATOM   2058  N   ASN B 228      60.914  44.840  56.429   30  -0.570 0 1.B   
ATOM   2060  CA  ASN B 228      61.576  46.057  56.911   65   0.200 0 1.B   
ATOM   2061  CB  ASN B 228      60.564  47.132  57.286   69  -0.000 0 1.B   
ATOM   2062  CG  ASN B 228      61.230  48.465  57.551   66   0.500 0 1.B   
ATOM   2063  OD1 ASN B 228      61.986  48.967  56.716   31  -0.500 0 1.B   
ATOM   2064  ND2 ASN B 228      61.022  49.004  58.744   30  -0.850 0 1.B   
ATOM   2067  C   ASN B 228      62.490  45.775  58.101   66   0.500 0 1.B   
ATOM   2068  O   ASN B 228      62.435  46.444  59.133   31  -0.500 0 1.B   
ATOM   2069  N   GLY B 229      63.340  44.764  57.959   30  -0.570 0 1.B   
ATOM   2071  CA  GLY B 229      64.311  44.448  58.980    1   0.200 0 1.B   
ATOM   2072  C   GLY B 229      63.846  43.460  60.030   66   0.500 0 1.B   
ATOM   2073  O   GLY B 229      64.686  42.836  60.683   31  -0.500 0 1.B   
ATOM   2074  N   THR B 230      62.538  43.308  60.226   30  -0.570 0 1.B   
ATOM   2076  CA  THR B 230      62.035  42.381  61.231   65   0.200 0 1.B   
ATOM   2077  CB  THR B 230      60.630  42.777  61.685   65   0.265 0 1.B   
ATOM   2078  OG1 THR B 230      60.642  44.120  62.189   71  -0.700 0 1.B   
ATOM   2080  CG2 THR B 230      60.125  41.828  62.762   70  -0.000 0 1.B   
ATOM   2081  C   THR B 230      62.027  40.959  60.679   66   0.500 0 1.B   
ATOM   2082  O   THR B 230      61.476  40.695  59.605   31  -0.500 0 1.B   
ATOM   2083  N   ILE B 231      62.639  40.047  61.433   30  -0.570 0 1.B   
ATOM   2085  CA  ILE B 231      62.699  38.638  61.068   65   0.200 0 1.B   
ATOM   2086  CB  ILE B 231      63.689  37.920  61.999   65   0.000 0 1.B   
ATOM   2087  CG1 ILE B 231      65.117  38.404  61.735   69   0.000 0 1.B   
ATOM   2088  CG2 ILE B 231      63.583  36.408  61.858   70   0.000 0 1.B   
ATOM   2089  CD1 ILE B 231      66.084  38.069  62.859   70   0.000 0 1.B   
ATOM   2090  C   ILE B 231      61.309  38.018  61.149   66   0.500 0 1.B   
ATOM   2091  O   ILE B 231      60.561  38.253  62.109   31  -0.500 0 1.B   
ATOM   2092  N   ILE B 232      60.962  37.211  60.149   30  -0.570 0 1.B   
ATOM   2094  CA  ILE B 232      59.691  36.495  60.107   65   0.200 0 1.B   
ATOM   2095  CB  ILE B 232      58.991  36.645  58.749   65   0.000 0 1.B   
ATOM   2096  CG1 ILE B 232      58.949  38.108  58.303   69   0.000 0 1.B   
ATOM   2097  CG2 ILE B 232      57.569  36.093  58.830   70   0.000 0 1.B   
ATOM   2098  CD1 ILE B 232      58.556  38.292  56.843   70   0.000 0 1.B   
ATOM   2099  C   ILE B 232      59.963  35.022  60.418   66   0.500 0 1.B   
ATOM   2100  O   ILE B 232      60.546  34.314  59.578   31  -0.500 0 1.B   
ATOM   2101  N   PRO B 233      59.568  34.510  61.583   30  -0.570 0 1.B   
ATOM   2102  CA  PRO B 233      59.648  33.064  61.811   65   0.285 0 1.B   
ATOM   2103  CB  PRO B 233      59.459  32.906  63.327   69   0.000 0 1.B   
ATOM   2104  CG  PRO B 233      59.219  34.282  63.883   69   0.000 0 1.B   
ATOM   2105  CD  PRO B 233      59.014  35.230  62.743   69   0.285 0 1.B   
ATOM   2106  C   PRO B 233      58.561  32.323  61.045   66   0.500 0 1.B   
ATOM   2107  O   PRO B 233      57.581  32.900  60.573   31  -0.500 0 1.B   
ATOM   2108  N   ALA B 234      58.733  31.010  60.944   30  -0.570 0 1.B   
ATOM   2110  CA  ALA B 234      57.697  30.170  60.365   65   0.200 0 1.B   
ATOM   2111  CB  ALA B 234      58.255  28.780  60.074   70   0.000 0 1.B   
ATOM   2112  C   ALA B 234      56.489  30.064  61.292   66   0.500 0 1.B   
ATOM   2113  O   ALA B 234      56.606  30.147  62.518   31  -0.500 0 1.B   
ATOM   2114  N   ASN B 235      55.315  29.867  60.686   30  -0.570 0 1.B   
ATOM   2116  CA  ASN B 235      54.079  29.606  61.429   65   0.200 0 1.B   
ATOM   2117  CB  ASN B 235      54.099  28.210  62.053   69  -0.000 0 1.B   
ATOM   2118  CG  ASN B 235      54.178  27.119  61.003   66   0.500 0 1.B   
ATOM   2119  OD1 ASN B 235      53.179  26.787  60.361   31  -0.500 0 1.B   
ATOM   2120  ND2 ASN B 235      55.366  26.569  60.812   30  -0.850 0 1.B   
ATOM   2123  C   ASN B 235      53.830  30.691  62.470   66   0.500 0 1.B   
ATOM   2124  O   ASN B 235      53.457  30.420  63.611   31  -0.500 0 1.B   
ATOM   2125  N   ASN B 236      54.027  31.941  62.054   30  -0.570 0 1.B   
ATOM   2127  CA  ASN B 236      53.819  33.109  62.904   65   0.200 0 1.B   
ATOM   2128  CB  ASN B 236      55.167  33.601  63.434   69  -0.000 0 1.B   
ATOM   2129  CG  ASN B 236      55.040  34.496  64.649   66   0.500 0 1.B   
ATOM   2130  OD1 ASN B 236      54.576  35.633  64.558   31  -0.500 0 1.B   
ATOM   2131  ND2 ASN B 236      55.487  33.991  65.797   30  -0.850 0 1.B   
ATOM   2134  C   ASN B 236      53.125  34.155  62.037   66   0.500 0 1.B   
ATOM   2135  O   ASN B 236      53.752  34.739  61.145   31  -0.500 0 1.B   
ATOM   2136  N   THR B 237      51.844  34.409  62.311   30  -0.570 0 1.B   
ATOM   2138  CA  THR B 237      51.011  35.170  61.382   65   0.200 0 1.B   
ATOM   2139  CB  THR B 237      49.531  34.984  61.721   65   0.265 0 1.B   
ATOM   2140  OG1 THR B 237      49.175  33.606  61.566   71  -0.700 0 1.B   
ATOM   2142  CG2 THR B 237      48.654  35.837  60.799   70  -0.000 0 1.B   
ATOM   2143  C   THR B 237      51.372  36.653  61.386   66   0.500 0 1.B   
ATOM   2144  O   THR B 237      51.413  37.294  62.439   31  -0.500 0 1.B   
ATOM   2145  N   VAL B 238      51.636  37.187  60.194   30  -0.570 0 1.B   
ATOM   2147  CA  VAL B 238      51.884  38.609  59.979   65   0.200 0 1.B   
ATOM   2148  CB  VAL B 238      53.051  38.825  58.999   65   0.000 0 1.B   
ATOM   2149  CG1 VAL B 238      53.270  40.312  58.730   70   0.000 0 1.B   
ATOM   2150  CG2 VAL B 238      54.331  38.167  59.504   70  -0.000 0 1.B   
ATOM   2151  C   VAL B 238      50.602  39.232  59.440   66   0.500 0 1.B   
ATOM   2152  O   VAL B 238      49.962  38.665  58.546   31  -0.500 0 1.B   
ATOM   2153  N   SER B 239      50.213  40.390  59.980   30  -0.570 0 1.B   
ATOM   2155  CA  SER B 239      49.000  41.066  59.532   65   0.200 0 1.B   
ATOM   2156  CB  SER B 239      48.316  41.816  60.675   69   0.265 0 1.B   
ATOM   2157  OG  SER B 239      47.054  42.311  60.254   71  -0.700 0 1.B   
ATOM   2159  C   SER B 239      49.314  42.047  58.409   66   0.500 0 1.B   
ATOM   2160  O   SER B 239      50.298  42.789  58.471   31  -0.500 0 1.B   
ATOM   2161  N   LEU B 240      48.469  42.039  57.378   30  -0.570 0 1.B   
ATOM   2163  CA  LEU B 240      48.530  43.016  56.300   65   0.200 0 1.B   
ATOM   2164  CB  LEU B 240      48.400  42.318  54.947   69   0.000 0 1.B   
ATOM   2165  CG  LEU B 240      49.573  41.454  54.485   65   0.000 0 1.B   
ATOM   2166  CD1 LEU B 240      49.170  40.644  53.262   70   0.000 0 1.B   
ATOM   2167  CD2 LEU B 240      50.796  42.305  54.174   70   0.000 0 1.B   
ATOM   2168  C   LEU B 240      47.457  44.090  56.427   66   0.500 0 1.B   
ATOM   2169  O   LEU B 240      47.317  44.918  55.523   31  -0.500 0 1.B   
ATOM   2170  N   GLY B 241      46.699  44.097  57.522   30  -0.570 0 1.B   
ATOM   2172  CA  GLY B 241      45.599  45.037  57.654    1   0.200 0 1.B   
ATOM   2173  C   GLY B 241      44.460  44.730  56.694   66   0.500 0 1.B   
ATOM   2174  O   GLY B 241      44.164  43.574  56.382   31  -0.500 0 1.B   
ATOM   2175  N   ALA B 242      43.794  45.789  56.243   30  -0.570 0 1.B   
ATOM   2177  CA  ALA B 242      42.702  45.677  55.282   65   0.200 0 1.B   
ATOM   2178  CB  ALA B 242      41.682  46.798  55.487   70   0.000 0 1.B   
ATOM   2179  C   ALA B 242      43.276  45.733  53.874   66   0.500 0 1.B   
ATOM   2180  O   ALA B 242      43.929  46.715  53.509   31  -0.500 0 1.B   
ATOM   2181  N   VAL B 243      43.047  44.683  53.092   30  -0.570 0 1.B   
ATOM   2183  CA  VAL B 243      43.527  44.608  51.716   65   0.200 0 1.B   
ATOM   2184  CB  VAL B 243      44.381  43.351  51.479   65   0.000 0 1.B   
ATOM   2185  CG1 VAL B 243      44.822  43.296  50.023   70   0.000 0 1.B   
ATOM   2186  CG2 VAL B 243      45.583  43.342  52.407   70  -0.000 0 1.B   
ATOM   2187  C   VAL B 243      42.326  44.638  50.780   66   0.500 0 1.B   
ATOM   2188  O   VAL B 243      41.386  43.847  50.937   31  -0.500 0 1.B   
ATOM   2189  N   GLY B 244      42.360  45.551  49.812   30  -0.570 0 1.B   
ATOM   2191  CA  GLY B 244      41.276  45.715  48.862    1   0.200 0 1.B   
ATOM   2192  C   GLY B 244      41.714  45.493  47.430   66   0.500 0 1.B   
ATOM   2193  O   GLY B 244      42.624  44.699  47.171   31  -0.500 0 1.B   
ATOM   2194  N   THR B 245      41.069  46.189  46.492   30  -0.570 0 1.B   
ATOM   2196  CA  THR B 245      41.304  45.943  45.071   65   0.200 0 1.B   
ATOM   2197  CB  THR B 245      40.209  46.620  44.239   65   0.265 0 1.B   
ATOM   2198  OG1 THR B 245      40.083  47.993  44.633   71  -0.700 0 1.B   
ATOM   2200  CG2 THR B 245      38.870  45.913  44.425   70  -0.000 0 1.B   
ATOM   2201  C   THR B 245      42.676  46.412  44.600   66   0.500 0 1.B   
ATOM   2202  O   THR B 245      43.146  45.939  43.561   31  -0.500 0 1.B   
ATOM   2203  N   SER B 246      43.322  47.329  45.316   30  -0.570 0 1.B   
ATOM   2205  CA  SER B 246      44.679  47.736  44.967   65   0.200 0 1.B   
ATOM   2206  CB  SER B 246      44.977  49.150  45.472   69   0.265 0 1.B   
ATOM   2207  OG  SER B 246      44.211  50.112  44.773   71  -0.700 0 1.B   
ATOM   2209  C   SER B 246      45.678  46.751  45.560   66   0.500 0 1.B   
ATOM   2210  O   SER B 246      45.578  46.382  46.734   31  -0.500 0 1.B   
ATOM   2211  N   ALA B 247      46.646  46.335  44.748   30  -0.570 0 1.B   
ATOM   2213  CA  ALA B 247      47.607  45.336  45.189   65   0.200 0 1.B   
ATOM   2214  CB  ALA B 247      48.490  44.902  44.022   70   0.000 0 1.B   
ATOM   2215  C   ALA B 247      48.467  45.879  46.328   66   0.500 0 1.B   
ATOM   2216  O   ALA B 247      48.878  47.044  46.322   31  -0.500 0 1.B   
ATOM   2217  N   VAL B 248      48.744  45.020  47.301   30  -0.570 0 1.B   
ATOM   2219  CA  VAL B 248      49.536  45.360  48.474   65   0.200 0 1.B   
ATOM   2220  CB  VAL B 248      48.708  45.210  49.762   65   0.000 0 1.B   
ATOM   2221  CG1 VAL B 248      49.577  45.312  51.008   70   0.000 0 1.B   
ATOM   2222  CG2 VAL B 248      47.601  46.260  49.805   70  -0.000 0 1.B   
ATOM   2223  C   VAL B 248      50.753  44.444  48.487   66   0.500 0 1.B   
ATOM   2224  O   VAL B 248      50.612  43.213  48.454   31  -0.500 0 1.B   
ATOM   2225  N   SER B 249      51.945  45.039  48.528   30  -0.570 0 1.B   
ATOM   2227  CA  SER B 249      53.164  44.247  48.639   65   0.200 0 1.B   
ATOM   2228  CB  SER B 249      54.393  45.099  48.321   69   0.265 0 1.B   
ATOM   2229  OG  SER B 249      55.575  44.327  48.464   71  -0.700 0 1.B   
ATOM   2231  C   SER B 249      53.291  43.671  50.044   66   0.500 0 1.B   
ATOM   2232  O   SER B 249      52.989  44.340  51.035   31  -0.500 0 1.B   
ATOM   2233  N   LEU B 250      53.737  42.420  50.129   30  -0.570 0 1.B   
ATOM   2235  CA  LEU B 250      54.086  41.864  51.428   65   0.200 0 1.B   
ATOM   2236  CB  LEU B 250      54.197  40.336  51.340   69   0.000 0 1.B   
ATOM   2237  CG  LEU B 250      52.855  39.584  51.360   65   0.000 0 1.B   
ATOM   2238  CD1 LEU B 250      52.001  39.902  50.135   70   0.000 0 1.B   
ATOM   2239  CD2 LEU B 250      53.049  38.076  51.483   70   0.000 0 1.B   
ATOM   2240  C   LEU B 250      55.371  42.465  51.983   66   0.500 0 1.B   
ATOM   2241  O   LEU B 250      55.652  42.290  53.173   31  -0.500 0 1.B   
ATOM   2242  N   GLY B 251      56.145  43.171  51.165   30  -0.570 0 1.B   
ATOM   2244  CA  GLY B 251      57.364  43.815  51.641    1   0.200 0 1.B   
ATOM   2245  C   GLY B 251      58.419  42.853  52.140   66   0.500 0 1.B   
ATOM   2246  O   GLY B 251      59.140  43.167  53.095   31  -0.500 0 1.B   
ATOM   2247  N   LEU B 252      58.535  41.689  51.510   30  -0.570 0 1.B   
ATOM   2249  CA  LEU B 252      59.450  40.651  51.957   65   0.200 0 1.B   
ATOM   2250  CB  LEU B 252      58.898  39.269  51.614   69   0.000 0 1.B   
ATOM   2251  CG  LEU B 252      57.612  38.848  52.323   65   0.000 0 1.B   
ATOM   2252  CD1 LEU B 252      57.101  37.566  51.700   70   0.000 0 1.B   
ATOM   2253  CD2 LEU B 252      57.849  38.666  53.814   70   0.000 0 1.B   
ATOM   2254  C   LEU B 252      60.828  40.814  51.328   66   0.500 0 1.B   
ATOM   2255  O   LEU B 252      60.956  41.202  50.164   31  -0.500 0 1.B   
ATOM   2256  N   THR B 253      61.859  40.484  52.106   30  -0.570 0 1.B   
ATOM   2258  CA  THR B 253      63.243  40.496  51.658   65   0.200 0 1.B   
ATOM   2259  CB  THR B 253      64.003  41.700  52.234   65   0.265 0 1.B   
ATOM   2260  OG1 THR B 253      63.462  42.914  51.701   71  -0.700 0 1.B   
ATOM   2262  CG2 THR B 253      65.495  41.614  51.909   70  -0.000 0 1.B   
ATOM   2263  C   THR B 253      63.905  39.199  52.103   66   0.500 0 1.B   
ATOM   2264  O   THR B 253      63.658  38.721  53.214   31  -0.500 0 1.B   
ATOM   2265  N   ALA B 254      64.736  38.628  51.237   30  -0.570 0 1.B   
ATOM   2267  CA  ALA B 254      65.475  37.414  51.560   65   0.200 0 1.B   
ATOM   2268  CB  ALA B 254      65.502  36.449  50.374   70   0.000 0 1.B   
ATOM   2269  C   ALA B 254      66.897  37.760  51.979   66   0.500 0 1.B   
ATOM   2270  O   ALA B 254      67.502  38.690  51.442   31  -0.500 0 1.B   
ATOM   2271  N   ASN B 255      67.414  37.007  52.953   30  -0.570 0 1.B   
ATOM   2273  CA  ASN B 255      68.752  37.206  53.498   65   0.200 0 1.B   
ATOM   2274  CB  ASN B 255      68.720  37.950  54.842   69  -0.000 0 1.B   
ATOM   2275  CG  ASN B 255      67.885  39.209  54.791   66   0.500 0 1.B   
ATOM   2276  OD1 ASN B 255      68.399  40.304  54.551   31  -0.500 0 1.B   
ATOM   2277  ND2 ASN B 255      66.587  39.057  55.024   30  -0.850 0 1.B   
ATOM   2280  C   ASN B 255      69.413  35.852  53.721   66   0.500 0 1.B   
ATOM   2281  O   ASN B 255      68.732  34.843  53.925   31  -0.500 0 1.B   
ATOM   2282  N   TYR B 256      70.741  35.827  53.665   30  -0.570 0 1.B   
ATOM   2284  CA  TYR B 256      71.480  34.716  54.250   65   0.200 0 1.B   
ATOM   2285  CB  TYR B 256      72.919  34.644  53.732   69   0.000 0 1.B   
ATOM   2286  CG  TYR B 256      73.127  34.499  52.237   67   0.000 0 1.B   
ATOM   2287  CD1 TYR B 256      73.216  33.245  51.639   67   0.000 0 1.B   
ATOM   2288  CD2 TYR B 256      73.298  35.617  51.438   67   0.000 0 1.B   
ATOM   2289  CE1 TYR B 256      73.439  33.115  50.271   67   0.000 0 1.B   
ATOM   2290  CE2 TYR B 256      73.518  35.503  50.081   67   0.000 0 1.B   
ATOM   2291  CZ  TYR B 256      73.588  34.255  49.501   66   0.265 0 1.B   
ATOM   2292  OH  TYR B 256      73.812  34.151  48.143   71  -0.700 0 1.B   
ATOM   2294  C   TYR B 256      71.528  34.878  55.766   66   0.500 0 1.B   
ATOM   2295  O   TYR B 256      71.545  35.995  56.289   31  -0.500 0 1.B   
ATOM   2296  N   ALA B 257      71.550  33.750  56.471   30  -0.570 0 1.B   
ATOM   2298  CA  ALA B 257      71.743  33.748  57.913   65   0.200 0 1.B   
ATOM   2299  CB  ALA B 257      70.401  33.769  58.657   70   0.000 0 1.B   
ATOM   2300  C   ALA B 257      72.551  32.522  58.312   66   0.500 0 1.B   
ATOM   2301  O   ALA B 257      72.288  31.416  57.831   31  -0.500 0 1.B   
ATOM   2302  N   ARG B 258      73.535  32.721  59.188   30  -0.570 0 1.B   
ATOM   2304  CA  ARG B 258      74.393  31.621  59.611   65   0.200 0 1.B   
ATOM   2305  CB  ARG B 258      75.655  32.144  60.298   69   0.000 0 1.B   
ATOM   2306  CG  ARG B 258      76.675  32.766  59.365   69   0.070 0 1.B   
ATOM   2307  CD  ARG B 258      77.951  33.134  60.114   69   0.310 0 1.B   
ATOM   2308  NE  ARG B 258      78.665  31.951  60.595   30  -0.700 0 1.B   
ATOM   2310  CZ  ARG B 258      79.877  31.971  61.141   66   0.640 0 1.B   
ATOM   2311  NH1 ARG B 258      80.532  33.115  61.275   30  -0.800 0 1.B   
ATOM   2314  NH2 ARG B 258      80.440  30.838  61.546   30  -0.800 0 1.B   
ATOM   2317  C   ARG B 258      73.651  30.685  60.560   66   0.500 0 1.B   
ATOM   2318  O   ARG B 258      72.883  31.122  61.421   31  -0.500 0 1.B   
ATOM   2319  N   THR B 259      73.893  29.382  60.396   30  -0.570 0 1.B   
ATOM   2321  CA  THR B 259      73.200  28.354  61.161   65   0.200 0 1.B   
ATOM   2322  CB  THR B 259      72.644  27.271  60.225   65   0.265 0 1.B   
ATOM   2323  OG1 THR B 259      73.674  26.834  59.328   71  -0.700 0 1.B   
ATOM   2325  CG2 THR B 259      71.473  27.811  59.430   70  -0.000 0 1.B   
ATOM   2326  C   THR B 259      74.073  27.680  62.207   66   0.500 0 1.B   
ATOM   2327  O   THR B 259      73.558  26.865  62.980   31  -0.500 0 1.B   
ATOM   2328  N   GLY B 260      75.364  27.990  62.256   30  -0.570 0 1.B   
ATOM   2330  CA  GLY B 260      76.235  27.356  63.242    1   0.200 0 1.B   
ATOM   2331  C   GLY B 260      77.362  26.629  62.537   66   0.500 0 1.B   
ATOM   2332  O   GLY B 260      77.160  25.837  61.616   31  -0.500 0 1.B   
ATOM   2333  N   GLY B 261      78.575  26.903  62.989   30  -0.570 0 1.B   
ATOM   2335  CA  GLY B 261      79.734  26.213  62.475    1   0.200 0 1.B   
ATOM   2336  C   GLY B 261      80.328  26.865  61.246   66   0.500 0 1.B   
ATOM   2337  O   GLY B 261      79.925  27.932  60.776   31  -0.500 0 1.B   
ATOM   2338  N   GLN B 262      81.329  26.164  60.729   30  -0.570 0 1.B   
ATOM   2340  CA  GLN B 262      82.063  26.560  59.535   65   0.200 0 1.B   
ATOM   2341  CB  GLN B 262      83.007  25.406  59.179   69   0.000 0 1.B   
ATOM   2342  CG  GLN B 262      83.833  25.535  57.915   69   0.000 0 1.B   
ATOM   2343  CD  GLN B 262      84.959  26.533  58.066   66   0.500 0 1.B   
ATOM   2344  OE1 GLN B 262      84.726  27.741  58.172   31  -0.500 0 1.B   
ATOM   2345  NE2 GLN B 262      86.185  26.031  58.117   30  -0.850 0 1.B   
ATOM   2348  C   GLN B 262      81.128  26.884  58.369   66   0.500 0 1.B   
ATOM   2349  O   GLN B 262      80.218  26.113  58.051   31  -0.500 0 1.B   
ATOM   2350  N   VAL B 263      81.352  28.039  57.744   30  -0.570 0 1.B   
ATOM   2352  CA  VAL B 263      80.680  28.403  56.501   65   0.200 0 1.B   
ATOM   2353  CB  VAL B 263      80.390  29.912  56.444   65   0.000 0 1.B   
ATOM   2354  CG1 VAL B 263      79.927  30.332  55.045   70   0.000 0 1.B   
ATOM   2355  CG2 VAL B 263      79.349  30.304  57.484   70  -0.000 0 1.B   
ATOM   2356  C   VAL B 263      81.572  27.968  55.344   66   0.500 0 1.B   
ATOM   2357  O   VAL B 263      82.726  28.400  55.243   31  -0.500 0 1.B   
ATOM   2358  N   THR B 264      81.047  27.107  54.469   30  -0.570 0 1.B   
ATOM   2360  CA  THR B 264      81.811  26.584  53.344   65   0.200 0 1.B   
ATOM   2361  CB  THR B 264      81.940  25.048  53.409   65   0.265 0 1.B   
ATOM   2362  OG1 THR B 264      80.648  24.450  53.276   71  -0.700 0 1.B   
ATOM   2364  CG2 THR B 264      82.561  24.616  54.734   70  -0.000 0 1.B   
ATOM   2365  C   THR B 264      81.167  26.980  52.021   66   0.500 0 1.B   
ATOM   2366  O   THR B 264      79.951  27.180  51.934   31  -0.500 0 1.B   
ATOM   2367  N   ALA B 265      82.005  27.083  50.992   30  -0.570 0 1.B   
ATOM   2369  CA  ALA B 265      81.558  27.475  49.662   65   0.200 0 1.B   
ATOM   2370  CB  ALA B 265      82.761  27.598  48.730   70   0.000 0 1.B   
ATOM   2371  C   ALA B 265      80.562  26.464  49.102   66   0.500 0 1.B   
ATOM   2372  O   ALA B 265      80.592  25.276  49.445   31  -0.500 0 1.B   
ATOM   2373  N   GLY B 266      79.679  26.941  48.236   30  -0.570 0 1.B   
ATOM   2375  CA  GLY B 266      78.679  26.083  47.627    1   0.200 0 1.B   
ATOM   2376  C   GLY B 266      77.393  26.843  47.372   66   0.500 0 1.B   
ATOM   2377  O   GLY B 266      77.275  28.037  47.631   31  -0.500 0 1.B   
ATOM   2378  N   ASN B 267      76.425  26.106  46.848   30  -0.570 0 1.B   
ATOM   2380  CA  ASN B 267      75.118  26.653  46.498   65   0.200 0 1.B   
ATOM   2381  CB  ASN B 267      74.453  25.833  45.388   69  -0.000 0 1.B   
ATOM   2382  CG  ASN B 267      75.277  25.798  44.110   66   0.500 0 1.B   
ATOM   2383  OD1 ASN B 267      75.606  26.832  43.534   31  -0.500 0 1.B   
ATOM   2384  ND2 ASN B 267      75.590  24.591  43.649   30  -0.850 0 1.B   
ATOM   2387  C   ASN B 267      74.189  26.680  47.707   66   0.500 0 1.B   
ATOM   2388  O   ASN B 267      74.285  25.850  48.620   31  -0.500 0 1.B   
ATOM   2389  N   VAL B 268      73.272  27.644  47.696   30  -0.570 0 1.B   
ATOM   2391  CA  VAL B 268      72.241  27.781  48.720   65   0.200 0 1.B   
ATOM   2392  CB  VAL B 268      72.437  29.061  49.551   65   0.000 0 1.B   
ATOM   2393  CG1 VAL B 268      71.350  29.183  50.612   70   0.000 0 1.B   
ATOM   2394  CG2 VAL B 268      73.819  29.065  50.186   70  -0.000 0 1.B   
ATOM   2395  C   VAL B 268      70.881  27.795  48.038   66   0.500 0 1.B   
ATOM   2396  O   VAL B 268      70.689  28.498  47.037   31  -0.500 0 1.B   
ATOM   2397  N   GLN B 269      69.942  27.023  48.580   30  -0.570 0 1.B   
ATOM   2399  CA  GLN B 269      68.559  27.076  48.134   65   0.200 0 1.B   
ATOM   2400  CB  GLN B 269      68.274  26.063  47.025   69   0.000 0 1.B   
ATOM   2401  CG  GLN B 269      66.859  26.170  46.468   69   0.000 0 1.B   
ATOM   2402  CD  GLN B 269      66.648  25.290  45.260   66   0.500 0 1.B   
ATOM   2403  OE1 GLN B 269      66.338  24.102  45.387   31  -0.500 0 1.B   
ATOM   2404  NE2 GLN B 269      66.812  25.864  44.077   30  -0.850 0 1.B   
ATOM   2407  C   GLN B 269      67.639  26.810  49.315   66   0.500 0 1.B   
ATOM   2408  O   GLN B 269      67.898  25.914  50.122   31  -0.500 0 1.B   
ATOM   2409  N   SER B 270      66.564  27.589  49.405   30  -0.570 0 1.B   
ATOM   2411  CA  SER B 270      65.472  27.284  50.315   65   0.200 0 1.B   
ATOM   2412  CB  SER B 270      65.537  28.143  51.583   69   0.265 0 1.B   
ATOM   2413  OG  SER B 270      66.782  27.991  52.240   71  -0.700 0 1.B   
ATOM   2415  C   SER B 270      64.142  27.499  49.606   66   0.500 0 1.B   
ATOM   2416  O   SER B 270      63.986  28.446  48.826   31  -0.500 0 1.B   
ATOM   2417  N   ILE B 271      63.189  26.611  49.882   30  -0.570 0 1.B   
ATOM   2419  CA  ILE B 271      61.823  26.716  49.378   65   0.200 0 1.B   
ATOM   2420  CB  ILE B 271      61.332  25.416  48.719   65   0.000 0 1.B   
ATOM   2421  CG1 ILE B 271      62.370  24.830  47.761   69   0.000 0 1.B   
ATOM   2422  CG2 ILE B 271      60.008  25.676  47.999   70   0.000 0 1.B   
ATOM   2423  CD1 ILE B 271      62.886  25.800  46.730   70   0.000 0 1.B   
ATOM   2424  C   ILE B 271      60.936  27.070  50.561   66   0.500 0 1.B   
ATOM   2425  O   ILE B 271      60.924  26.353  51.569   31  -0.500 0 1.B   
ATOM   2426  N   ILE B 272      60.204  28.175  50.443   30  -0.570 0 1.B   
ATOM   2428  CA  ILE B 272      59.432  28.725  51.549   65   0.200 0 1.B   
ATOM   2429  CB  ILE B 272      60.030  30.054  52.040   65   0.000 0 1.B   
ATOM   2430  CG1 ILE B 272      61.475  29.834  52.511   69   0.000 0 1.B   
ATOM   2431  CG2 ILE B 272      59.154  30.650  53.133   70   0.000 0 1.B   
ATOM   2432  CD1 ILE B 272      62.289  31.101  52.590   70   0.000 0 1.B   
ATOM   2433  C   ILE B 272      57.993  28.920  51.097   66   0.500 0 1.B   
ATOM   2434  O   ILE B 272      57.745  29.477  50.022   31  -0.500 0 1.B   
ATOM   2435  N   GLY B 273      57.048  28.464  51.918   30  -0.570 0 1.B   
ATOM   2437  CA  GLY B 273      55.646  28.647  51.626    1   0.200 0 1.B   
ATOM   2438  C   GLY B 273      55.084  29.914  52.248   66   0.500 0 1.B   
ATOM   2439  O   GLY B 273      55.503  30.338  53.318   31  -0.500 0 1.B   
ATOM   2440  N   VAL B 274      54.133  30.524  51.542   30  -0.570 0 1.B   
ATOM   2442  CA  VAL B 274      53.352  31.647  52.049   65   0.200 0 1.B   
ATOM   2443  CB  VAL B 274      53.642  32.946  51.275   65   0.000 0 1.B   
ATOM   2444  CG1 VAL B 274      52.892  34.116  51.902   70   0.000 0 1.B   
ATOM   2445  CG2 VAL B 274      55.140  33.234  51.240   70  -0.000 0 1.B   
ATOM   2446  C   VAL B 274      51.876  31.282  51.947   66   0.500 0 1.B   
ATOM   2447  O   VAL B 274      51.408  30.863  50.881   31  -0.500 0 1.B   
ATOM   2448  N   THR B 275      51.150  31.436  53.055   30  -0.570 0 1.B   
ATOM   2450  CA  THR B 275      49.737  31.086  53.134   65   0.200 0 1.B   
ATOM   2451  CB  THR B 275      49.522  29.803  53.943   65   0.265 0 1.B   
ATOM   2452  OG1 THR B 275      50.219  28.718  53.319   71  -0.700 0 1.B   
ATOM   2454  CG2 THR B 275      48.037  29.466  54.050   70  -0.000 0 1.B   
ATOM   2455  C   THR B 275      48.974  32.231  53.782   66   0.500 0 1.B   
ATOM   2456  O   THR B 275      49.397  32.752  54.819   31  -0.500 0 1.B   
ATOM   2457  N   PHE B 276      47.852  32.609  53.184   30  -0.570 0 1.B   
ATOM   2459  CA  PHE B 276      47.062  33.732  53.661   65   0.200 0 1.B   
ATOM   2460  CB  PHE B 276      46.544  34.558  52.488   69   0.000 0 1.B   
ATOM   2461  CG  PHE B 276      47.638  35.190  51.682   67   0.000 0 1.B   
ATOM   2462  CD1 PHE B 276      48.278  34.481  50.683   67   0.000 0 1.B   
ATOM   2463  CD2 PHE B 276      48.058  36.477  51.962   67   0.000 0 1.B   
ATOM   2464  CE1 PHE B 276      49.302  35.053  49.956   67   0.000 0 1.B   
ATOM   2465  CE2 PHE B 276      49.080  37.058  51.241   67   0.000 0 1.B   
ATOM   2466  CZ  PHE B 276      49.706  36.343  50.236   67   0.000 0 1.B   
ATOM   2467  C   PHE B 276      45.902  33.257  54.525   66   0.500 0 1.B   
ATOM   2468  O   PHE B 276      45.397  32.144  54.368   31  -0.500 0 1.B   
ATOM   2469  N   VAL B 277      45.489  34.127  55.445   30  -0.570 0 1.B   
ATOM   2471  CA  VAL B 277      44.393  33.852  56.362   65   0.200 0 1.B   
ATOM   2472  CB  VAL B 277      44.895  33.361  57.746   65   0.000 0 1.B   
ATOM   2473  CG1 VAL B 277      45.688  32.069  57.607   70   0.000 0 1.B   
ATOM   2474  CG2 VAL B 277      45.733  34.434  58.430   70  -0.000 0 1.B   
ATOM   2475  C   VAL B 277      43.565  35.117  56.525   66   0.500 0 1.B   
ATOM   2476  O   VAL B 277      44.079  36.238  56.446   31  -0.500 0 1.B   
ATOM   2477  N   TYR B 278      42.267  34.929  56.755   30  -0.570 0 1.B   
ATOM   2479  CA  TYR B 278      41.393  36.034  57.119   65   0.200 0 1.B   
ATOM   2480  CB  TYR B 278      39.938  35.709  56.769   69   0.000 0 1.B   
ATOM   2481  CG  TYR B 278      39.592  35.724  55.287   67   0.000 0 1.B   
ATOM   2482  CD1 TYR B 278      40.209  36.608  54.405   67   0.000 0 1.B   
ATOM   2483  CD2 TYR B 278      38.643  34.848  54.777   67   0.000 0 1.B   
ATOM   2484  CE1 TYR B 278      39.885  36.616  53.052   67   0.000 0 1.B   
ATOM   2485  CE2 TYR B 278      38.312  34.845  53.432   67   0.000 0 1.B   
ATOM   2486  CZ  TYR B 278      38.932  35.732  52.573   66   0.265 0 1.B   
ATOM   2487  OH  TYR B 278      38.598  35.721  51.235   71  -0.700 0 1.B   
ATOM   2489  C   TYR B 278      41.515  36.305  58.612   66   0.500 0 1.B   
ATOM   2490  O   TYR B 278      41.552  35.373  59.421   31  -0.500 0 1.B   
ATOM   2491  N   GLN B 279      41.578  37.581  58.977   30  -0.570 0 1.B   
ATOM   2493  CA  GLN B 279      41.639  37.961  60.386   65   0.200 0 1.B   
ATOM   2494  CB  GLN B 279      42.854  38.848  60.631   69   0.000 0 1.B   
ATOM   2495  CG  GLN B 279      44.157  38.165  60.245   69   0.000 0 1.B   
ATOM   2496  CD  GLN B 279      45.386  38.971  60.603   66   0.500 0 1.B   
ATOM   2497  OE1 GLN B 279      45.497  40.149  60.261   31  -0.500 0 1.B   
ATOM   2498  NE2 GLN B 279      46.317  38.337  61.301   30  -0.850 0 1.B   
ATOM   2501  C   GLN B 279      40.364  38.662  60.854   66   0.500 0 1.B   
ATOM   2502  O   GLN B 279      40.218  38.962  62.040   31  -0.500 0 1.B   
TER
