# Supplementary material for: Type 1 piliated uropathogenic Escherichia coli hijack the host immune response by binding to CD14
Source: eLife. 2022 Jul 26;11:e78995. doi: 10.7554/eLife.78995 (PMC9359703; doi:10.7554/eLife.78995)
Supplement: Supplementary file 2. [file elife-78995-supp2.txt]

ATOM      1  N   GLU A   1      41.600  51.903 -16.740   30  -0.570 0 1.A   
ATOM      3  CA  GLU A   1      40.840  53.027 -16.202   65   0.200 0 1.A   
ATOM      4  CB  GLU A   1      39.646  53.366 -17.101   69   0.000 0 1.A   
ATOM      5  CG  GLU A   1      40.003  53.856 -18.501   69  -0.100 0 1.A   
ATOM      6  CD  GLU A   1      40.325  52.724 -19.458   66   0.700 0 1.A   
ATOM      7  OE1 GLU A   1      40.271  51.551 -19.032   31  -0.800 0 1.A   
ATOM      8  OE2 GLU A   1      40.632  53.008 -20.637   31  -0.800 0 1.A   
ATOM      9  C   GLU A   1      40.350  52.722 -14.793   66   0.500 0 1.A   
ATOM     10  O   GLU A   1      41.079  52.905 -13.821   31  -0.500 0 1.A   
ATOM     11  N   LEU A   2      39.107  52.258 -14.695   30  -0.570 0 1.A   
ATOM     13  CA  LEU A   2      38.505  51.906 -13.413   65   0.200 0 1.A   
ATOM     14  CB  LEU A   2      38.266  53.159 -12.566   69   0.000 0 1.A   
ATOM     15  CG  LEU A   2      38.342  53.009 -11.043   65   0.000 0 1.A   
ATOM     16  CD1 LEU A   2      38.420  54.377 -10.406   70   0.000 0 1.A   
ATOM     17  CD2 LEU A   2      37.159  52.234 -10.478   70   0.000 0 1.A   
ATOM     18  C   LEU A   2      37.191  51.159 -13.623   66   0.500 0 1.A   
ATOM     19  O   LEU A   2      36.115  51.759 -13.608   31  -0.500 0 1.A   
ATOM     20  N   ASP A   3      37.285  49.848 -13.811   30  -0.570 0 1.A   
ATOM     22  CA  ASP A   3      36.105  49.022 -14.026   65   0.200 0 1.A   
ATOM     23  CB  ASP A   3      36.359  48.016 -15.151   69  -0.100 0 1.A   
ATOM     24  CG  ASP A   3      37.195  48.597 -16.277   66   0.700 0 1.A   
ATOM     25  OD1 ASP A   3      36.940  48.249 -17.450   31  -0.800 0 1.A   
ATOM     26  OD2 ASP A   3      38.113  49.394 -15.988   31  -0.800 0 1.A   
ATOM     27  C   ASP A   3      35.731  48.279 -12.747   66   0.500 0 1.A   
ATOM     28  O   ASP A   3      36.571  47.615 -12.139   31  -0.500 0 1.A   
ATOM     29  N   ASP A   4      34.473  48.397 -12.337   30  -0.570 0 1.A   
ATOM     31  CA  ASP A   4      33.984  47.661 -11.176   65   0.200 0 1.A   
ATOM     32  CB  ASP A   4      34.246  48.438  -9.883   69  -0.100 0 1.A   
ATOM     33  CG  ASP A   4      33.237  49.545  -9.644   66   0.700 0 1.A   
ATOM     34  OD1 ASP A   4      33.394  50.632 -10.237   31  -0.800 0 1.A   
ATOM     35  OD2 ASP A   4      32.292  49.328  -8.855   31  -0.800 0 1.A   
ATOM     36  C   ASP A   4      32.503  47.332 -11.316   66   0.500 0 1.A   
ATOM     37  O   ASP A   4      31.713  48.154 -11.778   31  -0.500 0 1.A   
ATOM     38  N   GLU A   5      32.132  46.119 -10.930   30  -0.570 0 1.A   
ATOM     40  CA  GLU A   5      30.735  45.722 -10.981   65   0.200 0 1.A   
ATOM     41  CB  GLU A   5      30.561  44.435 -11.790   69   0.000 0 1.A   
ATOM     42  CG  GLU A   5      29.121  44.131 -12.173   69  -0.100 0 1.A   
ATOM     43  CD  GLU A   5      29.018  43.055 -13.236   66   0.700 0 1.A   
ATOM     44  OE1 GLU A   5      29.994  42.871 -13.993   31  -0.800 0 1.A   
ATOM     45  OE2 GLU A   5      27.963  42.391 -13.312   31  -0.800 0 1.A   
ATOM     46  C   GLU A   5      30.187  45.567  -9.567   66   0.500 0 1.A   
ATOM     47  O   GLU A   5      30.057  44.455  -9.055   31  -0.500 0 1.A   
ATOM     48  N   ASP A   6      29.894  46.709  -8.947   30  -0.570 0 1.A   
ATOM     50  CA  ASP A   6      29.280  46.802  -7.617   65   0.200 0 1.A   
ATOM     51  CB  ASP A   6      27.747  46.659  -7.700   69  -0.100 0 1.A   
ATOM     52  CG  ASP A   6      27.297  45.310  -8.254   66   0.700 0 1.A   
ATOM     53  OD1 ASP A   6      27.675  44.262  -7.685   31  -0.800 0 1.A   
ATOM     54  OD2 ASP A   6      26.558  45.299  -9.262   31  -0.800 0 1.A   
ATOM     55  C   ASP A   6      29.858  45.905  -6.512   66   0.500 0 1.A   
ATOM     56  O   ASP A   6      29.152  45.569  -5.560   31  -0.500 0 1.A   
ATOM     57  N   PHE A   7      31.133  45.537  -6.626   30  -0.570 0 1.A   
ATOM     59  CA  PHE A   7      31.766  44.700  -5.606   65   0.200 0 1.A   
ATOM     60  CB  PHE A   7      31.245  43.259  -5.690   69   0.000 0 1.A   
ATOM     61  CG  PHE A   7      31.489  42.452  -4.443   67   0.000 0 1.A   
ATOM     62  CD1 PHE A   7      30.799  42.734  -3.275   67   0.000 0 1.A   
ATOM     63  CD2 PHE A   7      32.405  41.411  -4.438   67   0.000 0 1.A   
ATOM     64  CE1 PHE A   7      31.018  41.995  -2.126   67   0.000 0 1.A   
ATOM     65  CE2 PHE A   7      32.631  40.673  -3.290   67   0.000 0 1.A   
ATOM     66  CZ  PHE A   7      31.937  40.965  -2.133   67   0.000 0 1.A   
ATOM     67  C   PHE A   7      33.294  44.707  -5.669   66   0.500 0 1.A   
ATOM     68  O   PHE A   7      33.951  43.927  -4.982   31  -0.500 0 1.A   
ATOM     69  N   ARG A   8      33.865  45.591  -6.477   30  -0.570 0 1.A   
ATOM     71  CA  ARG A   8      35.313  45.600  -6.641   65   0.200 0 1.A   
ATOM     72  CB  ARG A   8      35.743  44.437  -7.541   69   0.000 0 1.A   
ATOM     73  CG  ARG A   8      34.995  44.373  -8.862   69   0.070 0 1.A   
ATOM     74  CD  ARG A   8      34.710  42.938  -9.268   69   0.310 0 1.A   
ATOM     75  NE  ARG A   8      34.081  42.860 -10.583   30  -0.700 0 1.A   
ATOM     77  CZ  ARG A   8      33.563  41.750 -11.099   66   0.640 0 1.A   
ATOM     78  NH1 ARG A   8      33.589  40.619 -10.406   30  -0.800 0 1.A   
ATOM     81  NH2 ARG A   8      33.013  41.771 -12.307   30  -0.800 0 1.A   
ATOM     84  C   ARG A   8      35.864  46.916  -7.181   66   0.500 0 1.A   
ATOM     85  O   ARG A   8      35.278  47.979  -6.983   31  -0.500 0 1.A   
ATOM     86  N   CYS A   9      37.011  46.812  -7.848   30  -0.570 0 1.A   
ATOM     88  CA  CYS A   9      37.695  47.927  -8.488   65   0.200 0 1.A   
ATOM     89  CB  CYS A   9      38.205  48.926  -7.451   69   0.300 0 1.A   
ATOM     90  SG  CYS A   9      37.206  50.423  -7.319   82  -0.300 0 1.A   
ATOM     91  C   CYS A   9      38.868  47.323  -9.238   66   0.500 0 1.A   
ATOM     92  O   CYS A   9      39.024  46.106  -9.248   31  -0.500 0 1.A   
ATOM     93  N   VAL A  10      39.685  48.168  -9.861   30  -0.570 0 1.A   
ATOM     95  CA  VAL A  10      40.866  47.726 -10.604   65   0.200 0 1.A   
ATOM     96  CB  VAL A  10      40.529  47.272 -12.059   65   0.000 0 1.A   
ATOM     97  CG1 VAL A  10      41.783  47.238 -12.904   70   0.000 0 1.A   
ATOM     98  CG2 VAL A  10      39.855  45.905 -12.101   70  -0.000 0 1.A   
ATOM     99  C   VAL A  10      41.865  48.876 -10.694   66   0.500 0 1.A   
ATOM    100  O   VAL A  10      43.029  48.737 -10.332   31  -0.500 0 1.A   
ATOM    101  N   CYS A  11      41.392  50.019 -11.179   30  -0.570 0 1.A   
ATOM    103  CA  CYS A  11      42.245  51.179 -11.422   65   0.200 0 1.A   
ATOM    104  CB  CYS A  11      42.638  51.847 -10.103   69   0.180 0 1.A   
ATOM    105  SG  CYS A  11      41.702  53.348  -9.718   82  -0.450 0 1.A   
ATOM    107  C   CYS A  11      43.492  50.814 -12.223   66   0.500 0 1.A   
ATOM    108  O   CYS A  11      44.599  51.231 -11.887   31  -0.500 0 1.A   
ATOM    109  N   ASN A  12      43.305  50.023 -13.277   30  -0.570 0 1.A   
ATOM    111  CA  ASN A  12      44.418  49.609 -14.119   65   0.200 0 1.A   
ATOM    112  CB  ASN A  12      43.979  48.606 -15.194   69  -0.000 0 1.A   
ATOM    113  CG  ASN A  12      45.129  47.741 -15.694   66   0.500 0 1.A   
ATOM    114  OD1 ASN A  12      46.279  48.183 -15.748   31  -0.500 0 1.A   
ATOM    115  ND2 ASN A  12      44.822  46.499 -16.057   30  -0.850 0 1.A   
ATOM    118  C   ASN A  12      45.015  50.839 -14.768   66   0.500 0 1.A   
ATOM    119  O   ASN A  12      44.370  51.496 -15.585   31  -0.500 0 1.A   
ATOM    120  N   PHE A  13      46.247  51.156 -14.392   30  -0.570 0 1.A   
ATOM    122  CA  PHE A  13      46.922  52.314 -14.954   65   0.200 0 1.A   
ATOM    123  CB  PHE A  13      47.479  53.228 -13.881   69   0.000 0 1.A   
ATOM    124  CG  PHE A  13      46.457  53.778 -12.971   67   0.000 0 1.A   
ATOM    125  CD1 PHE A  13      45.158  53.965 -13.400   67   0.000 0 1.A   
ATOM    126  CD2 PHE A  13      46.803  54.151 -11.691   67   0.000 0 1.A   
ATOM    127  CE1 PHE A  13      44.215  54.489 -12.554   67   0.000 0 1.A   
ATOM    128  CE2 PHE A  13      45.870  54.678 -10.840   67   0.000 0 1.A   
ATOM    129  CZ  PHE A  13      44.571  54.849 -11.270   67   0.000 0 1.A   
ATOM    130  C   PHE A  13      48.082  51.890 -15.788   66   0.500 0 1.A   
ATOM    131  O   PHE A  13      48.321  50.693 -15.953   31  -0.500 0 1.A   
ATOM    132  N   SER A  14      48.808  52.888 -16.291   30  -0.570 0 1.A   
ATOM    134  CA  SER A  14      50.003  52.693 -17.106   65   0.200 0 1.A   
ATOM    135  CB  SER A  14      49.743  51.738 -18.268   69   0.265 0 1.A   
ATOM    136  OG  SER A  14      49.144  50.520 -17.865   71  -0.700 0 1.A   
ATOM    138  C   SER A  14      50.526  54.010 -17.675   66   0.500 0 1.A   
ATOM    139  O   SER A  14      51.727  54.172 -17.840   31  -0.500 0 1.A   
ATOM    140  N   GLU A  15      49.620  54.936 -17.987   30  -0.570 0 1.A   
ATOM    142  CA  GLU A  15      49.971  56.216 -18.623   65   0.200 0 1.A   
ATOM    143  CB  GLU A  15      48.722  57.100 -18.753   69   0.000 0 1.A   
ATOM    144  CG  GLU A  15      47.696  56.580 -19.752   69  -0.100 0 1.A   
ATOM    145  CD  GLU A  15      48.272  56.393 -21.146   66   0.700 0 1.A   
ATOM    146  OE1 GLU A  15      49.069  57.244 -21.591   31  -0.800 0 1.A   
ATOM    147  OE2 GLU A  15      47.929  55.387 -21.798   31  -0.800 0 1.A   
ATOM    148  C   GLU A  15      51.081  56.979 -17.887   66   0.500 0 1.A   
ATOM    149  O   GLU A  15      51.168  56.904 -16.660   31  -0.500 0 1.A   
ATOM    150  N   PRO A  16      51.924  57.723 -18.635   30  -0.570 0 1.A   
ATOM    151  CA  PRO A  16      53.112  58.411 -18.105   65   0.285 0 1.A   
ATOM    152  CB  PRO A  16      53.723  59.060 -19.348   69   0.000 0 1.A   
ATOM    153  CG  PRO A  16      52.580  59.230 -20.276   69   0.000 0 1.A   
ATOM    154  CD  PRO A  16      51.748  58.001 -20.070   69   0.285 0 1.A   
ATOM    155  C   PRO A  16      52.811  59.475 -17.057   66   0.500 0 1.A   
ATOM    156  O   PRO A  16      53.739  60.035 -16.470   31  -0.500 0 1.A   
ATOM    157  N   GLN A  17      51.533  59.756 -16.839   30  -0.570 0 1.A   
ATOM    159  CA  GLN A  17      51.128  60.686 -15.798   65   0.200 0 1.A   
ATOM    160  CB  GLN A  17      51.189  62.122 -16.312   69   0.000 0 1.A   
ATOM    161  CG  GLN A  17      51.690  63.118 -15.288   69   0.000 0 1.A   
ATOM    162  CD  GLN A  17      52.183  64.397 -15.927   66   0.500 0 1.A   
ATOM    163  OE1 GLN A  17      51.959  64.637 -17.114   31  -0.500 0 1.A   
ATOM    164  NE2 GLN A  17      52.866  65.226 -15.146   30  -0.850 0 1.A   
ATOM    167  C   GLN A  17      49.729  60.326 -15.312   66   0.500 0 1.A   
ATOM    168  O   GLN A  17      48.743  60.945 -15.717   31  -0.500 0 1.A   
ATOM    169  N   PRO A  18      49.646  59.310 -14.438   30  -0.570 0 1.A   
ATOM    170  CA  PRO A  18      48.396  58.745 -13.924   65   0.285 0 1.A   
ATOM    171  CB  PRO A  18      48.875  57.692 -12.912   69   0.000 0 1.A   
ATOM    172  CG  PRO A  18      50.276  57.392 -13.317   69   0.000 0 1.A   
ATOM    173  CD  PRO A  18      50.814  58.705 -13.782   69   0.285 0 1.A   
ATOM    174  C   PRO A  18      47.532  59.793 -13.247   66   0.500 0 1.A   
ATOM    175  O   PRO A  18      47.982  60.471 -12.323   31  -0.500 0 1.A   
ATOM    176  N   ASP A  19      46.297  59.921 -13.715   30  -0.570 0 1.A   
ATOM    178  CA  ASP A  19      45.375  60.862 -13.113   65   0.200 0 1.A   
ATOM    179  CB  ASP A  19      44.409  61.407 -14.171   69  -0.100 0 1.A   
ATOM    180  CG  ASP A  19      43.472  62.450 -13.611   66   0.700 0 1.A   
ATOM    181  OD1 ASP A  19      43.918  63.206 -12.725   31  -0.800 0 1.A   
ATOM    182  OD2 ASP A  19      42.296  62.501 -14.032   31  -0.800 0 1.A   
ATOM    183  C   ASP A  19      44.597  60.176 -11.977   66   0.500 0 1.A   
ATOM    184  O   ASP A  19      43.364  60.156 -12.001   31  -0.500 0 1.A   
ATOM    185  N   TRP A  20      45.317  59.659 -10.974   30  -0.570 0 1.A   
ATOM    187  CA  TRP A  20      44.724  58.982  -9.797   65   0.200 0 1.A   
ATOM    188  CB  TRP A  20      45.723  58.969  -8.643   69   0.000 0 1.A   
ATOM    189  CG  TRP A  20      47.048  58.503  -9.022   68  -0.055 0 1.A   
ATOM    190  CD1 TRP A  20      47.453  57.210  -9.149   67   0.130 0 1.A   
ATOM    191  CD2 TRP A  20      48.175  59.314  -9.317   68  -0.055 0 1.A   
ATOM    192  NE1 TRP A  20      48.771  57.165  -9.519   30  -0.570 0 1.A   
ATOM    194  CE2 TRP A  20      49.240  58.448  -9.628   68   0.130 0 1.A   
ATOM    195  CE3 TRP A  20      48.389  60.692  -9.352   67   0.000 0 1.A   
ATOM    196  CZ2 TRP A  20      50.498  58.917  -9.975   67   0.000 0 1.A   
ATOM    197  CZ3 TRP A  20      49.633  61.156  -9.697   67   0.000 0 1.A   
ATOM    198  CH2 TRP A  20      50.677  60.272 -10.004   67   0.000 0 1.A   
ATOM    199  C   TRP A  20      43.412  59.522  -9.259   66   0.500 0 1.A   
ATOM    200  O   TRP A  20      42.720  58.809  -8.560   31  -0.500 0 1.A   
ATOM    201  N   SER A  21      43.104  60.787  -9.504   30  -0.570 0 1.A   
ATOM    203  CA  SER A  21      41.849  61.364  -9.038   65   0.200 0 1.A   
ATOM    204  CB  SER A  21      41.674  62.715  -9.721   69   0.265 0 1.A   
ATOM    205  OG  SER A  21      41.827  62.578 -11.120   71  -0.700 0 1.A   
ATOM    207  C   SER A  21      40.587  60.519  -9.349   66   0.500 0 1.A   
ATOM    208  O   SER A  21      39.654  60.522  -8.549   31  -0.500 0 1.A   
ATOM    209  N   GLU A  22      40.534  59.794 -10.471   30  -0.570 0 1.A   
ATOM    211  CA  GLU A  22      39.346  58.953 -10.749   65   0.200 0 1.A   
ATOM    212  CB  GLU A  22      39.297  58.441 -12.207   69   0.000 0 1.A   
ATOM    213  CG  GLU A  22      40.233  57.291 -12.565   69  -0.100 0 1.A   
ATOM    214  CD  GLU A  22      41.707  57.642 -12.418   66   0.700 0 1.A   
ATOM    215  OE1 GLU A  22      42.118  58.076 -11.324   31  -0.800 0 1.A   
ATOM    216  OE2 GLU A  22      42.470  57.445 -13.384   31  -0.800 0 1.A   
ATOM    217  C   GLU A  22      39.131  57.810  -9.737   66   0.500 0 1.A   
ATOM    218  O   GLU A  22      38.007  57.338  -9.571   31  -0.500 0 1.A   
ATOM    219  N   ALA A  23      40.207  57.399  -9.065   30  -0.570 0 1.A   
ATOM    221  CA  ALA A  23      40.198  56.454  -7.931   65   0.200 0 1.A   
ATOM    222  CB  ALA A  23      41.423  56.705  -7.067   70   0.000 0 1.A   
ATOM    223  C   ALA A  23      38.965  56.495  -7.023   66   0.500 0 1.A   
ATOM    224  O   ALA A  23      38.440  55.446  -6.644   31  -0.500 0 1.A   
ATOM    225  N   PHE A  24      38.505  57.699  -6.685   30  -0.570 0 1.A   
ATOM    227  CA  PHE A  24      37.364  57.887  -5.779   65   0.200 0 1.A   
ATOM    228  CB  PHE A  24      37.139  59.379  -5.513   69   0.000 0 1.A   
ATOM    229  CG  PHE A  24      38.306  60.073  -4.891   67   0.000 0 1.A   
ATOM    230  CD1 PHE A  24      38.455  60.159  -3.518   67   0.000 0 1.A   
ATOM    231  CD2 PHE A  24      39.252  60.662  -5.699   67   0.000 0 1.A   
ATOM    232  CE1 PHE A  24      39.545  60.816  -2.976   67   0.000 0 1.A   
ATOM    233  CE2 PHE A  24      40.335  61.312  -5.175   67   0.000 0 1.A   
ATOM    234  CZ  PHE A  24      40.487  61.394  -3.811   67   0.000 0 1.A   
ATOM    235  C   PHE A  24      36.061  57.245  -6.218   66   0.500 0 1.A   
ATOM    236  O   PHE A  24      35.109  57.170  -5.448   31  -0.500 0 1.A   
ATOM    237  N   GLN A  25      36.017  56.782  -7.457   30  -0.570 0 1.A   
ATOM    239  CA  GLN A  25      34.871  56.028  -7.920   65   0.200 0 1.A   
ATOM    240  CB  GLN A  25      35.044  55.664  -9.385   69   0.000 0 1.A   
ATOM    241  CG  GLN A  25      33.884  54.894  -9.935   69   0.000 0 1.A   
ATOM    242  CD  GLN A  25      34.074  54.557 -11.387   66   0.500 0 1.A   
ATOM    243  OE1 GLN A  25      35.179  54.661 -11.918   31  -0.500 0 1.A   
ATOM    244  NE2 GLN A  25      32.996  54.155 -12.046   30  -0.850 0 1.A   
ATOM    247  C   GLN A  25      34.670  54.761  -7.086   66   0.500 0 1.A   
ATOM    248  O   GLN A  25      33.564  54.488  -6.620   31  -0.500 0 1.A   
ATOM    249  N   CYS A  26      35.743  53.998  -6.890   30  -0.570 0 1.A   
ATOM    251  CA  CYS A  26      35.652  52.727  -6.170   65   0.200 0 1.A   
ATOM    252  CB  CYS A  26      36.535  51.666  -6.834   69   0.300 0 1.A   
ATOM    253  SG  CYS A  26      38.288  52.090  -6.905   82  -0.300 0 1.A   
ATOM    254  C   CYS A  26      35.999  52.852  -4.687   66   0.500 0 1.A   
ATOM    255  O   CYS A  26      36.692  52.002  -4.128   31  -0.500 0 1.A   
ATOM    256  N   VAL A  27      35.507  53.913  -4.058   30  -0.570 0 1.A   
ATOM    258  CA  VAL A  27      35.692  54.115  -2.627   65   0.200 0 1.A   
ATOM    259  CB  VAL A  27      35.737  55.622  -2.281   65   0.000 0 1.A   
ATOM    260  CG1 VAL A  27      34.386  56.271  -2.528   70   0.000 0 1.A   
ATOM    261  CG2 VAL A  27      36.184  55.841  -0.844   70  -0.000 0 1.A   
ATOM    262  C   VAL A  27      34.556  53.420  -1.879   66   0.500 0 1.A   
ATOM    263  O   VAL A  27      33.471  53.232  -2.431   31  -0.500 0 1.A   
ATOM    264  N   SER A  28      34.820  53.018  -0.637   30  -0.570 0 1.A   
ATOM    266  CA  SER A  28      33.848  52.299   0.191   65   0.200 0 1.A   
ATOM    267  CB  SER A  28      32.633  53.177   0.516   69   0.265 0 1.A   
ATOM    268  OG  SER A  28      31.481  52.393   0.781   71  -0.700 0 1.A   
ATOM    270  C   SER A  28      33.397  50.966  -0.401   66   0.500 0 1.A   
ATOM    271  O   SER A  28      32.363  50.425  -0.013   31  -0.500 0 1.A   
ATOM    272  N   ALA A  29      34.167  50.438  -1.344   30  -0.570 0 1.A   
ATOM    274  CA  ALA A  29      33.902  49.103  -1.856   65   0.200 0 1.A   
ATOM    275  CB  ALA A  29      34.278  49.001  -3.321   70   0.000 0 1.A   
ATOM    276  C   ALA A  29      34.722  48.142  -1.013   66   0.500 0 1.A   
ATOM    277  O   ALA A  29      35.743  48.533  -0.457   31  -0.500 0 1.A   
ATOM    278  N   VAL A  30      34.279  46.897  -0.897   30  -0.570 0 1.A   
ATOM    280  CA  VAL A  30      34.989  45.930  -0.064   65   0.200 0 1.A   
ATOM    281  CB  VAL A  30      34.115  44.701   0.249   65   0.000 0 1.A   
ATOM    282  CG1 VAL A  30      33.171  45.004   1.406   70   0.000 0 1.A   
ATOM    283  CG2 VAL A  30      33.338  44.276  -0.984   70  -0.000 0 1.A   
ATOM    284  C   VAL A  30      36.331  45.501  -0.667   66   0.500 0 1.A   
ATOM    285  O   VAL A  30      37.372  45.593  -0.011   31  -0.500 0 1.A   
ATOM    286  N   GLU A  31      36.300  45.038  -1.913   30  -0.570 0 1.A   
ATOM    288  CA  GLU A  31      37.515  44.667  -2.623   65   0.200 0 1.A   
ATOM    289  CB  GLU A  31      37.325  43.364  -3.405   69   0.000 0 1.A   
ATOM    290  CG  GLU A  31      38.545  42.940  -4.212   69  -0.100 0 1.A   
ATOM    291  CD  GLU A  31      38.358  41.606  -4.907   66   0.700 0 1.A   
ATOM    292  OE1 GLU A  31      37.354  40.919  -4.624   31  -0.800 0 1.A   
ATOM    293  OE2 GLU A  31      39.220  41.246  -5.737   31  -0.800 0 1.A   
ATOM    294  C   GLU A  31      37.948  45.790  -3.553   66   0.500 0 1.A   
ATOM    295  O   GLU A  31      37.124  46.451  -4.190   31  -0.500 0 1.A   
ATOM    296  N   VAL A  32      39.253  46.017  -3.600   30  -0.570 0 1.A   
ATOM    298  CA  VAL A  32      39.825  47.104  -4.380   65   0.200 0 1.A   
ATOM    299  CB  VAL A  32      39.667  48.447  -3.698   65   0.000 0 1.A   
ATOM    300  CG1 VAL A  32      39.757  48.244  -2.256   70   0.000 0 1.A   
ATOM    301  CG2 VAL A  32      40.797  49.416  -4.123   70  -0.000 0 1.A   
ATOM    302  C   VAL A  32      41.281  46.873  -4.618   66   0.500 0 1.A   
ATOM    303  O   VAL A  32      42.020  46.422  -3.755   31  -0.500 0 1.A   
ATOM    304  N   GLU A  33      41.654  47.102  -5.847   30  -0.570 0 1.A   
ATOM    306  CA  GLU A  33      42.985  46.921  -6.264   65   0.200 0 1.A   
ATOM    307  CB  GLU A  33      42.977  45.725  -7.189   69   0.000 0 1.A   
ATOM    308  CG  GLU A  33      44.162  45.234  -7.872   69  -0.100 0 1.A   
ATOM    309  CD  GLU A  33      44.263  46.074  -9.081   66   0.700 0 1.A   
ATOM    310  OE1 GLU A  33      44.558  47.231  -8.926   31  -0.800 0 1.A   
ATOM    311  OE2 GLU A  33      43.792  45.673 -10.187   31  -0.800 0 1.A   
ATOM    312  C   GLU A  33      43.413  48.231  -6.928   66   0.500 0 1.A   
ATOM    313  O   GLU A  33      42.579  48.961  -7.475   31  -0.500 0 1.A   
ATOM    314  N   ILE A  34      44.728  48.467  -6.956   30  -0.570 0 1.A   
ATOM    316  CA  ILE A  34      45.334  49.639  -7.597   65   0.200 0 1.A   
ATOM    317  CB  ILE A  34      45.667  50.709  -6.536   65   0.000 0 1.A   
ATOM    318  CG1 ILE A  34      44.522  50.863  -5.522   69   0.000 0 1.A   
ATOM    319  CG2 ILE A  34      45.962  52.040  -7.192   70   0.000 0 1.A   
ATOM    320  CD1 ILE A  34      43.327  51.638  -6.047   70   0.000 0 1.A   
ATOM    321  C   ILE A  34      46.599  49.265  -8.437   66   0.500 0 1.A   
ATOM    322  O   ILE A  34      47.719  49.408  -7.948   31  -0.500 0 1.A   
ATOM    323  N   HIS A  35      46.417  48.797  -9.688   30  -0.570 0 1.A   
ATOM    325  CA  HIS A  35      47.550  48.491 -10.602   65   0.200 0 1.A   
ATOM    326  CB  HIS A  35      47.116  47.812 -11.933   69   0.000 0 1.A   
ATOM    327  CG  HIS A  35      47.014  46.316 -11.880   68   0.130 0 1.A   
ATOM    328  ND1 HIS A  35      46.153  45.658 -11.049   30  -0.570 0 1.A   
ATOM    330  CD2 HIS A  35      47.614  45.348 -12.613   67   0.100 0 1.A   
ATOM    331  CE1 HIS A  35      46.255  44.350 -11.234   68   0.410 0 1.A   
ATOM    332  NE2 HIS A  35      47.130  44.133 -12.190   30  -0.490 0 1.A   
ATOM    333  C   HIS A  35      48.266  49.811 -10.928   66   0.500 0 1.A   
ATOM    334  O   HIS A  35      47.815  50.877 -10.513   31  -0.500 0 1.A   
ATOM    335  N   ALA A  36      49.355  49.755 -11.692   30  -0.570 0 1.A   
ATOM    337  CA  ALA A  36      50.135  50.955 -12.012   65   0.200 0 1.A   
ATOM    338  CB  ALA A  36      50.964  51.381 -10.812   70   0.000 0 1.A   
ATOM    339  C   ALA A  36      51.035  50.746 -13.226   66   0.500 0 1.A   
ATOM    340  O   ALA A  36      51.449  51.705 -13.877   31  -0.500 0 1.A   
ATOM    341  N   GLY A  37      51.337  49.484 -13.510   30  -0.570 0 1.A   
ATOM    343  CA  GLY A  37      52.142  49.103 -14.656    1   0.200 0 1.A   
ATOM    344  C   GLY A  37      53.515  49.746 -14.741   66   0.500 0 1.A   
ATOM    345  O   GLY A  37      53.699  50.711 -15.483   31  -0.500 0 1.A   
ATOM    346  N   GLY A  38      54.475  49.202 -13.995   30  -0.570 0 1.A   
ATOM    348  CA  GLY A  38      55.843  49.698 -14.001    1   0.200 0 1.A   
ATOM    349  C   GLY A  38      55.926  51.192 -13.750   66   0.500 0 1.A   
ATOM    350  O   GLY A  38      56.416  51.944 -14.594   31  -0.500 0 1.A   
ATOM    351  N   LEU A  39      55.439  51.617 -12.587   30  -0.570 0 1.A   
ATOM    353  CA  LEU A  39      55.328  53.037 -12.260   65   0.200 0 1.A   
ATOM    354  CB  LEU A  39      53.955  53.326 -11.626   69   0.000 0 1.A   
ATOM    355  CG  LEU A  39      53.409  54.749 -11.402   65   0.000 0 1.A   
ATOM    356  CD1 LEU A  39      51.887  54.730 -11.307   70   0.000 0 1.A   
ATOM    357  CD2 LEU A  39      53.965  55.389 -10.149   70   0.000 0 1.A   
ATOM    358  C   LEU A  39      56.447  53.489 -11.328   66   0.500 0 1.A   
ATOM    359  O   LEU A  39      56.964  52.705 -10.534   31  -0.500 0 1.A   
ATOM    360  N   ASN A  40      56.821  54.760 -11.447   30  -0.570 0 1.A   
ATOM    362  CA  ASN A  40      57.732  55.406 -10.508   65   0.200 0 1.A   
ATOM    363  CB  ASN A  40      58.907  56.047 -11.251   69  -0.000 0 1.A   
ATOM    364  CG  ASN A  40      59.686  55.049 -12.088   66   0.500 0 1.A   
ATOM    365  OD1 ASN A  40      59.219  53.942 -12.351   31  -0.500 0 1.A   
ATOM    366  ND2 ASN A  40      60.882  55.442 -12.517   30  -0.850 0 1.A   
ATOM    369  C   ASN A  40      56.996  56.472  -9.696   66   0.500 0 1.A   
ATOM    370  O   ASN A  40      56.666  57.537 -10.215   31  -0.500 0 1.A   
ATOM    371  N   LEU A  41      56.730  56.183  -8.425   30  -0.570 0 1.A   
ATOM    373  CA  LEU A  41      55.926  57.068  -7.581   65   0.200 0 1.A   
ATOM    374  CB  LEU A  41      55.034  56.224  -6.670   69   0.000 0 1.A   
ATOM    375  CG  LEU A  41      53.723  56.809  -6.147   65   0.000 0 1.A   
ATOM    376  CD1 LEU A  41      52.599  55.785  -6.226   70   0.000 0 1.A   
ATOM    377  CD2 LEU A  41      53.910  57.251  -4.716   70   0.000 0 1.A   
ATOM    378  C   LEU A  41      56.824  57.996  -6.759   66   0.500 0 1.A   
ATOM    379  O   LEU A  41      56.473  58.457  -5.674   31  -0.500 0 1.A   
ATOM    380  N   GLU A  42      58.010  58.249  -7.288   30  -0.570 0 1.A   
ATOM    382  CA  GLU A  42      58.962  59.130  -6.631   65   0.200 0 1.A   
ATOM    383  CB  GLU A  42      60.377  58.698  -6.974   69   0.000 0 1.A   
ATOM    384  CG  GLU A  42      60.763  57.440  -6.231   69  -0.100 0 1.A   
ATOM    385  CD  GLU A  42      60.130  56.178  -6.786   66   0.700 0 1.A   
ATOM    386  OE1 GLU A  42      58.886  56.055  -6.830   31  -0.800 0 1.A   
ATOM    387  OE2 GLU A  42      60.908  55.288  -7.156   31  -0.800 0 1.A   
ATOM    388  C   GLU A  42      58.768  60.624  -6.871   66   0.500 0 1.A   
ATOM    389  O   GLU A  42      59.215  61.435  -6.059   31  -0.500 0 1.A   
ATOM    390  N   PRO A  43      58.125  61.008  -7.986   30  -0.570 0 1.A   
ATOM    391  CA  PRO A  43      57.809  62.436  -7.975   65   0.285 0 1.A   
ATOM    392  CB  PRO A  43      57.689  62.772  -9.459   69   0.000 0 1.A   
ATOM    393  CG  PRO A  43      57.244  61.501 -10.087   69   0.000 0 1.A   
ATOM    394  CD  PRO A  43      57.935  60.412  -9.323   69   0.285 0 1.A   
ATOM    395  C   PRO A  43      56.493  62.700  -7.250   66   0.500 0 1.A   
ATOM    396  O   PRO A  43      56.344  63.752  -6.635   31  -0.500 0 1.A   
ATOM    397  N   PHE A  44      55.553  61.760  -7.330   30  -0.570 0 1.A   
ATOM    399  CA  PHE A  44      54.320  61.857  -6.559   65   0.200 0 1.A   
ATOM    400  CB  PHE A  44      53.355  60.709  -6.890   69   0.000 0 1.A   
ATOM    401  CG  PHE A  44      52.107  60.693  -6.037   67   0.000 0 1.A   
ATOM    402  CD1 PHE A  44      52.082  59.999  -4.841   67   0.000 0 1.A   
ATOM    403  CD2 PHE A  44      50.965  61.369  -6.429   67   0.000 0 1.A   
ATOM    404  CE1 PHE A  44      50.951  59.975  -4.053   67   0.000 0 1.A   
ATOM    405  CE2 PHE A  44      49.825  61.350  -5.639   67   0.000 0 1.A   
ATOM    406  CZ  PHE A  44      49.819  60.647  -4.454   67   0.000 0 1.A   
ATOM    407  C   PHE A  44      54.697  61.862  -5.082   66   0.500 0 1.A   
ATOM    408  O   PHE A  44      55.124  60.849  -4.527   31  -0.500 0 1.A   
ATOM    409  N   LEU A  45      54.562  63.030  -4.465   30  -0.570 0 1.A   
ATOM    411  CA  LEU A  45      54.972  63.238  -3.082   65   0.200 0 1.A   
ATOM    412  CB  LEU A  45      55.945  64.417  -2.990   69   0.000 0 1.A   
ATOM    413  CG  LEU A  45      57.434  64.156  -3.260   65   0.000 0 1.A   
ATOM    414  CD1 LEU A  45      57.715  62.673  -3.501   70   0.000 0 1.A   
ATOM    415  CD2 LEU A  45      57.986  65.022  -4.393   70   0.000 0 1.A   
ATOM    416  C   LEU A  45      53.765  63.516  -2.204   66   0.500 0 1.A   
ATOM    417  O   LEU A  45      53.616  62.936  -1.129   31  -0.500 0 1.A   
ATOM    418  N   LYS A  46      52.903  64.408  -2.676   30  -0.570 0 1.A   
ATOM    420  CA  LYS A  46      51.705  64.792  -1.947   65   0.200 0 1.A   
ATOM    421  CB  LYS A  46      51.072  66.031  -2.581   69   0.000 0 1.A   
ATOM    422  CG  LYS A  46      51.920  67.277  -2.522   69   0.000 0 1.A   
ATOM    423  CD  LYS A  46      51.193  68.405  -3.215   69   0.000 0 1.A   
ATOM    424  CE  LYS A  46      49.833  68.642  -2.582   69   0.310 0 1.A   
ATOM    425  NZ  LYS A  46      49.903  69.653  -1.491   30  -0.300 0 1.A   
ATOM    429  C   LYS A  46      50.701  63.645  -1.942   66   0.500 0 1.A   
ATOM    430  O   LYS A  46      50.835  62.726  -2.738   31  -0.500 0 1.A   
ATOM    431  N   ARG A  47      49.708  63.670  -1.052   30  -0.570 0 1.A   
ATOM    433  CA  ARG A  47      49.572  64.647   0.031   65   0.200 0 1.A   
ATOM    434  CB  ARG A  47      48.094  64.931   0.325   69   0.000 0 1.A   
ATOM    435  CG  ARG A  47      47.803  65.340   1.759   69   0.070 0 1.A   
ATOM    436  CD  ARG A  47      48.183  66.786   2.026   69   0.310 0 1.A   
ATOM    437  NE  ARG A  47      47.821  67.200   3.379   30  -0.700 0 1.A   
ATOM    439  CZ  ARG A  47      47.870  68.454   3.815   66   0.640 0 1.A   
ATOM    440  NH1 ARG A  47      48.258  69.425   3.000   30  -0.800 0 1.A   
ATOM    443  NH2 ARG A  47      47.519  68.740   5.061   30  -0.800 0 1.A   
ATOM    446  C   ARG A  47      50.309  64.226   1.298   66   0.500 0 1.A   
ATOM    447  O   ARG A  47      50.969  65.032   1.959   31  -0.500 0 1.A   
ATOM    448  N   VAL A  48      50.172  62.941   1.605   30  -0.570 0 1.A   
ATOM    450  CA  VAL A  48      50.625  62.326   2.850   65   0.200 0 1.A   
ATOM    451  CB  VAL A  48      50.454  60.765   2.753   65   0.000 0 1.A   
ATOM    452  CG1 VAL A  48      51.231  60.175   1.571   70   0.000 0 1.A   
ATOM    453  CG2 VAL A  48      50.803  60.076   4.052   70  -0.000 0 1.A   
ATOM    454  C   VAL A  48      52.031  62.738   3.347   66   0.500 0 1.A   
ATOM    455  O   VAL A  48      53.018  62.049   3.134   31  -0.500 0 1.A   
ATOM    456  N   ASP A  49      52.104  63.894   4.001   30  -0.570 0 1.A   
ATOM    458  CA  ASP A  49      53.311  64.312   4.719   65   0.200 0 1.A   
ATOM    459  CB  ASP A  49      54.410  64.807   3.776   69  -0.100 0 1.A   
ATOM    460  CG  ASP A  49      55.705  64.017   3.935   66   0.700 0 1.A   
ATOM    461  OD1 ASP A  49      56.795  64.617   3.824   31  -0.800 0 1.A   
ATOM    462  OD2 ASP A  49      55.631  62.793   4.180   31  -0.800 0 1.A   
ATOM    463  C   ASP A  49      52.884  65.382   5.715   66   0.500 0 1.A   
ATOM    464  O   ASP A  49      53.589  66.358   5.986   31  -0.500 0 1.A   
ATOM    465  N   ALA A  50      51.682  65.150   6.228   30  -0.570 0 1.A   
ATOM    467  CA  ALA A  50      51.022  65.914   7.270   65   0.200 0 1.A   
ATOM    468  CB  ALA A  50      50.643  67.292   6.788   70   0.000 0 1.A   
ATOM    469  C   ALA A  50      49.788  65.057   7.516   66   0.500 0 1.A   
ATOM    470  O   ALA A  50      48.652  65.532   7.492   31  -0.500 0 1.A   
ATOM    471  N   ASP A  51      50.064  63.783   7.792   30  -0.570 0 1.A   
ATOM    473  CA  ASP A  51      49.212  62.652   7.430   65   0.200 0 1.A   
ATOM    474  CB  ASP A  51      50.107  61.436   7.147   69  -0.100 0 1.A   
ATOM    475  CG  ASP A  51      51.594  61.779   7.173   66   0.700 0 1.A   
ATOM    476  OD1 ASP A  51      52.386  61.085   6.501   31  -0.800 0 1.A   
ATOM    477  OD2 ASP A  51      51.979  62.739   7.871   31  -0.800 0 1.A   
ATOM    478  C   ASP A  51      48.083  62.226   8.376   66   0.500 0 1.A   
ATOM    479  O   ASP A  51      46.969  61.973   7.921   31  -0.500 0 1.A   
ATOM    480  N   ALA A  52      48.380  62.131   9.671   30  -0.570 0 1.A   
ATOM    482  CA  ALA A  52      47.503  61.462  10.640   65   0.200 0 1.A   
ATOM    483  CB  ALA A  52      48.163  61.442  12.021   70   0.000 0 1.A   
ATOM    484  C   ALA A  52      46.066  61.998  10.745   66   0.500 0 1.A   
ATOM    485  O   ALA A  52      45.242  61.765   9.860   31  -0.500 0 1.A   
ATOM    486  N   ASP A  53      45.772  62.699  11.837   30  -0.570 0 1.A   
ATOM    488  CA  ASP A  53      44.423  63.189  12.114   65   0.200 0 1.A   
ATOM    489  CB  ASP A  53      43.993  62.687  13.496   69  -0.100 0 1.A   
ATOM    490  CG  ASP A  53      42.495  62.774  13.718   66   0.700 0 1.A   
ATOM    491  OD1 ASP A  53      41.922  63.876  13.582   31  -0.800 0 1.A   
ATOM    492  OD2 ASP A  53      41.889  61.729  14.031   31  -0.800 0 1.A   
ATOM    493  C   ASP A  53      44.281  64.717  12.075   66   0.500 0 1.A   
ATOM    494  O   ASP A  53      44.549  65.393  13.071   31  -0.500 0 1.A   
ATOM    495  N   PRO A  54      43.847  65.264  10.927   30  -0.570 0 1.A   
ATOM    496  CA  PRO A  54      43.457  66.672  10.855   65   0.285 0 1.A   
ATOM    497  CB  PRO A  54      43.918  67.066   9.458   69   0.000 0 1.A   
ATOM    498  CG  PRO A  54      43.644  65.836   8.658   69   0.000 0 1.A   
ATOM    499  CD  PRO A  54      43.846  64.647   9.589   69   0.285 0 1.A   
ATOM    500  C   PRO A  54      41.940  66.764  10.931   66   0.500 0 1.A   
ATOM    501  O   PRO A  54      41.291  65.789  11.308   31  -0.500 0 1.A   
ATOM    502  N   ARG A  55      41.379  67.909  10.563   30  -0.570 0 1.A   
ATOM    504  CA  ARG A  55      39.931  68.072  10.567   65   0.200 0 1.A   
ATOM    505  CB  ARG A  55      39.563  69.462  11.091   69   0.000 0 1.A   
ATOM    506  CG  ARG A  55      38.130  69.601  11.579   69   0.070 0 1.A   
ATOM    507  CD  ARG A  55      37.912  70.943  12.250   69   0.310 0 1.A   
ATOM    508  NE  ARG A  55      38.473  70.975  13.597   30  -0.700 0 1.A   
ATOM    510  CZ  ARG A  55      38.472  72.050  14.378   66   0.640 0 1.A   
ATOM    511  NH1 ARG A  55      37.946  73.186  13.941   30  -0.800 0 1.A   
ATOM    514  NH2 ARG A  55      39.000  71.992  15.592   30  -0.800 0 1.A   
ATOM    517  C   ARG A  55      39.374  67.852   9.159   66   0.500 0 1.A   
ATOM    518  O   ARG A  55      38.260  68.272   8.842   31  -0.500 0 1.A   
ATOM    519  N   GLN A  56      40.155  67.183   8.314   30  -0.570 0 1.A   
ATOM    521  CA  GLN A  56      39.793  67.013   6.909   65   0.200 0 1.A   
ATOM    522  CB  GLN A  56      40.592  68.020   6.078   69   0.000 0 1.A   
ATOM    523  CG  GLN A  56      40.311  69.476   6.423   69   0.000 0 1.A   
ATOM    524  CD  GLN A  56      41.428  70.405   5.997   66   0.500 0 1.A   
ATOM    525  OE1 GLN A  56      41.987  70.265   4.909   31  -0.500 0 1.A   
ATOM    526  NE2 GLN A  56      41.763  71.360   6.857   30  -0.850 0 1.A   
ATOM    529  C   GLN A  56      40.062  65.591   6.417   66   0.500 0 1.A   
ATOM    530  O   GLN A  56      39.251  65.009   5.695   31  -0.500 0 1.A   
ATOM    531  N   TYR A  57      41.206  65.041   6.811   30  -0.570 0 1.A   
ATOM    533  CA  TYR A  57      41.652  63.735   6.339   65   0.200 0 1.A   
ATOM    534  CB  TYR A  57      43.039  63.864   5.706   69   0.000 0 1.A   
ATOM    535  CG  TYR A  57      43.156  63.267   4.324   67   0.000 0 1.A   
ATOM    536  CD1 TYR A  57      42.258  62.306   3.882   67   0.000 0 1.A   
ATOM    537  CD2 TYR A  57      44.167  63.668   3.459   67   0.000 0 1.A   
ATOM    538  CE1 TYR A  57      42.363  61.761   2.618   67   0.000 0 1.A   
ATOM    539  CE2 TYR A  57      44.281  63.129   2.194   67   0.000 0 1.A   
ATOM    540  CZ  TYR A  57      43.376  62.176   1.779   66   0.265 0 1.A   
ATOM    541  OH  TYR A  57      43.485  61.637   0.518   71  -0.700 0 1.A   
ATOM    543  C   TYR A  57      41.719  62.738   7.488   66   0.500 0 1.A   
ATOM    544  O   TYR A  57      42.743  62.084   7.687   31  -0.500 0 1.A   
ATOM    545  N   ALA A  58      40.632  62.620   8.244   30  -0.570 0 1.A   
ATOM    547  CA  ALA A  58      40.638  61.774   9.433   65   0.200 0 1.A   
ATOM    548  CB  ALA A  58      40.992  62.597  10.660   70   0.000 0 1.A   
ATOM    549  C   ALA A  58      39.325  61.035   9.656   66   0.500 0 1.A   
ATOM    550  O   ALA A  58      39.306  59.811   9.771   31  -0.500 0 1.A   
ATOM    551  N   ASP A  59      38.228  61.781   9.730   30  -0.570 0 1.A   
ATOM    553  CA  ASP A  59      36.937  61.180  10.034   65   0.200 0 1.A   
ATOM    554  CB  ASP A  59      36.030  62.172  10.759   69  -0.100 0 1.A   
ATOM    555  CG  ASP A  59      34.978  61.481  11.599   66   0.700 0 1.A   
ATOM    556  OD1 ASP A  59      35.354  60.667  12.467   31  -0.800 0 1.A   
ATOM    557  OD2 ASP A  59      33.778  61.726  11.377   31  -0.800 0 1.A   
ATOM    558  C   ASP A  59      36.241  60.700   8.768   66   0.500 0 1.A   
ATOM    559  O   ASP A  59      35.178  60.082   8.832   31  -0.500 0 1.A   
ATOM    560  N   THR A  60      36.845  60.987   7.618   30  -0.570 0 1.A   
ATOM    562  CA  THR A  60      36.311  60.529   6.340   65   0.200 0 1.A   
ATOM    563  CB  THR A  60      37.026  61.199   5.154   65   0.265 0 1.A   
ATOM    564  OG1 THR A  60      38.385  60.749   5.095   71  -0.700 0 1.A   
ATOM    566  CG2 THR A  60      37.001  62.713   5.301   70  -0.000 0 1.A   
ATOM    567  C   THR A  60      36.467  59.019   6.225   66   0.500 0 1.A   
ATOM    568  O   THR A  60      35.836  58.375   5.387   31  -0.500 0 1.A   
ATOM    569  N   VAL A  61      37.317  58.462   7.079   30  -0.570 0 1.A   
ATOM    571  CA  VAL A  61      37.569  57.031   7.087   65   0.200 0 1.A   
ATOM    572  CB  VAL A  61      39.042  56.721   6.762   65   0.000 0 1.A   
ATOM    573  CG1 VAL A  61      39.378  57.168   5.347   70   0.000 0 1.A   
ATOM    574  CG2 VAL A  61      39.959  57.393   7.773   70  -0.000 0 1.A   
ATOM    575  C   VAL A  61      37.217  56.415   8.436   66   0.500 0 1.A   
ATOM    576  O   VAL A  61      37.659  55.314   8.751   31  -0.500 0 1.A   
ATOM    577  N   LYS A  62      36.418  57.124   9.230   30  -0.570 0 1.A   
ATOM    579  CA  LYS A  62      35.968  56.602  10.517   65   0.200 0 1.A   
ATOM    580  CB  LYS A  62      35.053  57.600  11.235   69   0.000 0 1.A   
ATOM    581  CG  LYS A  62      34.649  57.176  12.644   69   0.000 0 1.A   
ATOM    582  CD  LYS A  62      33.636  58.133  13.259   69   0.000 0 1.A   
ATOM    583  CE  LYS A  62      33.252  57.705  14.668   69   0.310 0 1.A   
ATOM    584  NZ  LYS A  62      32.611  56.360  14.679   30  -0.300 0 1.A   
ATOM    588  C   LYS A  62      35.223  55.283  10.307   66   0.500 0 1.A   
ATOM    589  O   LYS A  62      35.216  54.411  11.178   31  -0.500 0 1.A   
ATOM    590  N   ALA A  63      34.611  55.149   9.133   30  -0.570 0 1.A   
ATOM    592  CA  ALA A  63      33.946  53.918   8.727   65   0.200 0 1.A   
ATOM    593  CB  ALA A  63      32.589  53.800   9.396   70   0.000 0 1.A   
ATOM    594  C   ALA A  63      33.793  53.890   7.210   66   0.500 0 1.A   
ATOM    595  O   ALA A  63      32.873  54.494   6.658   31  -0.500 0 1.A   
ATOM    596  N   LEU A  64      34.699  53.192   6.536   30  -0.570 0 1.A   
ATOM    598  CA  LEU A  64      34.665  53.113   5.082   65   0.200 0 1.A   
ATOM    599  CB  LEU A  64      35.751  54.008   4.480   69   0.000 0 1.A   
ATOM    600  CG  LEU A  64      35.750  54.174   2.960   65   0.000 0 1.A   
ATOM    601  CD1 LEU A  64      34.742  55.232   2.507   70   0.000 0 1.A   
ATOM    602  CD2 LEU A  64      37.153  54.490   2.460   70   0.000 0 1.A   
ATOM    603  C   LEU A  64      34.860  51.667   4.634   66   0.500 0 1.A   
ATOM    604  O   LEU A  64      35.987  51.235   4.397   31  -0.500 0 1.A   
ATOM    605  N   ARG A  65      33.750  50.935   4.518   30  -0.570 0 1.A   
ATOM    607  CA  ARG A  65      33.742  49.489   4.248   65   0.200 0 1.A   
ATOM    608  CB  ARG A  65      32.329  49.009   3.924   69   0.000 0 1.A   
ATOM    609  CG  ARG A  65      31.277  49.418   4.920   69   0.070 0 1.A   
ATOM    610  CD  ARG A  65      29.919  48.887   4.497   69   0.310 0 1.A   
ATOM    611  NE  ARG A  65      29.642  49.144   3.084   30  -0.700 0 1.A   
ATOM    613  CZ  ARG A  65      29.655  48.212   2.135   66   0.640 0 1.A   
ATOM    614  NH1 ARG A  65      29.932  46.953   2.444   30  -0.800 0 1.A   
ATOM    617  NH2 ARG A  65      29.391  48.537   0.878   30  -0.800 0 1.A   
ATOM    620  C   ARG A  65      34.659  49.038   3.123   66   0.500 0 1.A   
ATOM    621  O   ARG A  65      34.204  48.519   2.100   31  -0.500 0 1.A   
ATOM    622  N   VAL A  66      35.954  49.239   3.323   30  -0.570 0 1.A   
ATOM    624  CA  VAL A  66      36.946  48.716   2.409   65   0.200 0 1.A   
ATOM    625  CB  VAL A  66      37.760  49.845   1.697   65   0.000 0 1.A   
ATOM    626  CG1 VAL A  66      38.591  50.704   2.667   70   0.000 0 1.A   
ATOM    627  CG2 VAL A  66      38.628  49.252   0.649   70  -0.000 0 1.A   
ATOM    628  C   VAL A  66      37.798  47.694   3.159   66   0.500 0 1.A   
ATOM    629  O   VAL A  66      38.731  48.037   3.876   31  -0.500 0 1.A   
ATOM    630  N   ARG A  67      37.431  46.427   3.017   30  -0.570 0 1.A   
ATOM    632  CA  ARG A  67      38.008  45.378   3.847   65   0.200 0 1.A   
ATOM    633  CB  ARG A  67      36.965  44.312   4.166   69   0.000 0 1.A   
ATOM    634  CG  ARG A  67      35.842  44.785   5.055   69   0.070 0 1.A   
ATOM    635  CD  ARG A  67      36.358  45.128   6.437   69   0.310 0 1.A   
ATOM    636  NE  ARG A  67      35.270  45.383   7.374   30  -0.700 0 1.A   
ATOM    638  CZ  ARG A  67      34.697  44.449   8.126   66   0.640 0 1.A   
ATOM    639  NH1 ARG A  67      35.107  43.189   8.053   30  -0.800 0 1.A   
ATOM    642  NH2 ARG A  67      33.713  44.773   8.953   30  -0.800 0 1.A   
ATOM    645  C   ARG A  67      39.183  44.716   3.172   66   0.500 0 1.A   
ATOM    646  O   ARG A  67      40.044  44.135   3.837   31  -0.500 0 1.A   
ATOM    647  N   ARG A  68      39.224  44.797   1.848   30  -0.570 0 1.A   
ATOM    649  CA  ARG A  68      40.245  44.079   1.118   65   0.200 0 1.A   
ATOM    650  CB  ARG A  68      39.573  42.921   0.381   69   0.000 0 1.A   
ATOM    651  CG  ARG A  68      38.703  42.081   1.315   69   0.070 0 1.A   
ATOM    652  CD  ARG A  68      38.177  40.789   0.705   69   0.310 0 1.A   
ATOM    653  NE  ARG A  68      37.511  39.875   1.651   30  -0.700 0 1.A   
ATOM    655  CZ  ARG A  68      36.675  40.200   2.644   66   0.640 0 1.A   
ATOM    656  NH1 ARG A  68      36.323  41.453   2.900   30  -0.800 0 1.A   
ATOM    659  NH2 ARG A  68      36.177  39.236   3.407   30  -0.800 0 1.A   
ATOM    662  C   ARG A  68      40.975  44.989   0.135   66   0.500 0 1.A   
ATOM    663  O   ARG A  68      40.393  45.457  -0.840   31  -0.500 0 1.A   
ATOM    664  N   LEU A  69      42.249  45.253   0.401   30  -0.570 0 1.A   
ATOM    666  CA  LEU A  69      43.024  46.120  -0.480   65   0.200 0 1.A   
ATOM    667  CB  LEU A  69      43.596  47.282   0.325   69   0.000 0 1.A   
ATOM    668  CG  LEU A  69      44.331  48.275  -0.578   65   0.000 0 1.A   
ATOM    669  CD1 LEU A  69      43.341  49.144  -1.322   70   0.000 0 1.A   
ATOM    670  CD2 LEU A  69      45.292  49.138   0.211   70   0.000 0 1.A   
ATOM    671  C   LEU A  69      44.171  45.440  -1.222   66   0.500 0 1.A   
ATOM    672  O   LEU A  69      44.903  44.639  -0.641   31  -0.500 0 1.A   
ATOM    673  N   THR A  70      44.326  45.748  -2.504   30  -0.570 0 1.A   
ATOM    675  CA  THR A  70      45.433  45.196  -3.261   65   0.200 0 1.A   
ATOM    676  CB  THR A  70      44.923  44.222  -4.339   65   0.265 0 1.A   
ATOM    677  OG1 THR A  70      44.295  43.099  -3.708   71  -0.700 0 1.A   
ATOM    679  CG2 THR A  70      46.068  43.727  -5.212   70  -0.000 0 1.A   
ATOM    680  C   THR A  70      46.133  46.379  -3.943   66   0.500 0 1.A   
ATOM    681  O   THR A  70      45.473  47.286  -4.446   31  -0.500 0 1.A   
ATOM    682  N   VAL A  71      47.462  46.375  -3.969   30  -0.570 0 1.A   
ATOM    684  CA  VAL A  71      48.230  47.454  -4.595   65   0.200 0 1.A   
ATOM    685  CB  VAL A  71      48.770  48.438  -3.540   65   0.000 0 1.A   
ATOM    686  CG1 VAL A  71      49.531  49.557  -4.227   70   0.000 0 1.A   
ATOM    687  CG2 VAL A  71      47.644  49.017  -2.697   70  -0.000 0 1.A   
ATOM    688  C   VAL A  71      49.383  46.812  -5.351   66   0.500 0 1.A   
ATOM    689  O   VAL A  71      50.448  46.586  -4.779   31  -0.500 0 1.A   
ATOM    690  N   GLY A  72      49.185  46.517  -6.630   30  -0.570 0 1.A   
ATOM    692  CA  GLY A  72      50.091  45.610  -7.309    1   0.200 0 1.A   
ATOM    693  C   GLY A  72      50.796  45.987  -8.600   66   0.500 0 1.A   
ATOM    694  O   GLY A  72      50.611  45.301  -9.607   31  -0.500 0 1.A   
ATOM    695  N   ALA A  73      51.628  47.030  -8.567   30  -0.570 0 1.A   
ATOM    697  CA  ALA A  73      52.493  47.372  -9.704   65   0.200 0 1.A   
ATOM    698  CB  ALA A  73      51.663  47.700 -10.926   70   0.000 0 1.A   
ATOM    699  C   ALA A  73      53.461  48.521  -9.426   66   0.500 0 1.A   
ATOM    700  O   ALA A  73      54.589  48.526  -9.923   31  -0.500 0 1.A   
ATOM    701  N   ALA A  74      53.012  49.492  -8.638   30  -0.570 0 1.A   
ATOM    703  CA  ALA A  74      53.773  50.714  -8.393   65   0.200 0 1.A   
ATOM    704  CB  ALA A  74      52.930  51.688  -7.584   70   0.000 0 1.A   
ATOM    705  C   ALA A  74      55.111  50.491  -7.691   66   0.500 0 1.A   
ATOM    706  O   ALA A  74      55.496  49.365  -7.378   31  -0.500 0 1.A   
ATOM    707  N   GLN A  75      55.811  51.594  -7.455   30  -0.570 0 1.A   
ATOM    709  CA  GLN A  75      57.087  51.594  -6.757   65   0.200 0 1.A   
ATOM    710  CB  GLN A  75      58.214  51.870  -7.747   69   0.000 0 1.A   
ATOM    711  CG  GLN A  75      59.568  52.099  -7.119   69   0.000 0 1.A   
ATOM    712  CD  GLN A  75      60.528  52.758  -8.080   66   0.500 0 1.A   
ATOM    713  OE1 GLN A  75      60.201  52.982  -9.247   31  -0.500 0 1.A   
ATOM    714  NE2 GLN A  75      61.710  53.115  -7.587   30  -0.850 0 1.A   
ATOM    717  C   GLN A  75      57.041  52.682  -5.695   66   0.500 0 1.A   
ATOM    718  O   GLN A  75      57.154  53.867  -6.003   31  -0.500 0 1.A   
ATOM    719  N   VAL A  76      56.862  52.284  -4.442   30  -0.570 0 1.A   
ATOM    721  CA  VAL A  76      56.591  53.253  -3.391   65   0.200 0 1.A   
ATOM    722  CB  VAL A  76      55.386  52.821  -2.531   65   0.000 0 1.A   
ATOM    723  CG1 VAL A  76      54.935  53.966  -1.638   70   0.000 0 1.A   
ATOM    724  CG2 VAL A  76      54.243  52.355  -3.416   70  -0.000 0 1.A   
ATOM    725  C   VAL A  76      57.785  53.467  -2.477   66   0.500 0 1.A   
ATOM    726  O   VAL A  76      58.355  52.507  -1.968   31  -0.500 0 1.A   
ATOM    727  N   PRO A  77      58.174  54.733  -2.272   30  -0.570 0 1.A   
ATOM    728  CA  PRO A  77      59.150  55.044  -1.227   65   0.285 0 1.A   
ATOM    729  CB  PRO A  77      59.410  56.542  -1.415   69   0.000 0 1.A   
ATOM    730  CG  PRO A  77      58.960  56.844  -2.804   69   0.000 0 1.A   
ATOM    731  CD  PRO A  77      57.807  55.925  -3.051   69   0.285 0 1.A   
ATOM    732  C   PRO A  77      58.532  54.771   0.135   66   0.500 0 1.A   
ATOM    733  O   PRO A  77      57.330  54.970   0.320   31  -0.500 0 1.A   
ATOM    734  N   ALA A  78      59.348  54.315   1.076   30  -0.570 0 1.A   
ATOM    736  CA  ALA A  78      58.862  53.922   2.391   65   0.200 0 1.A   
ATOM    737  CB  ALA A  78      59.973  53.258   3.174   70   0.000 0 1.A   
ATOM    738  C   ALA A  78      58.303  55.103   3.170   66   0.500 0 1.A   
ATOM    739  O   ALA A  78      57.503  54.934   4.087   31  -0.500 0 1.A   
ATOM    740  N   GLN A  79      58.728  56.303   2.797   30  -0.570 0 1.A   
ATOM    742  CA  GLN A  79      58.330  57.509   3.506   65   0.200 0 1.A   
ATOM    743  CB  GLN A  79      59.099  58.720   2.971   69   0.000 0 1.A   
ATOM    744  CG  GLN A  79      60.613  58.643   3.140   69   0.000 0 1.A   
ATOM    745  CD  GLN A  79      61.299  57.830   2.053   66   0.500 0 1.A   
ATOM    746  OE1 GLN A  79      60.712  56.913   1.477   31  -0.500 0 1.A   
ATOM    747  NE2 GLN A  79      62.551  58.168   1.768   30  -0.850 0 1.A   
ATOM    750  C   GLN A  79      56.828  57.764   3.409   66   0.500 0 1.A   
ATOM    751  O   GLN A  79      56.264  58.497   4.225   31  -0.500 0 1.A   
ATOM    752  N   LEU A  80      56.186  57.155   2.412   30  -0.570 0 1.A   
ATOM    754  CA  LEU A  80      54.760  57.366   2.163   65   0.200 0 1.A   
ATOM    755  CB  LEU A  80      54.526  57.915   0.755   69   0.000 0 1.A   
ATOM    756  CG  LEU A  80      54.906  59.374   0.539   65   0.000 0 1.A   
ATOM    757  CD1 LEU A  80      54.862  60.131   1.850   70   0.000 0 1.A   
ATOM    758  CD2 LEU A  80      56.280  59.452  -0.085   70   0.000 0 1.A   
ATOM    759  C   LEU A  80      53.905  56.125   2.344   66   0.500 0 1.A   
ATOM    760  O   LEU A  80      52.789  56.213   2.839   31  -0.500 0 1.A   
ATOM    761  N   LEU A  81      54.419  54.981   1.902   30  -0.570 0 1.A   
ATOM    763  CA  LEU A  81      53.697  53.721   2.011   65   0.200 0 1.A   
ATOM    764  CB  LEU A  81      54.599  52.548   1.646   69   0.000 0 1.A   
ATOM    765  CG  LEU A  81      53.894  51.204   1.796   65   0.000 0 1.A   
ATOM    766  CD1 LEU A  81      52.622  51.192   0.962   70   0.000 0 1.A   
ATOM    767  CD2 LEU A  81      54.824  50.087   1.382   70   0.000 0 1.A   
ATOM    768  C   LEU A  81      53.202  53.547   3.434   66   0.500 0 1.A   
ATOM    769  O   LEU A  81      52.025  53.277   3.665   31  -0.500 0 1.A   
ATOM    770  N   VAL A  82      54.118  53.729   4.377   30  -0.570 0 1.A   
ATOM    772  CA  VAL A  82      53.795  53.765   5.796   65   0.200 0 1.A   
ATOM    773  CB  VAL A  82      55.034  54.148   6.620   65   0.000 0 1.A   
ATOM    774  CG1 VAL A  82      54.665  54.350   8.071   70   0.000 0 1.A   
ATOM    775  CG2 VAL A  82      56.105  53.083   6.483   70  -0.000 0 1.A   
ATOM    776  C   VAL A  82      52.674  54.763   6.078   66   0.500 0 1.A   
ATOM    777  O   VAL A  82      51.789  54.507   6.897   31  -0.500 0 1.A   
ATOM    778  N   GLY A  83      52.719  55.900   5.392   30  -0.570 0 1.A   
ATOM    780  CA  GLY A  83      51.643  56.869   5.452    1   0.200 0 1.A   
ATOM    781  C   GLY A  83      50.313  56.242   5.082   66   0.500 0 1.A   
ATOM    782  O   GLY A  83      49.348  56.379   5.830   31  -0.500 0 1.A   
ATOM    783  N   ALA A  84      50.264  55.534   3.952   30  -0.570 0 1.A   
ATOM    785  CA  ALA A  84      49.020  54.900   3.524   65   0.200 0 1.A   
ATOM    786  CB  ALA A  84      49.233  54.175   2.197   70   0.000 0 1.A   
ATOM    787  C   ALA A  84      48.558  53.925   4.598   66   0.500 0 1.A   
ATOM    788  O   ALA A  84      47.369  53.824   4.886   31  -0.500 0 1.A   
ATOM    789  N   LEU A  85      49.504  53.202   5.181   30  -0.570 0 1.A   
ATOM    791  CA  LEU A  85      49.188  52.256   6.241   65   0.200 0 1.A   
ATOM    792  CB  LEU A  85      50.454  51.536   6.707   69   0.000 0 1.A   
ATOM    793  CG  LEU A  85      50.728  50.191   6.018   65   0.000 0 1.A   
ATOM    794  CD1 LEU A  85      50.790  50.321   4.502   70   0.000 0 1.A   
ATOM    795  CD2 LEU A  85      52.004  49.557   6.557   70   0.000 0 1.A   
ATOM    796  C   LEU A  85      48.548  52.986   7.427   66   0.500 0 1.A   
ATOM    797  O   LEU A  85      47.483  52.591   7.904   31  -0.500 0 1.A   
ATOM    798  N   ARG A  86      49.200  54.058   7.880   30  -0.570 0 1.A   
ATOM    800  CA  ARG A  86      48.733  54.856   9.016   65   0.200 0 1.A   
ATOM    801  CB  ARG A  86      49.689  56.037   9.200   69   0.000 0 1.A   
ATOM    802  CG  ARG A  86      50.987  55.745   9.912   69   0.070 0 1.A   
ATOM    803  CD  ARG A  86      51.841  57.009   9.959   69   0.310 0 1.A   
ATOM    804  NE  ARG A  86      51.223  58.066  10.758   30  -0.700 0 1.A   
ATOM    806  CZ  ARG A  86      51.307  58.162  12.082   66   0.640 0 1.A   
ATOM    807  NH1 ARG A  86      51.986  57.260  12.777   30  -0.800 0 1.A   
ATOM    810  NH2 ARG A  86      50.685  59.148  12.713   30  -0.800 0 1.A   
ATOM    813  C   ARG A  86      47.327  55.457   8.925   66   0.500 0 1.A   
ATOM    814  O   ARG A  86      46.566  55.372   9.890   31  -0.500 0 1.A   
ATOM    815  N   VAL A  87      46.989  56.060   7.782   30  -0.570 0 1.A   
ATOM    817  CA  VAL A  87      45.660  56.656   7.592   65   0.200 0 1.A   
ATOM    818  CB  VAL A  87      45.503  57.289   6.160   65   0.000 0 1.A   
ATOM    819  CG1 VAL A  87      46.422  56.679   5.146   70   0.000 0 1.A   
ATOM    820  CG2 VAL A  87      44.046  57.230   5.683   70  -0.000 0 1.A   
ATOM    821  C   VAL A  87      44.607  55.562   7.739   66   0.500 0 1.A   
ATOM    822  O   VAL A  87      43.621  55.726   8.464   31  -0.500 0 1.A   
ATOM    823  N   LEU A  88      44.829  54.457   7.046   30  -0.570 0 1.A   
ATOM    825  CA  LEU A  88      43.929  53.315   7.060   65   0.200 0 1.A   
ATOM    826  CB  LEU A  88      44.475  52.254   6.115   69   0.000 0 1.A   
ATOM    827  CG  LEU A  88      44.447  52.673   4.651   65   0.000 0 1.A   
ATOM    828  CD1 LEU A  88      45.147  51.647   3.773   70   0.000 0 1.A   
ATOM    829  CD2 LEU A  88      43.000  52.870   4.228   70   0.000 0 1.A   
ATOM    830  C   LEU A  88      43.714  52.685   8.417   66   0.500 0 1.A   
ATOM    831  O   LEU A  88      42.672  52.084   8.656   31  -0.500 0 1.A   
ATOM    832  N   ALA A  89      44.701  52.809   9.299   30  -0.570 0 1.A   
ATOM    834  CA  ALA A  89      44.561  52.343  10.675   65   0.200 0 1.A   
ATOM    835  CB  ALA A  89      45.729  52.801  11.495   70   0.000 0 1.A   
ATOM    836  C   ALA A  89      43.256  52.836  11.294   66   0.500 0 1.A   
ATOM    837  O   ALA A  89      42.621  52.126  12.074   31  -0.500 0 1.A   
ATOM    838  N   TYR A  90      42.862  54.055  10.933   30  -0.570 0 1.A   
ATOM    840  CA  TYR A  90      41.557  54.596  11.303   65   0.200 0 1.A   
ATOM    841  CB  TYR A  90      41.447  56.062  10.864   69   0.000 0 1.A   
ATOM    842  CG  TYR A  90      42.413  56.977  11.583   67   0.000 0 1.A   
ATOM    843  CD1 TYR A  90      42.027  57.664  12.727   67   0.000 0 1.A   
ATOM    844  CD2 TYR A  90      43.715  57.137  11.133   67   0.000 0 1.A   
ATOM    845  CE1 TYR A  90      42.908  58.492  13.396   67   0.000 0 1.A   
ATOM    846  CE2 TYR A  90      44.606  57.964  11.796   67   0.000 0 1.A   
ATOM    847  CZ  TYR A  90      44.195  58.639  12.929   66   0.265 0 1.A   
ATOM    848  OH  TYR A  90      45.065  59.465  13.602   71  -0.700 0 1.A   
ATOM    850  C   TYR A  90      40.432  53.780  10.675   66   0.500 0 1.A   
ATOM    851  O   TYR A  90      39.472  53.400  11.346   31  -0.500 0 1.A   
ATOM    852  N   SER A  91      40.575  53.510   9.382   30  -0.570 0 1.A   
ATOM    854  CA  SER A  91      39.544  52.849   8.589   65   0.200 0 1.A   
ATOM    855  CB  SER A  91      39.937  52.862   7.109   69   0.265 0 1.A   
ATOM    856  OG  SER A  91      40.929  51.887   6.842   71  -0.700 0 1.A   
ATOM    858  C   SER A  91      39.269  51.414   9.011   66   0.500 0 1.A   
ATOM    859  O   SER A  91      39.871  50.893   9.950   31  -0.500 0 1.A   
ATOM    860  N   ARG A  92      38.342  50.784   8.299   30  -0.570 0 1.A   
ATOM    862  CA  ARG A  92      38.046  49.378   8.502   65   0.200 0 1.A   
ATOM    863  CB  ARG A  92      36.540  49.146   8.576   69   0.000 0 1.A   
ATOM    864  CG  ARG A  92      35.937  49.450   9.929   69   0.070 0 1.A   
ATOM    865  CD  ARG A  92      34.665  48.650  10.144   69   0.310 0 1.A   
ATOM    866  NE  ARG A  92      34.206  48.726  11.527   30  -0.700 0 1.A   
ATOM    868  CZ  ARG A  92      33.290  47.921  12.057   66   0.640 0 1.A   
ATOM    869  NH1 ARG A  92      32.733  46.969  11.321   30  -0.800 0 1.A   
ATOM    872  NH2 ARG A  92      32.935  48.065  13.327   30  -0.800 0 1.A   
ATOM    875  C   ARG A  92      38.627  48.575   7.357   66   0.500 0 1.A   
ATOM    876  O   ARG A  92      37.950  48.330   6.363   31  -0.500 0 1.A   
ATOM    877  N   LEU A  93      39.886  48.177   7.498   30  -0.570 0 1.A   
ATOM    879  CA  LEU A  93      40.544  47.353   6.494   65   0.200 0 1.A   
ATOM    880  CB  LEU A  93      41.632  48.165   5.778   69   0.000 0 1.A   
ATOM    881  CG  LEU A  93      42.453  47.491   4.674   65   0.000 0 1.A   
ATOM    882  CD1 LEU A  93      41.548  46.882   3.642   70   0.000 0 1.A   
ATOM    883  CD2 LEU A  93      43.366  48.495   3.989   70   0.000 0 1.A   
ATOM    884  C   LEU A  93      41.121  46.116   7.182   66   0.500 0 1.A   
ATOM    885  O   LEU A  93      41.527  46.180   8.343   31  -0.500 0 1.A   
ATOM    886  N   LYS A  94      41.129  44.986   6.480   30  -0.570 0 1.A   
ATOM    888  CA  LYS A  94      41.600  43.735   7.070   65   0.200 0 1.A   
ATOM    889  CB  LYS A  94      40.443  42.748   7.270   69   0.000 0 1.A   
ATOM    890  CG  LYS A  94      40.015  42.570   8.725   69   0.000 0 1.A   
ATOM    891  CD  LYS A  94      39.470  43.861   9.317   69   0.000 0 1.A   
ATOM    892  CE  LYS A  94      39.107  43.688  10.785   69   0.310 0 1.A   
ATOM    893  NZ  LYS A  94      38.518  44.929  11.361   30  -0.300 0 1.A   
ATOM    897  C   LYS A  94      42.713  43.084   6.262   66   0.500 0 1.A   
ATOM    898  O   LYS A  94      43.774  42.767   6.801   31  -0.500 0 1.A   
ATOM    899  N   GLU A  95      42.479  42.872   4.972   30  -0.570 0 1.A   
ATOM    901  CA  GLU A  95      43.503  42.238   4.166   65   0.200 0 1.A   
ATOM    902  CB  GLU A  95      42.869  41.145   3.309   69   0.000 0 1.A   
ATOM    903  CG  GLU A  95      41.702  40.444   3.979   69  -0.100 0 1.A   
ATOM    904  CD  GLU A  95      41.129  39.340   3.122   66   0.700 0 1.A   
ATOM    905  OE1 GLU A  95      40.118  38.726   3.528   31  -0.800 0 1.A   
ATOM    906  OE2 GLU A  95      41.698  39.083   2.042   31  -0.800 0 1.A   
ATOM    907  C   GLU A  95      44.196  43.252   3.283   66   0.500 0 1.A   
ATOM    908  O   GLU A  95      43.562  43.986   2.523   31  -0.500 0 1.A   
ATOM    909  N   LEU A  96      45.517  43.266   3.398   30  -0.570 0 1.A   
ATOM    911  CA  LEU A  96      46.365  44.134   2.610   65   0.200 0 1.A   
ATOM    912  CB  LEU A  96      47.220  45.025   3.509   69   0.000 0 1.A   
ATOM    913  CG  LEU A  96      48.136  45.998   2.779   65   0.000 0 1.A   
ATOM    914  CD1 LEU A  96      47.309  46.953   1.969   70   0.000 0 1.A   
ATOM    915  CD2 LEU A  96      48.994  46.750   3.779   70   0.000 0 1.A   
ATOM    916  C   LEU A  96      47.233  43.256   1.727   66   0.500 0 1.A   
ATOM    917  O   LEU A  96      47.704  42.208   2.169   31  -0.500 0 1.A   
ATOM    918  N   THR A  97      47.454  43.686   0.487   30  -0.570 0 1.A   
ATOM    920  CA  THR A  97      48.264  42.930  -0.468   65   0.200 0 1.A   
ATOM    921  CB  THR A  97      47.425  41.948  -1.329   65   0.265 0 1.A   
ATOM    922  OG1 THR A  97      46.268  42.616  -1.841   71  -0.700 0 1.A   
ATOM    924  CG2 THR A  97      46.978  40.736  -0.521   70  -0.000 0 1.A   
ATOM    925  C   THR A  97      49.104  43.818  -1.394   66   0.500 0 1.A   
ATOM    926  O   THR A  97      48.585  44.575  -2.214   31  -0.500 0 1.A   
ATOM    927  N   LEU A  98      50.413  43.721  -1.210   30  -0.570 0 1.A   
ATOM    929  CA  LEU A  98      51.429  44.307  -2.078   65   0.200 0 1.A   
ATOM    930  CB  LEU A  98      52.617  44.789  -1.247   69   0.000 0 1.A   
ATOM    931  CG  LEU A  98      52.349  45.754  -0.083   65   0.000 0 1.A   
ATOM    932  CD1 LEU A  98      51.178  46.707  -0.375   70   0.000 0 1.A   
ATOM    933  CD2 LEU A  98      52.170  45.026   1.245   70   0.000 0 1.A   
ATOM    934  C   LEU A  98      51.901  43.245  -3.062   66   0.500 0 1.A   
ATOM    935  O   LEU A  98      52.060  42.080  -2.705   31  -0.500 0 1.A   
ATOM    936  N   GLU A  99      52.077  43.639  -4.317   30  -0.570 0 1.A   
ATOM    938  CA  GLU A  99      52.452  42.692  -5.354   65   0.200 0 1.A   
ATOM    939  CB  GLU A  99      51.194  42.023  -5.912   69   0.000 0 1.A   
ATOM    940  CG  GLU A  99      51.461  41.119  -7.093   69  -0.100 0 1.A   
ATOM    941  CD  GLU A  99      50.238  40.338  -7.510   66   0.700 0 1.A   
ATOM    942  OE1 GLU A  99      49.129  40.694  -7.062   31  -0.800 0 1.A   
ATOM    943  OE2 GLU A  99      50.387  39.370  -8.286   31  -0.800 0 1.A   
ATOM    944  C   GLU A  99      53.254  43.350  -6.471   66   0.500 0 1.A   
ATOM    945  O   GLU A  99      52.800  44.277  -7.133   31  -0.500 0 1.A   
ATOM    946  N   ASP A 100      54.480  42.860  -6.631   30  -0.570 0 1.A   
ATOM    948  CA  ASP A 100      55.430  43.363  -7.617   65   0.200 0 1.A   
ATOM    949  CB  ASP A 100      54.933  43.089  -9.036   69  -0.100 0 1.A   
ATOM    950  CG  ASP A 100      54.744  41.612  -9.310   66   0.700 0 1.A   
ATOM    951  OD1 ASP A 100      55.756  40.905  -9.500   31  -0.800 0 1.A   
ATOM    952  OD2 ASP A 100      53.583  41.158  -9.343   31  -0.800 0 1.A   
ATOM    953  C   ASP A 100      55.756  44.843  -7.440   66   0.500 0 1.A   
ATOM    954  O   ASP A 100      55.548  45.643  -8.350   31  -0.500 0 1.A   
ATOM    955  N   LEU A 101      56.279  45.197  -6.271   30  -0.570 0 1.A   
ATOM    957  CA  LEU A 101      56.684  46.572  -5.994   65   0.200 0 1.A   
ATOM    958  CB  LEU A 101      56.061  47.063  -4.686   69   0.000 0 1.A   
ATOM    959  CG  LEU A 101      54.648  47.642  -4.720   65   0.000 0 1.A   
ATOM    960  CD1 LEU A 101      53.620  46.560  -4.996   70   0.000 0 1.A   
ATOM    961  CD2 LEU A 101      54.348  48.363  -3.412   70   0.000 0 1.A   
ATOM    962  C   LEU A 101      58.198  46.702  -5.885   66   0.500 0 1.A   
ATOM    963  O   LEU A 101      58.946  45.859  -6.381   31  -0.500 0 1.A   
ATOM    964  N   LYS A 102      58.633  47.775  -5.231   30  -0.570 0 1.A   
ATOM    966  CA  LYS A 102      60.041  48.014  -4.941   65   0.200 0 1.A   
ATOM    967  CB  LYS A 102      60.835  48.286  -6.220   69   0.000 0 1.A   
ATOM    968  CG  LYS A 102      62.324  48.461  -5.981   69   0.000 0 1.A   
ATOM    969  CD  LYS A 102      63.065  48.805  -7.260   69   0.000 0 1.A   
ATOM    970  CE  LYS A 102      64.547  49.019  -6.989   69   0.310 0 1.A   
ATOM    971  NZ  LYS A 102      65.297  49.375  -8.225   30  -0.300 0 1.A   
ATOM    975  C   LYS A 102      60.160  49.200  -3.993   66   0.500 0 1.A   
ATOM    976  O   LYS A 102      60.267  50.347  -4.425   31  -0.500 0 1.A   
ATOM    977  N   ILE A 103      60.134  48.916  -2.696   30  -0.570 0 1.A   
ATOM    979  CA  ILE A 103      60.174  49.966  -1.685   65   0.200 0 1.A   
ATOM    980  CB  ILE A 103      59.696  49.462  -0.300   65   0.000 0 1.A   
ATOM    981  CG1 ILE A 103      58.173  49.310  -0.272   69   0.000 0 1.A   
ATOM    982  CG2 ILE A 103      60.114  50.428   0.796   70   0.000 0 1.A   
ATOM    983  CD1 ILE A 103      57.649  48.059  -0.938   70   0.000 0 1.A   
ATOM    984  C   ILE A 103      61.565  50.582  -1.568   66   0.500 0 1.A   
ATOM    985  O   ILE A 103      62.558  49.875  -1.387   31  -0.500 0 1.A   
ATOM    986  N   THR A 104      61.628  51.905  -1.683   30  -0.570 0 1.A   
ATOM    988  CA  THR A 104      62.888  52.624  -1.559   65   0.200 0 1.A   
ATOM    989  CB  THR A 104      63.116  53.591  -2.732   65   0.265 0 1.A   
ATOM    990  OG1 THR A 104      62.020  54.510  -2.817   71  -0.700 0 1.A   
ATOM    992  CG2 THR A 104      63.255  52.827  -4.041   70  -0.000 0 1.A   
ATOM    993  C   THR A 104      62.939  53.432  -0.274   66   0.500 0 1.A   
ATOM    994  O   THR A 104      62.111  53.259   0.620   31  -0.500 0 1.A   
ATOM    995  N   GLY A 105      63.919  54.324  -0.196   30  -0.570 0 1.A   
ATOM    997  CA  GLY A 105      64.068  55.179   0.961    1   0.200 0 1.A   
ATOM    998  C   GLY A 105      64.409  54.365   2.186   66   0.500 0 1.A   
ATOM    999  O   GLY A 105      65.083  53.337   2.103   31  -0.500 0 1.A   
ATOM   1000  N   THR A 106      63.934  54.826   3.335   30  -0.570 0 1.A   
ATOM   1002  CA  THR A 106      64.183  54.127   4.581   65   0.200 0 1.A   
ATOM   1003  CB  THR A 106      65.573  54.459   5.166   65   0.265 0 1.A   
ATOM   1004  OG1 THR A 106      66.168  55.530   4.422   71  -0.700 0 1.A   
ATOM   1006  CG2 THR A 106      66.488  53.238   5.100   70  -0.000 0 1.A   
ATOM   1007  C   THR A 106      63.087  54.460   5.581   66   0.500 0 1.A   
ATOM   1008  O   THR A 106      62.732  55.622   5.789   31  -0.500 0 1.A   
ATOM   1009  N   MET A 107      62.565  53.409   6.195   30  -0.570 0 1.A   
ATOM   1011  CA  MET A 107      61.373  53.480   7.015   65   0.200 0 1.A   
ATOM   1012  CB  MET A 107      60.858  52.066   7.254   69  -0.000 0 1.A   
ATOM   1013  CG  MET A 107      60.776  51.245   5.980   69   0.235 0 1.A   
ATOM   1014  SD  MET A 107      59.075  50.805   5.636   82  -0.470 0 1.A   
ATOM   1015  CE  MET A 107      58.520  50.435   7.299   70   0.235 0 1.A   
ATOM   1016  C   MET A 107      61.607  54.206   8.332   66   0.500 0 1.A   
ATOM   1017  O   MET A 107      62.556  53.908   9.058   31  -0.500 0 1.A   
ATOM   1018  N   PRO A 108      60.732  55.176   8.634   30  -0.570 0 1.A   
ATOM   1019  CA  PRO A 108      60.788  56.050   9.808   65   0.285 0 1.A   
ATOM   1020  CB  PRO A 108      59.859  57.200   9.414   69   0.000 0 1.A   
ATOM   1021  CG  PRO A 108      58.855  56.543   8.526   69   0.000 0 1.A   
ATOM   1022  CD  PRO A 108      59.662  55.583   7.706   69   0.285 0 1.A   
ATOM   1023  C   PRO A 108      60.277  55.384  11.078   66   0.500 0 1.A   
ATOM   1024  O   PRO A 108      59.403  54.521  11.017   31  -0.500 0 1.A   
ATOM   1025  N   PRO A 109      60.848  55.770  12.225   30  -0.570 0 1.A   
ATOM   1026  CA  PRO A 109      60.423  55.349  13.561   65   0.285 0 1.A   
ATOM   1027  CB  PRO A 109      61.485  55.973  14.467   69   0.000 0 1.A   
ATOM   1028  CG  PRO A 109      62.674  56.136  13.575   69   0.000 0 1.A   
ATOM   1029  CD  PRO A 109      62.074  56.580  12.285   69   0.285 0 1.A   
ATOM   1030  C   PRO A 109      59.059  55.942  13.882   66   0.500 0 1.A   
ATOM   1031  O   PRO A 109      58.688  56.966  13.307   31  -0.500 0 1.A   
ATOM   1032  N   LEU A 110      58.328  55.321  14.799   30  -0.570 0 1.A   
ATOM   1034  CA  LEU A 110      57.006  55.818  15.160   65   0.200 0 1.A   
ATOM   1035  CB  LEU A 110      55.968  54.688  15.123   69   0.000 0 1.A   
ATOM   1036  CG  LEU A 110      56.033  53.594  16.191   65   0.000 0 1.A   
ATOM   1037  CD1 LEU A 110      54.701  52.853  16.255   70   0.000 0 1.A   
ATOM   1038  CD2 LEU A 110      57.199  52.620  15.967   70   0.000 0 1.A   
ATOM   1039  C   LEU A 110      57.000  56.555  16.509   66   0.500 0 1.A   
ATOM   1040  O   LEU A 110      57.581  56.085  17.489   31  -0.500 0 1.A   
ATOM   1041  N   PRO A 111      56.362  57.736  16.544   30  -0.570 0 1.A   
ATOM   1042  CA  PRO A 111      56.172  58.599  17.722   65   0.285 0 1.A   
ATOM   1043  CB  PRO A 111      55.347  59.783  17.167   69   0.000 0 1.A   
ATOM   1044  CG  PRO A 111      54.981  59.428  15.774   69   0.000 0 1.A   
ATOM   1045  CD  PRO A 111      55.944  58.403  15.302   69   0.285 0 1.A   
ATOM   1046  C   PRO A 111      55.438  57.933  18.901   66   0.500 0 1.A   
ATOM   1047  O   PRO A 111      56.041  57.222  19.705   31  -0.500 0 1.A   
ATOM   1048  N   LEU A 112      54.144  58.219  18.996   30  -0.570 0 1.A   
ATOM   1050  CA  LEU A 112      53.202  57.670  19.990   65   0.200 0 1.A   
ATOM   1051  CB  LEU A 112      51.790  58.294  19.769   69   0.000 0 1.A   
ATOM   1052  CG  LEU A 112      51.413  58.613  18.304   65   0.000 0 1.A   
ATOM   1053  CD1 LEU A 112      51.850  57.473  17.507   70   0.000 0 1.A   
ATOM   1054  CD2 LEU A 112      49.922  58.899  17.955   70   0.000 0 1.A   
ATOM   1055  C   LEU A 112      53.129  56.120  20.040   66   0.500 0 1.A   
ATOM   1056  O   LEU A 112      54.079  55.418  19.699   31  -0.500 0 1.A   
ATOM   1057  N   GLU A 113      51.998  55.584  20.471   30  -0.570 0 1.A   
ATOM   1059  CA  GLU A 113      51.869  54.140  20.575   65   0.200 0 1.A   
ATOM   1060  CB  GLU A 113      50.884  53.828  21.679   69   0.000 0 1.A   
ATOM   1061  CG  GLU A 113      50.949  52.452  22.252   69  -0.100 0 1.A   
ATOM   1062  CD  GLU A 113      49.579  52.076  22.747   66   0.700 0 1.A   
ATOM   1063  OE1 GLU A 113      48.801  53.006  23.056   31  -0.800 0 1.A   
ATOM   1064  OE2 GLU A 113      49.256  50.875  22.851   31  -0.800 0 1.A   
ATOM   1065  C   GLU A 113      51.422  53.517  19.246   66   0.500 0 1.A   
ATOM   1066  O   GLU A 113      51.436  54.187  18.216   31  -0.500 0 1.A   
ATOM   1067  N   ALA A 114      51.046  52.239  19.289   30  -0.570 0 1.A   
ATOM   1069  CA  ALA A 114      50.537  51.475  18.150   65   0.200 0 1.A   
ATOM   1070  CB  ALA A 114      49.962  50.142  18.638   70   0.000 0 1.A   
ATOM   1071  C   ALA A 114      49.496  52.192  17.293   66   0.500 0 1.A   
ATOM   1072  O   ALA A 114      48.297  51.926  17.415   31  -0.500 0 1.A   
ATOM   1073  N   THR A 115      49.950  53.097  16.429   30  -0.570 0 1.A   
ATOM   1075  CA  THR A 115      49.052  53.721  15.454   65   0.200 0 1.A   
ATOM   1076  CB  THR A 115      49.711  54.834  14.705   65   0.265 0 1.A   
ATOM   1077  OG1 THR A 115      50.659  54.265  13.797   71  -0.700 0 1.A   
ATOM   1079  CG2 THR A 115      50.404  55.687  15.622   70  -0.000 0 1.A   
ATOM   1080  C   THR A 115      48.703  52.792  14.335   66   0.500 0 1.A   
ATOM   1081  O   THR A 115      48.071  53.201  13.368   31  -0.500 0 1.A   
ATOM   1082  N   GLY A 116      49.174  51.557  14.429   30  -0.570 0 1.A   
ATOM   1084  CA  GLY A 116      49.020  50.596  13.353    1   0.200 0 1.A   
ATOM   1085  C   GLY A 116      47.606  50.137  13.092   66   0.500 0 1.A   
ATOM   1086  O   GLY A 116      46.630  50.663  13.632   31  -0.500 0 1.A   
ATOM   1087  N   LEU A 117      47.507  49.129  12.233   30  -0.570 0 1.A   
ATOM   1089  CA  LEU A 117      46.230  48.597  11.823   65   0.200 0 1.A   
ATOM   1090  CB  LEU A 117      45.974  48.941  10.353   69   0.000 0 1.A   
ATOM   1091  CG  LEU A 117      47.027  48.496   9.312   65   0.000 0 1.A   
ATOM   1092  CD1 LEU A 117      46.379  48.226   7.961   70   0.000 0 1.A   
ATOM   1093  CD2 LEU A 117      48.251  49.441   9.133   70   0.000 0 1.A   
ATOM   1094  C   LEU A 117      46.111  47.124  12.050   66   0.500 0 1.A   
ATOM   1095  O   LEU A 117      47.074  46.347  11.970   31  -0.500 0 1.A   
ATOM   1096  N   ALA A 118      44.878  46.723  12.305   30  -0.570 0 1.A   
ATOM   1098  CA  ALA A 118      44.482  45.345  12.519   65   0.200 0 1.A   
ATOM   1099  CB  ALA A 118      43.216  45.348  13.139   70   0.000 0 1.A   
ATOM   1100  C   ALA A 118      44.417  44.468  11.265   66   0.500 0 1.A   
ATOM   1101  O   ALA A 118      43.383  43.818  10.961   31  -0.500 0 1.A   
ATOM   1102  N   LEU A 119      45.555  44.383  10.601   30  -0.570 0 1.A   
ATOM   1104  CA  LEU A 119      45.635  43.672   9.369   65   0.200 0 1.A   
ATOM   1105  CB  LEU A 119      47.039  43.752   8.832   69   0.000 0 1.A   
ATOM   1106  CG  LEU A 119      47.051  43.911   7.329   65   0.000 0 1.A   
ATOM   1107  CD1 LEU A 119      46.024  44.939   6.882   70   0.000 0 1.A   
ATOM   1108  CD2 LEU A 119      48.438  44.344   6.949   70   0.000 0 1.A   
ATOM   1109  C   LEU A 119      45.224  42.258   9.676   66   0.500 0 1.A   
ATOM   1110  O   LEU A 119      45.356  41.798  10.804   31  -0.500 0 1.A   
ATOM   1111  N   SER A 120      44.670  41.589   8.687   30  -0.570 0 1.A   
ATOM   1113  CA  SER A 120      44.153  40.271   8.915   65   0.200 0 1.A   
ATOM   1114  CB  SER A 120      42.707  40.194   8.444   69   0.265 0 1.A   
ATOM   1115  OG  SER A 120      42.261  38.854   8.428   71  -0.700 0 1.A   
ATOM   1117  C   SER A 120      45.003  39.267   8.166   66   0.500 0 1.A   
ATOM   1118  O   SER A 120      45.641  38.410   8.768   31  -0.500 0 1.A   
ATOM   1119  N   SER A 121      45.036  39.397   6.847   30  -0.570 0 1.A   
ATOM   1121  CA  SER A 121      45.718  38.417   6.017   65   0.200 0 1.A   
ATOM   1122  CB  SER A 121      44.696  37.601   5.228   69   0.265 0 1.A   
ATOM   1123  OG  SER A 121      43.666  37.126   6.076   71  -0.700 0 1.A   
ATOM   1125  C   SER A 121      46.696  39.081   5.063   66   0.500 0 1.A   
ATOM   1126  O   SER A 121      46.526  39.013   3.848   31  -0.500 0 1.A   
ATOM   1127  N   LEU A 122      47.722  39.715   5.619   30  -0.570 0 1.A   
ATOM   1129  CA  LEU A 122      48.692  40.444   4.815   65   0.200 0 1.A   
ATOM   1130  CB  LEU A 122      49.647  41.227   5.715   69   0.000 0 1.A   
ATOM   1131  CG  LEU A 122      50.909  41.802   5.073   65   0.000 0 1.A   
ATOM   1132  CD1 LEU A 122      50.548  42.699   3.903   70   0.000 0 1.A   
ATOM   1133  CD2 LEU A 122      51.718  42.571   6.098   70   0.000 0 1.A   
ATOM   1134  C   LEU A 122      49.484  39.485   3.934   66   0.500 0 1.A   
ATOM   1135  O   LEU A 122      50.067  38.516   4.418   31  -0.500 0 1.A   
ATOM   1136  N   ARG A 123      49.492  39.760   2.634   30  -0.570 0 1.A   
ATOM   1138  CA  ARG A 123      50.205  38.922   1.676   65   0.200 0 1.A   
ATOM   1139  CB  ARG A 123      49.223  38.244   0.720   69   0.000 0 1.A   
ATOM   1140  CG  ARG A 123      48.158  37.431   1.426   69   0.070 0 1.A   
ATOM   1141  CD  ARG A 123      47.234  36.748   0.441   69   0.310 0 1.A   
ATOM   1142  NE  ARG A 123      46.173  36.011   1.122   30  -0.700 0 1.A   
ATOM   1144  CZ  ARG A 123      46.253  34.730   1.473   66   0.640 0 1.A   
ATOM   1145  NH1 ARG A 123      47.348  34.031   1.206   30  -0.800 0 1.A   
ATOM   1148  NH2 ARG A 123      45.236  34.146   2.089   30  -0.800 0 1.A   
ATOM   1151  C   ARG A 123      51.236  39.727   0.894   66   0.500 0 1.A   
ATOM   1152  O   ARG A 123      51.100  40.941   0.741   31  -0.500 0 1.A   
ATOM   1153  N   LEU A 124      52.266  39.039   0.410   30  -0.570 0 1.A   
ATOM   1155  CA  LEU A 124      53.394  39.677  -0.260   65   0.200 0 1.A   
ATOM   1156  CB  LEU A 124      54.532  39.831   0.739   69   0.000 0 1.A   
ATOM   1157  CG  LEU A 124      54.183  40.485   2.067   65   0.000 0 1.A   
ATOM   1158  CD1 LEU A 124      55.348  40.419   2.991   70   0.000 0 1.A   
ATOM   1159  CD2 LEU A 124      53.865  41.931   1.798   70   0.000 0 1.A   
ATOM   1160  C   LEU A 124      53.896  38.860  -1.440   66   0.500 0 1.A   
ATOM   1161  O   LEU A 124      54.079  37.650  -1.320   31  -0.500 0 1.A   
ATOM   1162  N   ARG A 125      54.099  39.498  -2.588   30  -0.570 0 1.A   
ATOM   1164  CA  ARG A 125      54.639  38.776  -3.733   65   0.200 0 1.A   
ATOM   1165  CB  ARG A 125      53.517  38.254  -4.628   69   0.000 0 1.A   
ATOM   1166  CG  ARG A 125      54.026  37.571  -5.883   69   0.070 0 1.A   
ATOM   1167  CD  ARG A 125      52.893  37.009  -6.720   69   0.310 0 1.A   
ATOM   1168  NE  ARG A 125      52.276  35.860  -6.059   30  -0.700 0 1.A   
ATOM   1170  CZ  ARG A 125      52.733  34.614  -6.149   66   0.640 0 1.A   
ATOM   1171  NH1 ARG A 125      53.815  34.351  -6.869   30  -0.800 0 1.A   
ATOM   1174  NH2 ARG A 125      52.114  33.628  -5.513   30  -0.800 0 1.A   
ATOM   1177  C   ARG A 125      55.597  39.650  -4.551   66   0.500 0 1.A   
ATOM   1178  O   ARG A 125      55.207  40.709  -5.046   31  -0.500 0 1.A   
ATOM   1179  N   ASN A 126      56.847  39.205  -4.670   30  -0.570 0 1.A   
ATOM   1181  CA  ASN A 126      57.881  39.889  -5.457   65   0.200 0 1.A   
ATOM   1182  CB  ASN A 126      57.476  39.946  -6.941   69  -0.000 0 1.A   
ATOM   1183  CG  ASN A 126      58.627  40.343  -7.855   66   0.500 0 1.A   
ATOM   1184  OD1 ASN A 126      59.790  40.056  -7.568   31  -0.500 0 1.A   
ATOM   1185  ND2 ASN A 126      58.304  41.001  -8.964   30  -0.850 0 1.A   
ATOM   1188  C   ASN A 126      58.245  41.279  -4.931   66   0.500 0 1.A   
ATOM   1189  O   ASN A 126      58.947  42.043  -5.597   31  -0.500 0 1.A   
ATOM   1190  N   VAL A 127      57.793  41.586  -3.716   30  -0.570 0 1.A   
ATOM   1192  CA  VAL A 127      58.061  42.880  -3.096   65   0.200 0 1.A   
ATOM   1193  CB  VAL A 127      57.112  43.147  -1.903   65   0.000 0 1.A   
ATOM   1194  CG1 VAL A 127      57.484  44.458  -1.214   70   0.000 0 1.A   
ATOM   1195  CG2 VAL A 127      55.644  43.145  -2.345   70  -0.000 0 1.A   
ATOM   1196  C   VAL A 127      59.492  42.950  -2.576   66   0.500 0 1.A   
ATOM   1197  O   VAL A 127      59.920  42.113  -1.779   31  -0.500 0 1.A   
ATOM   1198  N   SER A 128      60.228  43.957  -3.032   30  -0.570 0 1.A   
ATOM   1200  CA  SER A 128      61.591  44.164  -2.573   65   0.200 0 1.A   
ATOM   1201  CB  SER A 128      62.541  44.244  -3.770   69   0.265 0 1.A   
ATOM   1202  OG  SER A 128      62.138  43.353  -4.801   71  -0.700 0 1.A   
ATOM   1204  C   SER A 128      61.657  45.429  -1.711   66   0.500 0 1.A   
ATOM   1205  O   SER A 128      60.898  46.378  -1.918   31  -0.500 0 1.A   
ATOM   1206  N   TRP A 129      62.578  45.439  -0.752   30  -0.570 0 1.A   
ATOM   1208  CA  TRP A 129      62.650  46.514   0.235   65   0.200 0 1.A   
ATOM   1209  CB  TRP A 129      62.333  45.964   1.631   69   0.000 0 1.A   
ATOM   1210  CG  TRP A 129      61.011  45.258   1.711   68  -0.055 0 1.A   
ATOM   1211  CD1 TRP A 129      60.705  44.025   1.209   67   0.130 0 1.A   
ATOM   1212  CD2 TRP A 129      59.822  45.734   2.349   68  -0.055 0 1.A   
ATOM   1213  NE1 TRP A 129      59.396  43.714   1.481   30  -0.570 0 1.A   
ATOM   1215  CE2 TRP A 129      58.832  44.746   2.182   68   0.130 0 1.A   
ATOM   1216  CE3 TRP A 129      59.497  46.904   3.041   67   0.000 0 1.A   
ATOM   1217  CZ2 TRP A 129      57.541  44.892   2.682   67   0.000 0 1.A   
ATOM   1218  CZ3 TRP A 129      58.217  47.046   3.536   67   0.000 0 1.A   
ATOM   1219  CH2 TRP A 129      57.254  46.047   3.355   67   0.000 0 1.A   
ATOM   1220  C   TRP A 129      64.007  47.210   0.242   66   0.500 0 1.A   
ATOM   1221  O   TRP A 129      64.755  47.145  -0.736   31  -0.500 0 1.A   
ATOM   1222  N   ALA A 130      64.312  47.883   1.348   30  -0.570 0 1.A   
ATOM   1224  CA  ALA A 130      65.564  48.614   1.483   65   0.200 0 1.A   
ATOM   1225  CB  ALA A 130      65.310  49.964   2.129   70   0.000 0 1.A   
ATOM   1226  C   ALA A 130      66.563  47.812   2.309   66   0.500 0 1.A   
ATOM   1227  O   ALA A 130      67.434  47.142   1.754   31  -0.500 0 1.A   
ATOM   1228  N   THR A 131      66.426  47.869   3.633   30  -0.570 0 1.A   
ATOM   1230  CA  THR A 131      67.275  47.078   4.519   65   0.200 0 1.A   
ATOM   1231  CB  THR A 131      67.219  47.591   5.971   65   0.265 0 1.A   
ATOM   1232  OG1 THR A 131      67.430  49.008   5.988   71  -0.700 0 1.A   
ATOM   1234  CG2 THR A 131      68.293  46.917   6.822   70  -0.000 0 1.A   
ATOM   1235  C   THR A 131      66.771  45.644   4.458   66   0.500 0 1.A   
ATOM   1236  O   THR A 131      66.117  45.158   5.380   31  -0.500 0 1.A   
ATOM   1237  N   GLY A 132      67.089  44.985   3.346   30  -0.570 0 1.A   
ATOM   1239  CA  GLY A 132      66.531  43.694   2.986    1   0.200 0 1.A   
ATOM   1240  C   GLY A 132      66.527  42.627   4.059   66   0.500 0 1.A   
ATOM   1241  O   GLY A 132      65.518  41.946   4.249   31  -0.500 0 1.A   
ATOM   1242  N   ARG A 133      67.649  42.473   4.758   30  -0.570 0 1.A   
ATOM   1244  CA  ARG A 133      67.729  41.492   5.836   65   0.200 0 1.A   
ATOM   1245  CB  ARG A 133      69.114  41.469   6.489   69   0.000 0 1.A   
ATOM   1246  CG  ARG A 133      69.906  42.748   6.366   69   0.070 0 1.A   
ATOM   1247  CD  ARG A 133      71.386  42.424   6.370   69   0.310 0 1.A   
ATOM   1248  NE  ARG A 133      72.201  43.585   6.034   30  -0.700 0 1.A   
ATOM   1250  CZ  ARG A 133      72.439  43.996   4.793   66   0.640 0 1.A   
ATOM   1251  NH1 ARG A 133      71.921  43.343   3.763   30  -0.800 0 1.A   
ATOM   1254  NH2 ARG A 133      73.194  45.064   4.585   30  -0.800 0 1.A   
ATOM   1257  C   ARG A 133      66.660  41.735   6.888   66   0.500 0 1.A   
ATOM   1258  O   ARG A 133      66.209  40.812   7.538   31  -0.500 0 1.A   
ATOM   1259  N   SER A 134      66.254  42.984   7.059   30  -0.570 0 1.A   
ATOM   1261  CA  SER A 134      65.208  43.287   8.023   65   0.200 0 1.A   
ATOM   1262  CB  SER A 134      65.797  43.953   9.263   69   0.265 0 1.A   
ATOM   1263  OG  SER A 134      65.928  45.347   9.053   71  -0.700 0 1.A   
ATOM   1265  C   SER A 134      64.141  44.190   7.427   66   0.500 0 1.A   
ATOM   1266  O   SER A 134      64.235  45.411   7.505   31  -0.500 0 1.A   
ATOM   1267  N   TRP A 135      63.140  43.579   6.814   30  -0.570 0 1.A   
ATOM   1269  CA  TRP A 135      61.914  44.268   6.421   65   0.200 0 1.A   
ATOM   1270  CB  TRP A 135      61.670  44.036   4.911   69   0.000 0 1.A   
ATOM   1271  CG  TRP A 135      61.473  42.604   4.479   68  -0.055 0 1.A   
ATOM   1272  CD1 TRP A 135      62.477  41.759   4.098   67   0.130 0 1.A   
ATOM   1273  CD2 TRP A 135      60.288  41.800   4.539   68  -0.055 0 1.A   
ATOM   1274  NE1 TRP A 135      61.986  40.519   3.820   30  -0.570 0 1.A   
ATOM   1276  CE2 TRP A 135      60.646  40.506   4.095   68   0.130 0 1.A   
ATOM   1277  CE3 TRP A 135      58.960  42.048   4.885   67   0.000 0 1.A   
ATOM   1278  CZ2 TRP A 135      59.729  39.472   3.994   67   0.000 0 1.A   
ATOM   1279  CZ3 TRP A 135      58.053  41.014   4.789   67   0.000 0 1.A   
ATOM   1280  CH2 TRP A 135      58.441  39.742   4.342   67   0.000 0 1.A   
ATOM   1281  C   TRP A 135      60.641  43.924   7.224   66   0.500 0 1.A   
ATOM   1282  O   TRP A 135      59.862  44.827   7.500   31  -0.500 0 1.A   
ATOM   1283  N   LEU A 136      60.432  42.677   7.629   30  -0.570 0 1.A   
ATOM   1285  CA  LEU A 136      59.232  42.338   8.408   65   0.200 0 1.A   
ATOM   1286  CB  LEU A 136      59.109  40.825   8.553   69   0.000 0 1.A   
ATOM   1287  CG  LEU A 136      57.819  40.199   9.097   65   0.000 0 1.A   
ATOM   1288  CD1 LEU A 136      56.568  40.637   8.350   70   0.000 0 1.A   
ATOM   1289  CD2 LEU A 136      57.961  38.688   9.077   70   0.000 0 1.A   
ATOM   1290  C   LEU A 136      59.226  43.008   9.781   66   0.500 0 1.A   
ATOM   1291  O   LEU A 136      58.228  43.597  10.206   31  -0.500 0 1.A   
ATOM   1292  N   ALA A 137      60.369  42.932  10.450   30  -0.570 0 1.A   
ATOM   1294  CA  ALA A 137      60.535  43.492  11.780   65   0.200 0 1.A   
ATOM   1295  CB  ALA A 137      61.933  43.217  12.295   70   0.000 0 1.A   
ATOM   1296  C   ALA A 137      60.254  44.982  11.783   66   0.500 0 1.A   
ATOM   1297  O   ALA A 137      59.649  45.509  12.711   31  -0.500 0 1.A   
ATOM   1298  N   GLU A 138      60.714  45.671  10.750   30  -0.570 0 1.A   
ATOM   1300  CA  GLU A 138      60.521  47.105  10.678   65   0.200 0 1.A   
ATOM   1301  CB  GLU A 138      61.483  47.718   9.665   69   0.000 0 1.A   
ATOM   1302  CG  GLU A 138      62.923  47.755  10.179   69  -0.100 0 1.A   
ATOM   1303  CD  GLU A 138      63.880  48.448   9.233   66   0.700 0 1.A   
ATOM   1304  OE1 GLU A 138      63.544  49.549   8.752   31  -0.800 0 1.A   
ATOM   1305  OE2 GLU A 138      64.964  47.886   8.962   31  -0.800 0 1.A   
ATOM   1306  C   GLU A 138      59.059  47.415  10.353   66   0.500 0 1.A   
ATOM   1307  O   GLU A 138      58.453  48.337  10.905   31  -0.500 0 1.A   
ATOM   1308  N   LEU A 139      58.508  46.625   9.437   30  -0.570 0 1.A   
ATOM   1310  CA  LEU A 139      57.118  46.734   9.009   65   0.200 0 1.A   
ATOM   1311  CB  LEU A 139      56.873  45.760   7.858   69   0.000 0 1.A   
ATOM   1312  CG  LEU A 139      55.436  45.537   7.391   65   0.000 0 1.A   
ATOM   1313  CD1 LEU A 139      54.762  46.865   7.068   70   0.000 0 1.A   
ATOM   1314  CD2 LEU A 139      55.416  44.607   6.192   70   0.000 0 1.A   
ATOM   1315  C   LEU A 139      56.140  46.433  10.145   66   0.500 0 1.A   
ATOM   1316  O   LEU A 139      55.061  47.019  10.212   31  -0.500 0 1.A   
ATOM   1317  N   GLN A 140      56.531  45.535  11.047   30  -0.570 0 1.A   
ATOM   1319  CA  GLN A 140      55.697  45.150  12.186   65   0.200 0 1.A   
ATOM   1320  CB  GLN A 140      56.407  44.113  13.052   69   0.000 0 1.A   
ATOM   1321  CG  GLN A 140      56.336  42.675  12.583   69   0.000 0 1.A   
ATOM   1322  CD  GLN A 140      56.741  41.723  13.692   66   0.500 0 1.A   
ATOM   1323  OE1 GLN A 140      57.897  41.704  14.107   31  -0.500 0 1.A   
ATOM   1324  NE2 GLN A 140      55.787  40.950  14.194   30  -0.850 0 1.A   
ATOM   1327  C   GLN A 140      55.340  46.327  13.070   66   0.500 0 1.A   
ATOM   1328  O   GLN A 140      54.292  46.339  13.715   31  -0.500 0 1.A   
ATOM   1329  N   GLN A 141      56.231  47.312  13.115   30  -0.570 0 1.A   
ATOM   1331  CA  GLN A 141      56.043  48.491  13.949   65   0.200 0 1.A   
ATOM   1332  CB  GLN A 141      57.237  49.436  13.779   69   0.000 0 1.A   
ATOM   1333  CG  GLN A 141      58.539  48.932  14.362   69   0.000 0 1.A   
ATOM   1334  CD  GLN A 141      59.685  49.907  14.125   66   0.500 0 1.A   
ATOM   1335  OE1 GLN A 141      59.823  50.451  13.026   31  -0.500 0 1.A   
ATOM   1336  NE2 GLN A 141      60.508  50.120  15.145   30  -0.850 0 1.A   
ATOM   1339  C   GLN A 141      54.768  49.262  13.620   66   0.500 0 1.A   
ATOM   1340  O   GLN A 141      54.272  50.028  14.449   31  -0.500 0 1.A   
ATOM   1341  N   TRP A 142      54.208  49.006  12.440   30  -0.570 0 1.A   
ATOM   1343  CA  TRP A 142      52.995  49.689  12.024   65   0.200 0 1.A   
ATOM   1344  CB  TRP A 142      53.227  50.392  10.690   69   0.000 0 1.A   
ATOM   1345  CG  TRP A 142      54.452  51.258  10.713   68  -0.055 0 1.A   
ATOM   1346  CD1 TRP A 142      55.744  50.845  10.561   67   0.130 0 1.A   
ATOM   1347  CD2 TRP A 142      54.516  52.652  11.035   68  -0.055 0 1.A   
ATOM   1348  NE1 TRP A 142      56.600  51.908  10.689   30  -0.570 0 1.A   
ATOM   1350  CE2 TRP A 142      55.873  53.029  10.991   68   0.130 0 1.A   
ATOM   1351  CE3 TRP A 142      53.557  53.625  11.326   67   0.000 0 1.A   
ATOM   1352  CZ2 TRP A 142      56.294  54.335  11.226   67   0.000 0 1.A   
ATOM   1353  CZ3 TRP A 142      53.980  54.923  11.561   67   0.000 0 1.A   
ATOM   1354  CH2 TRP A 142      55.334  55.266  11.507   67   0.000 0 1.A   
ATOM   1355  C   TRP A 142      51.803  48.743  11.896   66   0.500 0 1.A   
ATOM   1356  O   TRP A 142      50.732  49.151  11.464   31  -0.500 0 1.A   
ATOM   1357  N   LEU A 143      52.011  47.466  12.193   30  -0.570 0 1.A   
ATOM   1359  CA  LEU A 143      50.896  46.535  12.249   65   0.200 0 1.A   
ATOM   1360  CB  LEU A 143      51.248  45.187  11.626   69   0.000 0 1.A   
ATOM   1361  CG  LEU A 143      50.780  45.029  10.179   65   0.000 0 1.A   
ATOM   1362  CD1 LEU A 143      51.351  46.115   9.266   70   0.000 0 1.A   
ATOM   1363  CD2 LEU A 143      51.055  43.633   9.643   70   0.000 0 1.A   
ATOM   1364  C   LEU A 143      50.427  46.319  13.672   66   0.500 0 1.A   
ATOM   1365  O   LEU A 143      51.217  46.264  14.612   31  -0.500 0 1.A   
ATOM   1366  N   LYS A 144      49.125  46.162  13.824   30  -0.570 0 1.A   
ATOM   1368  CA  LYS A 144      48.588  45.854  15.122   65   0.200 0 1.A   
ATOM   1369  CB  LYS A 144      47.079  46.108  15.131   69   0.000 0 1.A   
ATOM   1370  CG  LYS A 144      46.750  47.607  15.130   69   0.000 0 1.A   
ATOM   1371  CD  LYS A 144      45.462  47.972  15.877   69   0.000 0 1.A   
ATOM   1372  CE  LYS A 144      44.092  48.029  15.093   69   0.310 0 1.A   
ATOM   1373  NZ  LYS A 144      43.834  49.065  14.072   30  -0.300 0 1.A   
ATOM   1377  C   LYS A 144      48.944  44.394  15.351   66   0.500 0 1.A   
ATOM   1378  O   LYS A 144      49.095  43.638  14.388   31  -0.500 0 1.A   
ATOM   1379  N   PRO A 145      49.117  43.999  16.621   30  -0.570 0 1.A   
ATOM   1380  CA  PRO A 145      49.550  42.639  16.952   65   0.285 0 1.A   
ATOM   1381  CB  PRO A 145      49.402  42.601  18.476   69   0.000 0 1.A   
ATOM   1382  CG  PRO A 145      48.324  43.602  18.756   69   0.000 0 1.A   
ATOM   1383  CD  PRO A 145      48.678  44.723  17.826   69   0.285 0 1.A   
ATOM   1384  C   PRO A 145      48.682  41.579  16.284   66   0.500 0 1.A   
ATOM   1385  O   PRO A 145      49.207  40.594  15.763   31  -0.500 0 1.A   
ATOM   1386  N   GLY A 146      47.372  41.814  16.276   30  -0.570 0 1.A   
ATOM   1388  CA  GLY A 146      46.420  40.899  15.681    1   0.200 0 1.A   
ATOM   1389  C   GLY A 146      46.657  40.652  14.203   66   0.500 0 1.A   
ATOM   1390  O   GLY A 146      46.292  41.460  13.349   31  -0.500 0 1.A   
ATOM   1391  N   LEU A 147      47.289  39.521  13.914   30  -0.570 0 1.A   
ATOM   1393  CA  LEU A 147      47.578  39.095  12.553   65   0.200 0 1.A   
ATOM   1394  CB  LEU A 147      49.051  39.332  12.203   69   0.000 0 1.A   
ATOM   1395  CG  LEU A 147      49.565  39.152  10.763   65   0.000 0 1.A   
ATOM   1396  CD1 LEU A 147      48.467  39.052   9.713   70   0.000 0 1.A   
ATOM   1397  CD2 LEU A 147      50.508  40.284  10.406   70   0.000 0 1.A   
ATOM   1398  C   LEU A 147      47.222  37.621  12.488   66   0.500 0 1.A   
ATOM   1399  O   LEU A 147      47.613  36.845  13.356   31  -0.500 0 1.A   
ATOM   1400  N   LYS A 148      46.446  37.245  11.481   30  -0.570 0 1.A   
ATOM   1402  CA  LYS A 148      45.993  35.873  11.360   65   0.200 0 1.A   
ATOM   1403  CB  LYS A 148      44.491  35.856  11.088   69   0.000 0 1.A   
ATOM   1404  CG  LYS A 148      43.670  36.506  12.176   69   0.000 0 1.A   
ATOM   1405  CD  LYS A 148      42.195  36.439  11.859   69   0.000 0 1.A   
ATOM   1406  CE  LYS A 148      41.408  37.412  12.713   69   0.310 0 1.A   
ATOM   1407  NZ  LYS A 148      39.968  37.390  12.346   30  -0.300 0 1.A   
ATOM   1411  C   LYS A 148      46.726  35.097  10.274   66   0.500 0 1.A   
ATOM   1412  O   LYS A 148      47.086  33.944  10.482   31  -0.500 0 1.A   
ATOM   1413  N   VAL A 149      46.956  35.736   9.129   30  -0.570 0 1.A   
ATOM   1415  CA  VAL A 149      47.495  35.040   7.965   65   0.200 0 1.A   
ATOM   1416  CB  VAL A 149      46.375  34.764   6.937   65   0.000 0 1.A   
ATOM   1417  CG1 VAL A 149      46.970  34.078   5.711   70   0.000 0 1.A   
ATOM   1418  CG2 VAL A 149      45.281  33.884   7.519   70  -0.000 0 1.A   
ATOM   1419  C   VAL A 149      48.635  35.728   7.196   66   0.500 0 1.A   
ATOM   1420  O   VAL A 149      48.514  36.863   6.752   31  -0.500 0 1.A   
ATOM   1421  N   LEU A 150      49.772  35.028   7.106   30  -0.570 0 1.A   
ATOM   1423  CA  LEU A 150      50.992  35.478   6.371   65   0.200 0 1.A   
ATOM   1424  CB  LEU A 150      52.244  35.499   7.243   69   0.000 0 1.A   
ATOM   1425  CG  LEU A 150      53.269  36.670   7.149   65   0.000 0 1.A   
ATOM   1426  CD1 LEU A 150      52.901  37.712   6.034   70   0.000 0 1.A   
ATOM   1427  CD2 LEU A 150      53.853  37.316   8.431   70   0.000 0 1.A   
ATOM   1428  C   LEU A 150      51.433  34.673   5.190   66   0.500 0 1.A   
ATOM   1429  O   LEU A 150      51.908  33.507   5.281   31  -0.500 0 1.A   
ATOM   1430  N   SER A 151      51.282  35.305   4.062   30  -0.570 0 1.A   
ATOM   1432  CA  SER A 151      51.739  34.731   2.853   65   0.200 0 1.A   
ATOM   1433  CB  SER A 151      50.636  34.726   1.824   69   0.265 0 1.A   
ATOM   1434  OG  SER A 151      51.046  34.031   0.671   71  -0.700 0 1.A   
ATOM   1436  C   SER A 151      52.925  35.571   2.364   66   0.500 0 1.A   
ATOM   1437  O   SER A 151      52.790  36.788   2.221   31  -0.500 0 1.A   
ATOM   1438  N   ILE A 152      54.072  34.948   2.113   30  -0.570 0 1.A   
ATOM   1440  CA  ILE A 152      55.230  35.679   1.618   65   0.200 0 1.A   
ATOM   1441  CB  ILE A 152      56.347  35.795   2.663   65   0.000 0 1.A   
ATOM   1442  CG1 ILE A 152      55.814  36.414   3.951   69   0.000 0 1.A   
ATOM   1443  CG2 ILE A 152      57.415  36.743   2.157   70   0.000 0 1.A   
ATOM   1444  CD1 ILE A 152      56.881  36.663   4.988   70   0.000 0 1.A   
ATOM   1445  C   ILE A 152      55.772  34.936   0.418   66   0.500 0 1.A   
ATOM   1446  O   ILE A 152      56.315  33.844   0.561   31  -0.500 0 1.A   
ATOM   1447  N   ALA A 153      55.629  35.519  -0.761   30  -0.570 0 1.A   
ATOM   1449  CA  ALA A 153      56.141  34.894  -1.968   65   0.200 0 1.A   
ATOM   1450  CB  ALA A 153      55.014  34.596  -2.946   70   0.000 0 1.A   
ATOM   1451  C   ALA A 153      57.222  35.755  -2.615   66   0.500 0 1.A   
ATOM   1452  O   ALA A 153      57.137  36.982  -2.570   31  -0.500 0 1.A   
ATOM   1453  N   GLN A 154      58.213  35.109  -3.231   30  -0.570 0 1.A   
ATOM   1455  CA  GLN A 154      59.295  35.786  -3.958   65   0.200 0 1.A   
ATOM   1456  CB  GLN A 154      58.710  36.541  -5.154   69   0.000 0 1.A   
ATOM   1457  CG  GLN A 154      57.813  35.703  -6.056   69   0.000 0 1.A   
ATOM   1458  CD  GLN A 154      58.593  34.776  -6.966   66   0.500 0 1.A   
ATOM   1459  OE1 GLN A 154      59.128  33.758  -6.527   31  -0.500 0 1.A   
ATOM   1460  NE2 GLN A 154      58.661  35.126  -8.247   30  -0.850 0 1.A   
ATOM   1463  C   GLN A 154      60.157  36.739  -3.104   66   0.500 0 1.A   
ATOM   1464  O   GLN A 154      59.698  37.267  -2.092   31  -0.500 0 1.A   
ATOM   1465  N   ALA A 155      61.408  36.953  -3.519   30  -0.570 0 1.A   
ATOM   1467  CA  ALA A 155      62.324  37.860  -2.813   65   0.200 0 1.A   
ATOM   1468  CB  ALA A 155      62.695  37.276  -1.451   70   0.000 0 1.A   
ATOM   1469  C   ALA A 155      63.604  38.135  -3.613   66   0.500 0 1.A   
ATOM   1470  O   ALA A 155      63.604  38.101  -4.845   31  -0.500 0 1.A   
ATOM   1471  N   HIS A 156      64.682  38.435  -2.891   30  -0.570 0 1.A   
ATOM   1473  CA  HIS A 156      66.025  38.572  -3.465   65   0.200 0 1.A   
ATOM   1474  CB  HIS A 156      66.397  40.045  -3.696   69   0.000 0 1.A   
ATOM   1475  CG  HIS A 156      67.845  40.268  -4.033   68   0.130 0 1.A   
ATOM   1476  ND1 HIS A 156      68.719  39.239  -4.318   30  -0.570 0 1.A   
ATOM   1478  CD2 HIS A 156      68.572  41.407  -4.120   67   0.100 0 1.A   
ATOM   1479  CE1 HIS A 156      69.919  39.733  -4.562   68   0.410 0 1.A   
ATOM   1480  NE2 HIS A 156      69.857  41.047  -4.451   30  -0.490 0 1.A   
ATOM   1481  C   HIS A 156      67.023  37.920  -2.516   66   0.500 0 1.A   
ATOM   1482  O   HIS A 156      67.823  37.076  -2.917   31  -0.500 0 1.A   
ATOM   1483  N   SER A 157      66.995  38.344  -1.260   30  -0.570 0 1.A   
ATOM   1485  CA  SER A 157      67.835  37.748  -0.237   65   0.200 0 1.A   
ATOM   1486  CB  SER A 157      68.862  38.750   0.290   69   0.265 0 1.A   
ATOM   1487  OG  SER A 157      68.230  39.853   0.912   71  -0.700 0 1.A   
ATOM   1489  C   SER A 157      66.905  37.286   0.867   66   0.500 0 1.A   
ATOM   1490  O   SER A 157      66.837  37.921   1.919   31  -0.500 0 1.A   
ATOM   1491  N   PRO A 158      66.190  36.169   0.618   30  -0.570 0 1.A   
ATOM   1492  CA  PRO A 158      65.021  35.668   1.353   65   0.285 0 1.A   
ATOM   1493  CB  PRO A 158      65.154  34.151   1.203   69   0.000 0 1.A   
ATOM   1494  CG  PRO A 158      65.784  33.973  -0.121   69   0.000 0 1.A   
ATOM   1495  CD  PRO A 158      66.688  35.166  -0.343   69   0.285 0 1.A   
ATOM   1496  C   PRO A 158      65.005  36.033   2.831   66   0.500 0 1.A   
ATOM   1497  O   PRO A 158      63.991  36.505   3.353   31  -0.500 0 1.A   
ATOM   1498  N   ALA A 159      66.151  35.833   3.474   30  -0.570 0 1.A   
ATOM   1500  CA  ALA A 159      66.289  35.926   4.922   65   0.200 0 1.A   
ATOM   1501  CB  ALA A 159      67.735  35.656   5.333   70   0.000 0 1.A   
ATOM   1502  C   ALA A 159      65.797  37.221   5.558   66   0.500 0 1.A   
ATOM   1503  O   ALA A 159      65.777  38.291   4.941   31  -0.500 0 1.A   
ATOM   1504  N   PHE A 160      65.379  37.086   6.808   30  -0.570 0 1.A   
ATOM   1506  CA  PHE A 160      65.054  38.229   7.630   65   0.200 0 1.A   
ATOM   1507  CB  PHE A 160      63.570  38.682   7.585   69   0.000 0 1.A   
ATOM   1508  CG  PHE A 160      62.557  37.576   7.379   67   0.000 0 1.A   
ATOM   1509  CD1 PHE A 160      61.436  37.498   8.193   67   0.000 0 1.A   
ATOM   1510  CD2 PHE A 160      62.663  36.682   6.329   67   0.000 0 1.A   
ATOM   1511  CE1 PHE A 160      60.487  36.504   8.001   67   0.000 0 1.A   
ATOM   1512  CE2 PHE A 160      61.726  35.692   6.140   67   0.000 0 1.A   
ATOM   1513  CZ  PHE A 160      60.634  35.604   6.972   67   0.000 0 1.A   
ATOM   1514  C   PHE A 160      65.547  38.009   9.042   66   0.500 0 1.A   
ATOM   1515  O   PHE A 160      65.808  36.889   9.476   31  -0.500 0 1.A   
ATOM   1516  N   SER A 161      65.702  39.105   9.752   30  -0.570 0 1.A   
ATOM   1518  CA  SER A 161      66.352  39.038  11.029   65   0.200 0 1.A   
ATOM   1519  CB  SER A 161      66.906  40.412  11.341   69   0.265 0 1.A   
ATOM   1520  OG  SER A 161      66.776  40.667  12.710   71  -0.700 0 1.A   
ATOM   1522  C   SER A 161      65.375  38.635  12.123   66   0.500 0 1.A   
ATOM   1523  O   SER A 161      64.921  39.464  12.905   31  -0.500 0 1.A   
ATOM   1524  N   CYS A 162      65.102  37.339  12.209   30  -0.570 0 1.A   
ATOM   1526  CA  CYS A 162      64.158  36.796  13.178   65   0.200 0 1.A   
ATOM   1527  CB  CYS A 162      63.913  35.316  12.874   69   0.300 0 1.A   
ATOM   1528  SG  CYS A 162      63.766  34.951  11.107   82  -0.300 0 1.A   
ATOM   1529  C   CYS A 162      64.553  36.988  14.651   66   0.500 0 1.A   
ATOM   1530  O   CYS A 162      64.334  36.098  15.478   31  -0.500 0 1.A   
ATOM   1531  N   GLU A 163      65.098  38.156  14.981   30  -0.570 0 1.A   
ATOM   1533  CA  GLU A 163      65.597  38.421  16.331   65   0.200 0 1.A   
ATOM   1534  CB  GLU A 163      67.135  38.441  16.299   69   0.000 0 1.A   
ATOM   1535  CG  GLU A 163      67.636  39.057  14.998   69  -0.100 0 1.A   
ATOM   1536  CD  GLU A 163      69.091  38.805  14.637   66   0.700 0 1.A   
ATOM   1537  OE1 GLU A 163      69.523  37.633  14.560   31  -0.800 0 1.A   
ATOM   1538  OE2 GLU A 163      69.796  39.803  14.362   31  -0.800 0 1.A   
ATOM   1539  C   GLU A 163      65.009  39.714  16.951   66   0.500 0 1.A   
ATOM   1540  O   GLU A 163      64.883  39.804  18.174   31  -0.500 0 1.A   
ATOM   1541  N   GLN A 164      64.669  40.713  16.129   30  -0.570 0 1.A   
ATOM   1543  CA  GLN A 164      63.917  41.882  16.630   65   0.200 0 1.A   
ATOM   1544  CB  GLN A 164      64.500  43.246  16.201   69   0.000 0 1.A   
ATOM   1545  CG  GLN A 164      64.803  43.444  14.731   69   0.000 0 1.A   
ATOM   1546  CD  GLN A 164      65.981  42.628  14.302   66   0.500 0 1.A   
ATOM   1547  OE1 GLN A 164      66.055  41.446  14.609   31  -0.500 0 1.A   
ATOM   1548  NE2 GLN A 164      66.917  43.238  13.586   30  -0.850 0 1.A   
ATOM   1551  C   GLN A 164      62.470  41.803  16.190   66   0.500 0 1.A   
ATOM   1552  O   GLN A 164      61.716  42.755  16.361   31  -0.500 0 1.A   
ATOM   1553  N   VAL A 165      62.096  40.668  15.612   30  -0.570 0 1.A   
ATOM   1555  CA  VAL A 165      60.722  40.427  15.224   65   0.200 0 1.A   
ATOM   1556  CB  VAL A 165      60.631  39.177  14.309   65   0.000 0 1.A   
ATOM   1557  CG1 VAL A 165      59.263  38.990  13.820   70   0.000 0 1.A   
ATOM   1558  CG2 VAL A 165      61.501  39.342  13.075   70  -0.000 0 1.A   
ATOM   1559  C   VAL A 165      59.969  40.223  16.542   66   0.500 0 1.A   
ATOM   1560  O   VAL A 165      60.451  39.515  17.433   31  -0.500 0 1.A   
ATOM   1561  N   ARG A 166      58.806  40.855  16.686   30  -0.570 0 1.A   
ATOM   1563  CA  ARG A 166      58.073  40.833  17.959   65   0.200 0 1.A   
ATOM   1564  CB  ARG A 166      57.775  42.283  18.399   69   0.000 0 1.A   
ATOM   1565  CG  ARG A 166      57.775  42.518  19.907   69   0.070 0 1.A   
ATOM   1566  CD  ARG A 166      57.595  44.000  20.207   69   0.310 0 1.A   
ATOM   1567  NE  ARG A 166      58.280  44.410  21.429   30  -0.700 0 1.A   
ATOM   1569  CZ  ARG A 166      58.423  45.673  21.813   66   0.640 0 1.A   
ATOM   1570  NH1 ARG A 166      57.933  46.648  21.061   30  -0.800 0 1.A   
ATOM   1573  NH2 ARG A 166      59.058  45.962  22.941   30  -0.800 0 1.A   
ATOM   1576  C   ARG A 166      56.770  40.008  17.903   66   0.500 0 1.A   
ATOM   1577  O   ARG A 166      55.942  40.203  17.009   31  -0.500 0 1.A   
ATOM   1578  N   ALA A 167      56.601  39.068  18.836   30  -0.570 0 1.A   
ATOM   1580  CA  ALA A 167      55.291  38.448  19.144   65   0.200 0 1.A   
ATOM   1581  CB  ALA A 167      54.291  39.527  19.648   70   0.000 0 1.A   
ATOM   1582  C   ALA A 167      54.631  37.490  18.135   66   0.500 0 1.A   
ATOM   1583  O   ALA A 167      54.618  36.282  18.355   31  -0.500 0 1.A   
ATOM   1584  N   PHE A 168      54.043  38.034  17.071   30  -0.570 0 1.A   
ATOM   1586  CA  PHE A 168      53.085  37.294  16.235   65   0.200 0 1.A   
ATOM   1587  CB  PHE A 168      53.819  36.500  15.178   69   0.000 0 1.A   
ATOM   1588  CG  PHE A 168      54.299  37.321  14.006   67   0.000 0 1.A   
ATOM   1589  CD1 PHE A 168      55.468  36.966  13.388   67   0.000 0 1.A   
ATOM   1590  CD2 PHE A 168      53.581  38.404  13.492   67   0.000 0 1.A   
ATOM   1591  CE1 PHE A 168      55.971  37.652  12.312   67   0.000 0 1.A   
ATOM   1592  CE2 PHE A 168      54.073  39.101  12.372   67   0.000 0 1.A   
ATOM   1593  CZ  PHE A 168      55.267  38.718  11.791   67   0.000 0 1.A   
ATOM   1594  C   PHE A 168      52.205  36.357  17.080   66   0.500 0 1.A   
ATOM   1595  O   PHE A 168      52.333  35.125  17.038   31  -0.500 0 1.A   
ATOM   1596  N   PRO A 169      51.299  36.965  17.854   30  -0.570 0 1.A   
ATOM   1597  CA  PRO A 169      50.543  36.281  18.901   65   0.285 0 1.A   
ATOM   1598  CB  PRO A 169      49.766  37.418  19.568   69   0.000 0 1.A   
ATOM   1599  CG  PRO A 169      49.554  38.408  18.472   69   0.000 0 1.A   
ATOM   1600  CD  PRO A 169      50.760  38.308  17.569   69   0.285 0 1.A   
ATOM   1601  C   PRO A 169      49.627  35.216  18.336   66   0.500 0 1.A   
ATOM   1602  O   PRO A 169      49.500  34.136  18.911   31  -0.500 0 1.A   
ATOM   1603  N   ALA A 170      49.030  35.511  17.188   30  -0.570 0 1.A   
ATOM   1605  CA  ALA A 170      48.009  34.645  16.627   65   0.200 0 1.A   
ATOM   1606  CB  ALA A 170      46.641  35.218  16.945   70   0.000 0 1.A   
ATOM   1607  C   ALA A 170      48.135  34.393  15.124   66   0.500 0 1.A   
ATOM   1608  O   ALA A 170      47.129  34.199  14.445   31  -0.500 0 1.A   
ATOM   1609  N   LEU A 171      49.356  34.412  14.602   30  -0.570 0 1.A   
ATOM   1611  CA  LEU A 171      49.578  34.146  13.183   65   0.200 0 1.A   
ATOM   1612  CB  LEU A 171      51.048  34.394  12.825   69   0.000 0 1.A   
ATOM   1613  CG  LEU A 171      51.467  34.423  11.353   65   0.000 0 1.A   
ATOM   1614  CD1 LEU A 171      52.272  35.676  11.082   70   0.000 0 1.A   
ATOM   1615  CD2 LEU A 171      52.279  33.194  10.983   70   0.000 0 1.A   
ATOM   1616  C   LEU A 171      49.156  32.713  12.828   66   0.500 0 1.A   
ATOM   1617  O   LEU A 171      49.999  31.828  12.732   31  -0.500 0 1.A   
ATOM   1618  N   THR A 172      47.856  32.491  12.640   30  -0.570 0 1.A   
ATOM   1620  CA  THR A 172      47.315  31.137  12.463   65   0.200 0 1.A   
ATOM   1621  CB  THR A 172      45.792  31.152  12.238   65   0.265 0 1.A   
ATOM   1622  OG1 THR A 172      45.501  31.649  10.926   71  -0.700 0 1.A   
ATOM   1624  CG2 THR A 172      45.104  32.017  13.277   70  -0.000 0 1.A   
ATOM   1625  C   THR A 172      47.939  30.382  11.299   66   0.500 0 1.A   
ATOM   1626  O   THR A 172      48.526  29.317  11.479   31  -0.500 0 1.A   
ATOM   1627  N   SER A 173      47.787  30.929  10.102   30  -0.570 0 1.A   
ATOM   1629  CA  SER A 173      48.378  30.323   8.924   65   0.200 0 1.A   
ATOM   1630  CB  SER A 173      47.428  30.405   7.725   69   0.265 0 1.A   
ATOM   1631  OG  SER A 173      48.079  30.006   6.528   71  -0.700 0 1.A   
ATOM   1633  C   SER A 173      49.691  31.002   8.591   66   0.500 0 1.A   
ATOM   1634  O   SER A 173      50.060  32.012   9.186   31  -0.500 0 1.A   
ATOM   1635  N   LEU A 174      50.390  30.432   7.624   30  -0.570 0 1.A   
ATOM   1637  CA  LEU A 174      51.663  30.964   7.183   65   0.200 0 1.A   
ATOM   1638  CB  LEU A 174      52.747  30.601   8.175   69   0.000 0 1.A   
ATOM   1639  CG  LEU A 174      54.126  31.112   7.797   65   0.000 0 1.A   
ATOM   1640  CD1 LEU A 174      54.171  32.622   7.611   70   0.000 0 1.A   
ATOM   1641  CD2 LEU A 174      55.091  30.633   8.828   70   0.000 0 1.A   
ATOM   1642  C   LEU A 174      52.012  30.407   5.819   66   0.500 0 1.A   
ATOM   1643  O   LEU A 174      52.220  29.207   5.662   31  -0.500 0 1.A   
ATOM   1644  N   ASP A 175      52.079  31.276   4.824   30  -0.570 0 1.A   
ATOM   1646  CA  ASP A 175      52.369  30.792   3.494   65   0.200 0 1.A   
ATOM   1647  CB  ASP A 175      51.249  31.204   2.543   69  -0.100 0 1.A   
ATOM   1648  CG  ASP A 175      51.308  30.462   1.235   66   0.700 0 1.A   
ATOM   1649  OD1 ASP A 175      52.388  29.929   0.919   31  -0.800 0 1.A   
ATOM   1650  OD2 ASP A 175      50.287  30.404   0.517   31  -0.800 0 1.A   
ATOM   1651  C   ASP A 175      53.726  31.305   2.984   66   0.500 0 1.A   
ATOM   1652  O   ASP A 175      53.901  32.495   2.732   31  -0.500 0 1.A   
ATOM   1653  N   LEU A 176      54.690  30.404   2.847   30  -0.570 0 1.A   
ATOM   1655  CA  LEU A 176      55.978  30.764   2.271   65   0.200 0 1.A   
ATOM   1656  CB  LEU A 176      57.118  30.288   3.166   69   0.000 0 1.A   
ATOM   1657  CG  LEU A 176      57.118  30.847   4.587   65   0.000 0 1.A   
ATOM   1658  CD1 LEU A 176      58.247  30.227   5.390   70   0.000 0 1.A   
ATOM   1659  CD2 LEU A 176      57.229  32.364   4.575   70   0.000 0 1.A   
ATOM   1660  C   LEU A 176      56.136  30.154   0.890   66   0.500 0 1.A   
ATOM   1661  O   LEU A 176      57.245  29.827   0.480   31  -0.500 0 1.A   
ATOM   1662  N   SER A 177      55.030  29.998   0.171   30  -0.570 0 1.A   
ATOM   1664  CA  SER A 177      55.075  29.386  -1.156   65   0.200 0 1.A   
ATOM   1665  CB  SER A 177      53.677  28.981  -1.623   69   0.265 0 1.A   
ATOM   1666  OG  SER A 177      52.700  29.921  -1.219   71  -0.700 0 1.A   
ATOM   1668  C   SER A 177      55.730  30.255  -2.223   66   0.500 0 1.A   
ATOM   1669  O   SER A 177      55.844  31.473  -2.077   31  -0.500 0 1.A   
ATOM   1670  N   ASP A 178      56.172  29.592  -3.286   30  -0.570 0 1.A   
ATOM   1672  CA  ASP A 178      56.798  30.237  -4.434   65   0.200 0 1.A   
ATOM   1673  CB  ASP A 178      55.825  31.193  -5.131   69  -0.100 0 1.A   
ATOM   1674  CG  ASP A 178      55.271  30.619  -6.417   66   0.700 0 1.A   
ATOM   1675  OD1 ASP A 178      55.999  29.852  -7.084   31  -0.800 0 1.A   
ATOM   1676  OD2 ASP A 178      54.108  30.927  -6.756   31  -0.800 0 1.A   
ATOM   1677  C   ASP A 178      58.108  30.939  -4.102   66   0.500 0 1.A   
ATOM   1678  O   ASP A 178      58.292  32.115  -4.412   31  -0.500 0 1.A   
ATOM   1679  N   ASN A 179      59.018  30.199  -3.480   30  -0.570 0 1.A   
ATOM   1681  CA  ASN A 179      60.368  30.679  -3.226   65   0.200 0 1.A   
ATOM   1682  CB  ASN A 179      60.558  31.011  -1.740   69  -0.000 0 1.A   
ATOM   1683  CG  ASN A 179      59.770  32.232  -1.292   66   0.500 0 1.A   
ATOM   1684  OD1 ASN A 179      58.650  32.465  -1.732   31  -0.500 0 1.A   
ATOM   1685  ND2 ASN A 179      60.360  33.013  -0.396   30  -0.850 0 1.A   
ATOM   1688  C   ASN A 179      61.350  29.573  -3.596   66   0.500 0 1.A   
ATOM   1689  O   ASN A 179      62.053  29.062  -2.725   31  -0.500 0 1.A   
ATOM   1690  N   PRO A 180      61.403  29.194  -4.889   30  -0.570 0 1.A   
ATOM   1691  CA  PRO A 180      62.280  28.101  -5.337   65   0.285 0 1.A   
ATOM   1692  CB  PRO A 180      62.079  28.083  -6.856   69   0.000 0 1.A   
ATOM   1693  CG  PRO A 180      61.635  29.461  -7.192   69   0.000 0 1.A   
ATOM   1694  CD  PRO A 180      60.793  29.900  -6.031   69   0.285 0 1.A   
ATOM   1695  C   PRO A 180      63.753  28.317  -4.974   66   0.500 0 1.A   
ATOM   1696  O   PRO A 180      64.582  28.566  -5.852   31  -0.500 0 1.A   
ATOM   1697  N   GLY A 181      64.062  28.217  -3.685   30  -0.570 0 1.A   
ATOM   1699  CA  GLY A 181      65.400  28.477  -3.191    1   0.200 0 1.A   
ATOM   1700  C   GLY A 181      65.398  28.711  -1.694   66   0.500 0 1.A   
ATOM   1701  O   GLY A 181      66.318  29.315  -1.139   31  -0.500 0 1.A   
ATOM   1702  N   LEU A 182      64.351  28.234  -1.036   30  -0.570 0 1.A   
ATOM   1704  CA  LEU A 182      64.281  28.300   0.413   65   0.200 0 1.A   
ATOM   1705  CB  LEU A 182      62.830  28.335   0.896   69   0.000 0 1.A   
ATOM   1706  CG  LEU A 182      62.651  28.520   2.402   65   0.000 0 1.A   
ATOM   1707  CD1 LEU A 182      63.431  29.736   2.877   70   0.000 0 1.A   
ATOM   1708  CD2 LEU A 182      61.180  28.653   2.750   70   0.000 0 1.A   
ATOM   1709  C   LEU A 182      65.031  27.108   0.998   66   0.500 0 1.A   
ATOM   1710  O   LEU A 182      66.060  27.277   1.648   31  -0.500 0 1.A   
ATOM   1711  N   GLY A 183      64.514  25.901   0.764   30  -0.570 0 1.A   
ATOM   1713  CA  GLY A 183      65.156  24.679   1.233    1   0.200 0 1.A   
ATOM   1714  C   GLY A 183      64.905  24.378   2.703   66   0.500 0 1.A   
ATOM   1715  O   GLY A 183      64.433  25.257   3.427   31  -0.500 0 1.A   
ATOM   1716  N   GLU A 184      65.245  23.161   3.152   30  -0.570 0 1.A   
ATOM   1718  CA  GLU A 184      65.028  22.748   4.543   65   0.200 0 1.A   
ATOM   1719  CB  GLU A 184      65.317  21.256   4.711   69   0.000 0 1.A   
ATOM   1720  CG  GLU A 184      64.211  20.423   4.108   69  -0.100 0 1.A   
ATOM   1721  CD  GLU A 184      64.710  19.092   3.653   66   0.700 0 1.A   
ATOM   1722  OE1 GLU A 184      65.780  18.700   4.149   31  -0.800 0 1.A   
ATOM   1723  OE2 GLU A 184      64.072  18.460   2.787   31  -0.800 0 1.A   
ATOM   1724  C   GLU A 184      65.906  23.649   5.423   66   0.500 0 1.A   
ATOM   1725  O   GLU A 184      65.427  24.079   6.461   31  -0.500 0 1.A   
ATOM   1726  N   ARG A 185      67.170  23.906   5.037   30  -0.570 0 1.A   
ATOM   1728  CA  ARG A 185      67.914  24.843   5.901   65   0.200 0 1.A   
ATOM   1729  CB  ARG A 185      69.418  25.032   5.557   69   0.000 0 1.A   
ATOM   1730  CG  ARG A 185      70.468  24.044   6.100   69   0.070 0 1.A   
ATOM   1731  CD  ARG A 185      71.867  24.167   5.471   69   0.310 0 1.A   
ATOM   1732  NE  ARG A 185      72.574  22.896   5.362   30  -0.700 0 1.A   
ATOM   1734  CZ  ARG A 185      73.862  22.832   5.026   66   0.640 0 1.A   
ATOM   1735  NH1 ARG A 185      74.453  24.035   4.833   30  -0.800 0 1.A   
ATOM   1738  NH2 ARG A 185      74.540  21.652   4.882   30  -0.800 0 1.A   
ATOM   1741  C   ARG A 185      67.358  26.235   5.845   66   0.500 0 1.A   
ATOM   1742  O   ARG A 185      67.275  26.857   6.910   31  -0.500 0 1.A   
ATOM   1743  N   GLY A 186      67.036  26.780   4.690   30  -0.570 0 1.A   
ATOM   1745  CA  GLY A 186      66.451  28.100   4.678    1   0.200 0 1.A   
ATOM   1746  C   GLY A 186      65.183  28.152   5.514   66   0.500 0 1.A   
ATOM   1747  O   GLY A 186      64.875  29.179   6.119   31  -0.500 0 1.A   
ATOM   1748  N   LEU A 187      64.482  27.025   5.587   30  -0.570 0 1.A   
ATOM   1750  CA  LEU A 187      63.240  26.954   6.350   65   0.200 0 1.A   
ATOM   1751  CB  LEU A 187      62.554  25.607   6.112   69   0.000 0 1.A   
ATOM   1752  CG  LEU A 187      61.237  25.410   6.868   65   0.000 0 1.A   
ATOM   1753  CD1 LEU A 187      60.258  26.504   6.487   70   0.000 0 1.A   
ATOM   1754  CD2 LEU A 187      60.643  24.033   6.615   70   0.000 0 1.A   
ATOM   1755  C   LEU A 187      63.426  27.171   7.858   66   0.500 0 1.A   
ATOM   1756  O   LEU A 187      62.675  27.929   8.474   31  -0.500 0 1.A   
ATOM   1757  N   MET A 188      64.402  26.494   8.449   30  -0.570 0 1.A   
ATOM   1759  CA  MET A 188      64.674  26.624   9.878   65   0.200 0 1.A   
ATOM   1760  CB  MET A 188      65.782  25.656  10.291   69  -0.000 0 1.A   
ATOM   1761  CG  MET A 188      65.570  24.243   9.773   69   0.235 0 1.A   
ATOM   1762  SD  MET A 188      66.936  23.135  10.149   82  -0.470 0 1.A   
ATOM   1763  CE  MET A 188      66.780  23.033  11.925   70   0.235 0 1.A   
ATOM   1764  C   MET A 188      65.067  28.056  10.225   66   0.500 0 1.A   
ATOM   1765  O   MET A 188      64.781  28.547  11.318   31  -0.500 0 1.A   
ATOM   1766  N   ALA A 189      65.719  28.720   9.277   30  -0.570 0 1.A   
ATOM   1768  CA  ALA A 189      66.116  30.109   9.448   65   0.200 0 1.A   
ATOM   1769  CB  ALA A 189      67.435  30.373   8.742   70   0.000 0 1.A   
ATOM   1770  C   ALA A 189      65.032  31.044   8.927   66   0.500 0 1.A   
ATOM   1771  O   ALA A 189      65.252  32.246   8.788   31  -0.500 0 1.A   
ATOM   1772  N   ALA A 190      63.864  30.483   8.631   30  -0.570 0 1.A   
ATOM   1774  CA  ALA A 190      62.722  31.290   8.225   65   0.200 0 1.A   
ATOM   1775  CB  ALA A 190      61.990  30.662   7.044   70   0.000 0 1.A   
ATOM   1776  C   ALA A 190      61.779  31.509   9.403   66   0.500 0 1.A   
ATOM   1777  O   ALA A 190      61.643  32.631   9.896   31  -0.500 0 1.A   
ATOM   1778  N   LEU A 191      61.139  30.441   9.870   30  -0.570 0 1.A   
ATOM   1780  CA  LEU A 191      60.246  30.553  11.021   65   0.200 0 1.A   
ATOM   1781  CB  LEU A 191      59.152  29.474  10.984   69   0.000 0 1.A   
ATOM   1782  CG  LEU A 191      59.521  28.048  10.566   65   0.000 0 1.A   
ATOM   1783  CD1 LEU A 191      59.522  27.089  11.757   70   0.000 0 1.A   
ATOM   1784  CD2 LEU A 191      58.604  27.533   9.453   70   0.000 0 1.A   
ATOM   1785  C   LEU A 191      61.022  30.548  12.335   66   0.500 0 1.A   
ATOM   1786  O   LEU A 191      61.288  29.498  12.935   31  -0.500 0 1.A   
ATOM   1787  N   CYS A 192      61.405  31.758  12.747   30  -0.570 0 1.A   
ATOM   1789  CA  CYS A 192      62.142  32.044  13.981   65   0.200 0 1.A   
ATOM   1790  CB  CYS A 192      62.111  33.554  14.229   69   0.300 0 1.A   
ATOM   1791  SG  CYS A 192      62.861  34.445  12.851   82  -0.300 0 1.A   
ATOM   1792  C   CYS A 192      61.584  31.295  15.187   66   0.500 0 1.A   
ATOM   1793  O   CYS A 192      60.393  31.103  15.320   31  -0.500 0 1.A   
ATOM   1794  N   PRO A 193      62.489  30.843  16.073   30  -0.570 0 1.A   
ATOM   1795  CA  PRO A 193      61.939  30.014  17.159   65   0.285 0 1.A   
ATOM   1796  CB  PRO A 193      63.201  29.410  17.774   69   0.000 0 1.A   
ATOM   1797  CG  PRO A 193      64.208  30.553  17.637   69   0.000 0 1.A   
ATOM   1798  CD  PRO A 193      63.885  31.253  16.335   69   0.285 0 1.A   
ATOM   1799  C   PRO A 193      61.233  30.852  18.192   66   0.500 0 1.A   
ATOM   1800  O   PRO A 193      61.447  32.059  18.189   31  -0.500 0 1.A   
ATOM   1801  N   HIS A 194      60.427  30.244  19.053   30  -0.570 0 1.A   
ATOM   1803  CA  HIS A 194      59.684  30.997  20.083   65   0.200 0 1.A   
ATOM   1804  CB  HIS A 194      60.567  31.311  21.305   69   0.000 0 1.A   
ATOM   1805  CG  HIS A 194      61.562  32.416  21.100   68   0.130 0 1.A   
ATOM   1806  ND1 HIS A 194      62.842  32.195  20.637   30  -0.570 0 1.A   
ATOM   1808  CD2 HIS A 194      61.477  33.746  21.343   67   0.100 0 1.A   
ATOM   1809  CE1 HIS A 194      63.495  33.343  20.583   68   0.410 0 1.A   
ATOM   1810  NE2 HIS A 194      62.689  34.300  21.007   30  -0.490 0 1.A   
ATOM   1811  C   HIS A 194      58.961  32.235  19.529   66   0.500 0 1.A   
ATOM   1812  O   HIS A 194      58.428  33.067  20.264   31  -0.500 0 1.A   
ATOM   1813  N   LYS A 195      58.958  32.330  18.209   30  -0.570 0 1.A   
ATOM   1815  CA  LYS A 195      58.147  33.270  17.480   65   0.200 0 1.A   
ATOM   1816  CB  LYS A 195      59.040  34.184  16.673   69   0.000 0 1.A   
ATOM   1817  CG  LYS A 195      58.268  35.125  15.839   69   0.000 0 1.A   
ATOM   1818  CD  LYS A 195      57.474  36.125  16.663   69   0.000 0 1.A   
ATOM   1819  CE  LYS A 195      57.546  37.379  15.874   69   0.310 0 1.A   
ATOM   1820  NZ  LYS A 195      56.395  38.299  15.729   30  -0.300 0 1.A   
ATOM   1824  C   LYS A 195      57.257  32.408  16.588   66   0.500 0 1.A   
ATOM   1825  O   LYS A 195      57.593  31.251  16.368   31  -0.500 0 1.A   
ATOM   1826  N   PHE A 196      56.151  32.947  16.072   30  -0.570 0 1.A   
ATOM   1828  CA  PHE A 196      55.125  32.136  15.401   65   0.200 0 1.A   
ATOM   1829  CB  PHE A 196      55.633  31.462  14.110   69   0.000 0 1.A   
ATOM   1830  CG  PHE A 196      56.074  32.403  13.024   67   0.000 0 1.A   
ATOM   1831  CD1 PHE A 196      56.469  33.698  13.293   67   0.000 0 1.A   
ATOM   1832  CD2 PHE A 196      56.100  31.975  11.713   67   0.000 0 1.A   
ATOM   1833  CE1 PHE A 196      56.893  34.530  12.282   67   0.000 0 1.A   
ATOM   1834  CE2 PHE A 196      56.513  32.822  10.703   67   0.000 0 1.A   
ATOM   1835  CZ  PHE A 196      56.898  34.099  10.985   67   0.000 0 1.A   
ATOM   1836  C   PHE A 196      54.727  31.010  16.347   66   0.500 0 1.A   
ATOM   1837  O   PHE A 196      54.793  29.840  15.966   31  -0.500 0 1.A   
ATOM   1838  N   PRO A 197      54.328  31.341  17.586   30  -0.570 0 1.A   
ATOM   1839  CA  PRO A 197      54.063  30.245  18.524   65   0.285 0 1.A   
ATOM   1840  CB  PRO A 197      53.751  30.973  19.834   69   0.000 0 1.A   
ATOM   1841  CG  PRO A 197      53.262  32.306  19.422   69   0.000 0 1.A   
ATOM   1842  CD  PRO A 197      54.011  32.656  18.173   69   0.285 0 1.A   
ATOM   1843  C   PRO A 197      52.889  29.367  18.100   66   0.500 0 1.A   
ATOM   1844  O   PRO A 197      52.955  28.142  18.230   31  -0.500 0 1.A   
ATOM   1845  N   ALA A 198      51.838  29.998  17.583   30  -0.570 0 1.A   
ATOM   1847  CA  ALA A 198      50.617  29.295  17.214   65   0.200 0 1.A   
ATOM   1848  CB  ALA A 198      49.411  29.920  17.918   70   0.000 0 1.A   
ATOM   1849  C   ALA A 198      50.427  29.278  15.695   66   0.500 0 1.A   
ATOM   1850  O   ALA A 198      50.037  30.277  15.089   31  -0.500 0 1.A   
ATOM   1851  N   ILE A 199      50.732  28.138  15.083   30  -0.570 0 1.A   
ATOM   1853  CA  ILE A 199      50.577  27.970  13.642   65   0.200 0 1.A   
ATOM   1854  CB  ILE A 199      51.932  27.721  12.946   65   0.000 0 1.A   
ATOM   1855  CG1 ILE A 199      52.992  28.740  13.401   69   0.000 0 1.A   
ATOM   1856  CG2 ILE A 199      51.746  27.660  11.418   70   0.000 0 1.A   
ATOM   1857  CD1 ILE A 199      52.656  30.198  13.102   70   0.000 0 1.A   
ATOM   1858  C   ILE A 199      49.698  26.771  13.323   66   0.500 0 1.A   
ATOM   1859  O   ILE A 199      50.066  25.647  13.636   31  -0.500 0 1.A   
ATOM   1860  N   GLN A 200      48.551  26.996  12.686   30  -0.570 0 1.A   
ATOM   1862  CA  GLN A 200      47.668  25.890  12.301   65   0.200 0 1.A   
ATOM   1863  CB  GLN A 200      46.203  26.307  12.444   69   0.000 0 1.A   
ATOM   1864  CG  GLN A 200      45.868  26.894  13.805   69   0.000 0 1.A   
ATOM   1865  CD  GLN A 200      44.550  26.384  14.348   66   0.500 0 1.A   
ATOM   1866  OE1 GLN A 200      43.505  26.534  13.715   31  -0.500 0 1.A   
ATOM   1867  NE2 GLN A 200      44.591  25.771  15.526   30  -0.850 0 1.A   
ATOM   1870  C   GLN A 200      47.946  25.384  10.881   66   0.500 0 1.A   
ATOM   1871  O   GLN A 200      48.810  24.527  10.682   31  -0.500 0 1.A   
ATOM   1872  N   ASN A 201      47.199  25.901   9.907   30  -0.570 0 1.A   
ATOM   1874  CA  ASN A 201      47.476  25.631   8.503   65   0.200 0 1.A   
ATOM   1875  CB  ASN A 201      46.455  26.326   7.605   69  -0.000 0 1.A   
ATOM   1876  CG  ASN A 201      45.059  25.780   7.791   66   0.500 0 1.A   
ATOM   1877  OD1 ASN A 201      44.348  26.160   8.722   31  -0.500 0 1.A   
ATOM   1878  ND2 ASN A 201      44.656  24.881   6.903   30  -0.850 0 1.A   
ATOM   1881  C   ASN A 201      48.851  26.171   8.214   66   0.500 0 1.A   
ATOM   1882  O   ASN A 201      49.299  27.124   8.831   31  -0.500 0 1.A   
ATOM   1883  N   LEU A 202      49.575  25.551   7.296   30  -0.570 0 1.A   
ATOM   1885  CA  LEU A 202      50.945  25.997   7.088   65   0.200 0 1.A   
ATOM   1886  CB  LEU A 202      51.921  25.325   8.092   69   0.000 0 1.A   
ATOM   1887  CG  LEU A 202      53.420  25.628   7.865   65   0.000 0 1.A   
ATOM   1888  CD1 LEU A 202      53.771  27.146   8.063   70   0.000 0 1.A   
ATOM   1889  CD2 LEU A 202      54.503  24.660   8.560   70   0.000 0 1.A   
ATOM   1890  C   LEU A 202      51.294  25.679   5.647   66   0.500 0 1.A   
ATOM   1891  O   LEU A 202      51.477  24.518   5.325   31  -0.500 0 1.A   
ATOM   1892  N   ALA A 203      51.410  26.664   4.761   30  -0.570 0 1.A   
ATOM   1894  CA  ALA A 203      51.759  26.281   3.381   65   0.200 0 1.A   
ATOM   1895  CB  ALA A 203      50.939  27.097   2.378   70   0.000 0 1.A   
ATOM   1896  C   ALA A 203      53.246  26.427   3.070   66   0.500 0 1.A   
ATOM   1897  O   ALA A 203      53.809  27.511   3.216   31  -0.500 0 1.A   
ATOM   1898  N   LEU A 204      53.874  25.349   2.611   30  -0.570 0 1.A   
ATOM   1900  CA  LEU A 204      55.280  25.395   2.218   65   0.200 0 1.A   
ATOM   1901  CB  LEU A 204      56.154  24.666   3.231   69   0.000 0 1.A   
ATOM   1902  CG  LEU A 204      56.013  25.067   4.696   65   0.000 0 1.A   
ATOM   1903  CD1 LEU A 204      56.767  24.078   5.565   70   0.000 0 1.A   
ATOM   1904  CD2 LEU A 204      56.511  26.486   4.922   70   0.000 0 1.A   
ATOM   1905  C   LEU A 204      55.439  24.754   0.855   66   0.500 0 1.A   
ATOM   1906  O   LEU A 204      56.137  23.751   0.715   31  -0.500 0 1.A   
ATOM   1907  N   ARG A 205      54.777  25.333  -0.140   30  -0.570 0 1.A   
ATOM   1909  CA  ARG A 205      54.723  24.750  -1.475   65   0.200 0 1.A   
ATOM   1910  CB  ARG A 205      53.694  25.489  -2.333   69   0.000 0 1.A   
ATOM   1911  CG  ARG A 205      52.339  25.692  -1.667   69   0.070 0 1.A   
ATOM   1912  CD  ARG A 205      51.406  26.479  -2.583   69   0.310 0 1.A   
ATOM   1913  NE  ARG A 205      50.587  27.442  -1.853   30  -0.700 0 1.A   
ATOM   1915  CZ  ARG A 205      49.475  27.131  -1.195   66   0.640 0 1.A   
ATOM   1916  NH1 ARG A 205      49.042  25.878  -1.175   30  -0.800 0 1.A   
ATOM   1919  NH2 ARG A 205      48.798  28.073  -0.553   30  -0.800 0 1.A   
ATOM   1922  C   ARG A 205      56.062  24.700  -2.210   66   0.500 0 1.A   
ATOM   1923  O   ARG A 205      57.030  24.104  -1.739   31  -0.500 0 1.A   
ATOM   1924  N   ASN A 206      56.099  25.322  -3.381   30  -0.570 0 1.A   
ATOM   1926  CA  ASN A 206      57.291  25.329  -4.214   65   0.200 0 1.A   
ATOM   1927  CB  ASN A 206      56.957  25.952  -5.574   69  -0.000 0 1.A   
ATOM   1928  CG  ASN A 206      58.117  25.900  -6.558   66   0.500 0 1.A   
ATOM   1929  OD1 ASN A 206      59.259  25.609  -6.196   31  -0.500 0 1.A   
ATOM   1930  ND2 ASN A 206      57.822  26.190  -7.820   30  -0.850 0 1.A   
ATOM   1933  C   ASN A 206      58.435  26.083  -3.537   66   0.500 0 1.A   
ATOM   1934  O   ASN A 206      58.744  27.217  -3.898   31  -0.500 0 1.A   
ATOM   1935  N   THR A 207      59.062  25.445  -2.555   30  -0.570 0 1.A   
ATOM   1937  CA  THR A 207      60.224  26.024  -1.892   65   0.200 0 1.A   
ATOM   1938  CB  THR A 207      60.033  26.108  -0.370   65   0.265 0 1.A   
ATOM   1939  OG1 THR A 207      59.402  24.910   0.098   71  -0.700 0 1.A   
ATOM   1941  CG2 THR A 207      59.161  27.296  -0.013   70  -0.000 0 1.A   
ATOM   1942  C   THR A 207      61.481  25.224  -2.207   66   0.500 0 1.A   
ATOM   1943  O   THR A 207      62.542  25.458  -1.628   31  -0.500 0 1.A   
ATOM   1944  N   GLY A 208      61.348  24.276  -3.129   30  -0.570 0 1.A   
ATOM   1946  CA  GLY A 208      62.481  23.511  -3.614    1   0.200 0 1.A   
ATOM   1947  C   GLY A 208      63.113  22.621  -2.563   66   0.500 0 1.A   
ATOM   1948  O   GLY A 208      64.317  22.700  -2.314   31  -0.500 0 1.A   
ATOM   1949  N   MET A 209      62.303  21.779  -1.932   30  -0.570 0 1.A   
ATOM   1951  CA  MET A 209      62.824  20.855  -0.937   65   0.200 0 1.A   
ATOM   1952  CB  MET A 209      62.124  21.050   0.406   69  -0.000 0 1.A   
ATOM   1953  CG  MET A 209      60.620  21.164   0.317   69   0.235 0 1.A   
ATOM   1954  SD  MET A 209      59.897  21.620   1.900   82  -0.470 0 1.A   
ATOM   1955  CE  MET A 209      60.823  23.100   2.304   70   0.235 0 1.A   
ATOM   1956  C   MET A 209      62.689  19.421  -1.420   66   0.500 0 1.A   
ATOM   1957  O   MET A 209      62.189  19.163  -2.514   31  -0.500 0 1.A   
ATOM   1958  N   GLU A 210      63.139  18.487  -0.599   30  -0.570 0 1.A   
ATOM   1960  CA  GLU A 210      63.170  17.094  -1.005   65   0.200 0 1.A   
ATOM   1961  CB  GLU A 210      64.606  16.581  -0.984   69   0.000 0 1.A   
ATOM   1962  CG  GLU A 210      65.519  17.239  -1.990   69  -0.100 0 1.A   
ATOM   1963  CD  GLU A 210      66.924  16.678  -1.934   66   0.700 0 1.A   
ATOM   1964  OE1 GLU A 210      67.228  15.942  -0.972   31  -0.800 0 1.A   
ATOM   1965  OE2 GLU A 210      67.724  16.967  -2.850   31  -0.800 0 1.A   
ATOM   1966  C   GLU A 210      62.303  16.190  -0.149   66   0.500 0 1.A   
ATOM   1967  O   GLU A 210      61.100  16.101  -0.318   31  -0.500 0 1.A   
ATOM   1968  N   THR A 211      62.943  15.518   0.791   30  -0.570 0 1.A   
ATOM   1970  CA  THR A 211      62.263  14.540   1.612   65   0.200 0 1.A   
ATOM   1971  CB  THR A 211      63.280  13.528   2.145   65   0.265 0 1.A   
ATOM   1972  OG1 THR A 211      64.141  14.175   3.089   71  -0.700 0 1.A   
ATOM   1974  CG2 THR A 211      64.122  12.971   0.994   70  -0.000 0 1.A   
ATOM   1975  C   THR A 211      61.518  15.174   2.785   66   0.500 0 1.A   
ATOM   1976  O   THR A 211      61.973  16.169   3.350   31  -0.500 0 1.A   
ATOM   1977  N   PRO A 212      60.370  14.582   3.162   30  -0.570 0 1.A   
ATOM   1978  CA  PRO A 212      59.575  15.010   4.317   65   0.285 0 1.A   
ATOM   1979  CB  PRO A 212      58.378  14.056   4.275   69   0.000 0 1.A   
ATOM   1980  CG  PRO A 212      58.196  13.810   2.824   69   0.000 0 1.A   
ATOM   1981  CD  PRO A 212      59.610  13.638   2.322   69   0.285 0 1.A   
ATOM   1982  C   PRO A 212      60.330  14.923   5.642   66   0.500 0 1.A   
ATOM   1983  O   PRO A 212      60.141  15.782   6.500   31  -0.500 0 1.A   
ATOM   1984  N   THR A 213      61.171  13.901   5.791   30  -0.570 0 1.A   
ATOM   1986  CA  THR A 213      61.882  13.641   7.045   65   0.200 0 1.A   
ATOM   1987  CB  THR A 213      62.842  12.435   6.914   65   0.265 0 1.A   
ATOM   1988  OG1 THR A 213      63.968  12.798   6.104   71  -0.700 0 1.A   
ATOM   1990  CG2 THR A 213      62.129  11.246   6.284   70  -0.000 0 1.A   
ATOM   1991  C   THR A 213      62.660  14.860   7.549   66   0.500 0 1.A   
ATOM   1992  O   THR A 213      62.709  15.127   8.752   31  -0.500 0 1.A   
ATOM   1993  N   GLY A 214      63.263  15.590   6.616   30  -0.570 0 1.A   
ATOM   1995  CA  GLY A 214      63.978  16.816   6.925    1   0.200 0 1.A   
ATOM   1996  C   GLY A 214      63.046  17.851   7.514   66   0.500 0 1.A   
ATOM   1997  O   GLY A 214      63.382  18.541   8.476   31  -0.500 0 1.A   
ATOM   1998  N   VAL A 215      61.861  17.942   6.926   30  -0.570 0 1.A   
ATOM   2000  CA  VAL A 215      60.838  18.874   7.358   65   0.200 0 1.A   
ATOM   2001  CB  VAL A 215      59.655  18.930   6.353   65   0.000 0 1.A   
ATOM   2002  CG1 VAL A 215      58.455  19.685   6.912   70   0.000 0 1.A   
ATOM   2003  CG2 VAL A 215      60.118  19.525   5.030   70  -0.000 0 1.A   
ATOM   2004  C   VAL A 215      60.346  18.459   8.741   66   0.500 0 1.A   
ATOM   2005  O   VAL A 215      60.167  19.300   9.613   31  -0.500 0 1.A   
ATOM   2006  N   CYS A 216      60.233  17.154   8.974   30  -0.570 0 1.A   
ATOM   2008  CA  CYS A 216      59.796  16.661  10.272   65   0.200 0 1.A   
ATOM   2009  CB  CYS A 216      59.778  15.139  10.238   69   0.300 0 1.A   
ATOM   2010  SG  CYS A 216      59.562  14.351  11.838   82  -0.300 0 1.A   
ATOM   2011  C   CYS A 216      60.784  17.126  11.327   66   0.500 0 1.A   
ATOM   2012  O   CYS A 216      60.403  17.783  12.295   31  -0.500 0 1.A   
ATOM   2013  N   ALA A 217      62.059  16.814  11.117   30  -0.570 0 1.A   
ATOM   2015  CA  ALA A 217      63.115  17.257  12.018   65   0.200 0 1.A   
ATOM   2016  CB  ALA A 217      64.461  16.671  11.598   70   0.000 0 1.A   
ATOM   2017  C   ALA A 217      63.201  18.774  12.119   66   0.500 0 1.A   
ATOM   2018  O   ALA A 217      63.398  19.313  13.213   31  -0.500 0 1.A   
ATOM   2019  N   ALA A 218      63.043  19.479  10.999   30  -0.570 0 1.A   
ATOM   2021  CA  ALA A 218      63.264  20.926  11.034   65   0.200 0 1.A   
ATOM   2022  CB  ALA A 218      63.294  21.479   9.615   70   0.000 0 1.A   
ATOM   2023  C   ALA A 218      62.182  21.636  11.844   66   0.500 0 1.A   
ATOM   2024  O   ALA A 218      62.489  22.606  12.531   31  -0.500 0 1.A   
ATOM   2025  N   LEU A 219      60.933  21.202  11.756   30  -0.570 0 1.A   
ATOM   2027  CA  LEU A 219      59.889  21.854  12.543   65   0.200 0 1.A   
ATOM   2028  CB  LEU A 219      58.471  21.448  12.120   69   0.000 0 1.A   
ATOM   2029  CG  LEU A 219      57.879  21.913  10.766   65   0.000 0 1.A   
ATOM   2030  CD1 LEU A 219      58.834  21.893   9.568   70   0.000 0 1.A   
ATOM   2031  CD2 LEU A 219      56.550  21.211  10.442   70   0.000 0 1.A   
ATOM   2032  C   LEU A 219      60.118  21.540  14.024   66   0.500 0 1.A   
ATOM   2033  O   LEU A 219      59.854  22.378  14.888   31  -0.500 0 1.A   
ATOM   2034  N   ALA A 220      60.590  20.337  14.322   30  -0.570 0 1.A   
ATOM   2036  CA  ALA A 220      60.814  19.997  15.724   65   0.200 0 1.A   
ATOM   2037  CB  ALA A 220      61.069  18.507  15.863   70   0.000 0 1.A   
ATOM   2038  C   ALA A 220      62.021  20.781  16.215   66   0.500 0 1.A   
ATOM   2039  O   ALA A 220      62.029  21.277  17.340   31  -0.500 0 1.A   
ATOM   2040  N   ALA A 221      63.034  20.905  15.365   30  -0.570 0 1.A   
ATOM   2042  CA  ALA A 221      64.236  21.660  15.704   65   0.200 0 1.A   
ATOM   2043  CB  ALA A 221      65.246  21.536  14.604   70   0.000 0 1.A   
ATOM   2044  C   ALA A 221      63.891  23.138  15.923   66   0.500 0 1.A   
ATOM   2045  O   ALA A 221      64.472  23.799  16.786   31  -0.500 0 1.A   
ATOM   2046  N   ALA A 222      62.961  23.657  15.124   30  -0.570 0 1.A   
ATOM   2048  CA  ALA A 222      62.563  25.056  15.218   65   0.200 0 1.A   
ATOM   2049  CB  ALA A 222      61.762  25.463  13.998   70   0.000 0 1.A   
ATOM   2050  C   ALA A 222      61.765  25.303  16.495   66   0.500 0 1.A   
ATOM   2051  O   ALA A 222      62.332  25.679  17.519   31  -0.500 0 1.A   
ATOM   2052  N   GLY A 223      60.454  25.089  16.440   30  -0.570 0 1.A   
ATOM   2054  CA  GLY A 223      59.619  25.265  17.616    1   0.200 0 1.A   
ATOM   2055  C   GLY A 223      58.172  25.556  17.274   66   0.500 0 1.A   
ATOM   2056  O   GLY A 223      57.584  26.525  17.765   31  -0.500 0 1.A   
ATOM   2057  N   VAL A 224      57.601  24.716  16.413   30  -0.570 0 1.A   
ATOM   2059  CA  VAL A 224      56.230  24.889  15.946   65   0.200 0 1.A   
ATOM   2060  CB  VAL A 224      56.155  25.575  14.542   65   0.000 0 1.A   
ATOM   2061  CG1 VAL A 224      56.868  26.933  14.541   70   0.000 0 1.A   
ATOM   2062  CG2 VAL A 224      56.683  24.658  13.430   70  -0.000 0 1.A   
ATOM   2063  C   VAL A 224      55.517  23.543  15.863   66   0.500 0 1.A   
ATOM   2064  O   VAL A 224      56.145  22.501  15.672   31  -0.500 0 1.A   
ATOM   2065  N   GLN A 225      54.202  23.576  16.047   30  -0.570 0 1.A   
ATOM   2067  CA  GLN A 225      53.368  22.394  15.894   65   0.200 0 1.A   
ATOM   2068  CB  GLN A 225      52.822  21.963  17.257   69   0.000 0 1.A   
ATOM   2069  CG  GLN A 225      52.883  20.463  17.534   69   0.000 0 1.A   
ATOM   2070  CD  GLN A 225      54.299  19.910  17.644   66   0.500 0 1.A   
ATOM   2071  OE1 GLN A 225      55.287  20.637  17.526   31  -0.500 0 1.A   
ATOM   2072  NE2 GLN A 225      54.398  18.608  17.882   30  -0.850 0 1.A   
ATOM   2075  C   GLN A 225      52.219  22.719  14.939   66   0.500 0 1.A   
ATOM   2076  O   GLN A 225      51.227  23.327  15.343   31  -0.500 0 1.A   
ATOM   2077  N   PRO A 226      52.355  22.320  13.663   30  -0.570 0 1.A   
ATOM   2078  CA  PRO A 226      51.401  22.662  12.602   65   0.285 0 1.A   
ATOM   2079  CB  PRO A 226      52.214  22.417  11.335   69   0.000 0 1.A   
ATOM   2080  CG  PRO A 226      53.085  21.273  11.702   69   0.000 0 1.A   
ATOM   2081  CD  PRO A 226      53.456  21.486  13.152   69   0.285 0 1.A   
ATOM   2082  C   PRO A 226      50.178  21.753  12.592   66   0.500 0 1.A   
ATOM   2083  O   PRO A 226      50.188  20.695  13.220   31  -0.500 0 1.A   
ATOM   2084  N   HIS A 227      49.138  22.173  11.879   30  -0.570 0 1.A   
ATOM   2086  CA  HIS A 227      47.945  21.357  11.692   65   0.200 0 1.A   
ATOM   2087  CB  HIS A 227      46.683  22.185  11.924   69   0.000 0 1.A   
ATOM   2088  CG  HIS A 227      46.052  21.960  13.262   68   0.130 0 1.A   
ATOM   2089  ND1 HIS A 227      46.787  21.842  14.422   30  -0.570 0 1.A   
ATOM   2091  CD2 HIS A 227      44.754  21.831  13.624   67   0.100 0 1.A   
ATOM   2092  CE1 HIS A 227      45.969  21.649  15.441   68   0.410 0 1.A   
ATOM   2093  NE2 HIS A 227      44.730  21.639  14.984   30  -0.490 0 1.A   
ATOM   2094  C   HIS A 227      47.938  20.790  10.283   66   0.500 0 1.A   
ATOM   2095  O   HIS A 227      48.317  19.641  10.064   31  -0.500 0 1.A   
ATOM   2096  N   SER A 228      47.498  21.603   9.327   30  -0.570 0 1.A   
ATOM   2098  CA  SER A 228      47.589  21.248   7.910   65   0.200 0 1.A   
ATOM   2099  CB  SER A 228      46.560  22.029   7.101   69   0.265 0 1.A   
ATOM   2100  OG  SER A 228      46.709  21.755   5.720   71  -0.700 0 1.A   
ATOM   2102  C   SER A 228      48.992  21.582   7.431   66   0.500 0 1.A   
ATOM   2103  O   SER A 228      49.710  22.318   8.088   31  -0.500 0 1.A   
ATOM   2104  N   LEU A 229      49.396  21.059   6.283   30  -0.570 0 1.A   
ATOM   2106  CA  LEU A 229      50.752  21.286   5.870   65   0.200 0 1.A   
ATOM   2107  CB  LEU A 229      51.683  20.268   6.607   69   0.000 0 1.A   
ATOM   2108  CG  LEU A 229      53.224  20.360   6.407   65   0.000 0 1.A   
ATOM   2109  CD1 LEU A 229      53.857  21.735   6.903   70   0.000 0 1.A   
ATOM   2110  CD2 LEU A 229      54.150  18.971   6.516   70   0.000 0 1.A   
ATOM   2111  C   LEU A 229      50.763  21.106   4.342   66   0.500 0 1.A   
ATOM   2112  O   LEU A 229      50.529  20.013   3.927   31  -0.500 0 1.A   
ATOM   2113  N   ASP A 230      51.075  22.108   3.509   30  -0.570 0 1.A   
ATOM   2115  CA  ASP A 230      51.028  21.854   2.052   65   0.200 0 1.A   
ATOM   2116  CB  ASP A 230      50.229  22.953   1.316   69  -0.100 0 1.A   
ATOM   2117  CG  ASP A 230      50.106  22.692  -0.192   66   0.700 0 1.A   
ATOM   2118  OD1 ASP A 230      51.058  22.180  -0.815   31  -0.800 0 1.A   
ATOM   2119  OD2 ASP A 230      49.057  23.046  -0.767   31  -0.800 0 1.A   
ATOM   2120  C   ASP A 230      52.433  21.832   1.466   66   0.500 0 1.A   
ATOM   2121  O   ASP A 230      53.223  22.714   1.767   31  -0.500 0 1.A   
ATOM   2122  N   LEU A 231      52.755  20.820   0.651   30  -0.570 0 1.A   
ATOM   2124  CA  LEU A 231      54.065  20.728  -0.040   65   0.200 0 1.A   
ATOM   2125  CB  LEU A 231      54.920  19.567   0.498   69   0.000 0 1.A   
ATOM   2126  CG  LEU A 231      55.583  19.774   1.868   65   0.000 0 1.A   
ATOM   2127  CD1 LEU A 231      54.565  19.947   2.965   70   0.000 0 1.A   
ATOM   2128  CD2 LEU A 231      56.536  18.650   2.248   70   0.000 0 1.A   
ATOM   2129  C   LEU A 231      53.902  20.577  -1.552   66   0.500 0 1.A   
ATOM   2130  O   LEU A 231      54.840  20.208  -2.258   31  -0.500 0 1.A   
ATOM   2131  N   SER A 232      52.700  20.879  -2.030   30  -0.570 0 1.A   
ATOM   2133  CA  SER A 232      52.244  20.544  -3.383   65   0.200 0 1.A   
ATOM   2134  CB  SER A 232      50.835  21.107  -3.601   69   0.265 0 1.A   
ATOM   2135  OG  SER A 232      49.982  20.799  -2.518   71  -0.700 0 1.A   
ATOM   2137  C   SER A 232      53.063  20.942  -4.613   66   0.500 0 1.A   
ATOM   2138  O   SER A 232      52.478  21.050  -5.688   31  -0.500 0 1.A   
ATOM   2139  N   HIS A 233      54.374  21.139  -4.503   30  -0.570 0 1.A   
ATOM   2141  CA  HIS A 233      55.153  21.505  -5.696   65   0.200 0 1.A   
ATOM   2142  CB  HIS A 233      54.848  22.946  -6.128   69   0.000 0 1.A   
ATOM   2143  CG  HIS A 233      53.779  23.045  -7.172   68   0.130 0 1.A   
ATOM   2144  ND1 HIS A 233      52.437  23.079  -6.859   30  -0.570 0 1.A   
ATOM   2146  CD2 HIS A 233      53.851  23.089  -8.523   67   0.100 0 1.A   
ATOM   2147  CE1 HIS A 233      51.729  23.154  -7.972   68   0.410 0 1.A   
ATOM   2148  NE2 HIS A 233      52.563  23.162  -8.996   30  -0.490 0 1.A   
ATOM   2149  C   HIS A 233      56.666  21.318  -5.617   66   0.500 0 1.A   
ATOM   2150  O   HIS A 233      57.414  22.099  -6.200   31  -0.500 0 1.A   
ATOM   2151  N   ASN A 234      57.126  20.291  -4.915   30  -0.570 0 1.A   
ATOM   2153  CA  ASN A 234      58.563  20.077  -4.794   65   0.200 0 1.A   
ATOM   2154  CB  ASN A 234      58.937  20.024  -3.316   69  -0.000 0 1.A   
ATOM   2155  CG  ASN A 234      58.834  21.373  -2.640   66   0.500 0 1.A   
ATOM   2156  OD1 ASN A 234      59.805  22.125  -2.582   31  -0.500 0 1.A   
ATOM   2157  ND2 ASN A 234      57.652  21.687  -2.119   30  -0.850 0 1.A   
ATOM   2160  C   ASN A 234      59.062  18.815  -5.509   66   0.500 0 1.A   
ATOM   2161  O   ASN A 234      58.270  17.982  -5.950   31  -0.500 0 1.A   
ATOM   2162  N   SER A 235      60.383  18.696  -5.635   30  -0.570 0 1.A   
ATOM   2164  CA  SER A 235      61.009  17.531  -6.256   65   0.200 0 1.A   
ATOM   2165  CB  SER A 235      62.343  17.924  -6.886   69   0.265 0 1.A   
ATOM   2166  OG  SER A 235      63.291  18.248  -5.880   71  -0.700 0 1.A   
ATOM   2168  C   SER A 235      61.274  16.496  -5.182   66   0.500 0 1.A   
ATOM   2169  O   SER A 235      62.396  16.371  -4.693   31  -0.500 0 1.A   
ATOM   2170  N   LEU A 236      60.238  15.750  -4.820   30  -0.570 0 1.A   
ATOM   2172  CA  LEU A 236      60.337  14.819  -3.705   65   0.200 0 1.A   
ATOM   2173  CB  LEU A 236      58.963  14.575  -3.077   69   0.000 0 1.A   
ATOM   2174  CG  LEU A 236      58.240  15.805  -2.510   65   0.000 0 1.A   
ATOM   2175  CD1 LEU A 236      59.173  16.939  -2.181   70   0.000 0 1.A   
ATOM   2176  CD2 LEU A 236      57.195  16.293  -3.467   70   0.000 0 1.A   
ATOM   2177  C   LEU A 236      61.019  13.502  -4.054   66   0.500 0 1.A   
ATOM   2178  O   LEU A 236      61.000  13.045  -5.202   31  -0.500 0 1.A   
ATOM   2179  N   ARG A 237      61.646  12.925  -3.036   30  -0.570 0 1.A   
ATOM   2181  CA  ARG A 237      62.395  11.691  -3.169   65   0.200 0 1.A   
ATOM   2182  CB  ARG A 237      63.881  11.943  -2.923   69   0.000 0 1.A   
ATOM   2183  CG  ARG A 237      64.677  11.629  -4.147   69   0.070 0 1.A   
ATOM   2184  CD  ARG A 237      66.163  11.814  -4.015   69   0.310 0 1.A   
ATOM   2185  NE  ARG A 237      66.780  10.509  -4.184   30  -0.700 0 1.A   
ATOM   2187  CZ  ARG A 237      67.137   9.739  -3.166   66   0.640 0 1.A   
ATOM   2188  NH1 ARG A 237      66.984  10.175  -1.922   30  -0.800 0 1.A   
ATOM   2191  NH2 ARG A 237      67.670   8.548  -3.388   30  -0.800 0 1.A   
ATOM   2194  C   ARG A 237      61.890  10.641  -2.197   66   0.500 0 1.A   
ATOM   2195  O   ARG A 237      60.857  10.829  -1.562   31  -0.500 0 1.A   
ATOM   2196  N   ALA A 238      62.633   9.544  -2.079   30  -0.570 0 1.A   
ATOM   2198  CA  ALA A 238      62.311   8.486  -1.124   65   0.200 0 1.A   
ATOM   2199  CB  ALA A 238      61.267   7.550  -1.708   70   0.000 0 1.A   
ATOM   2200  C   ALA A 238      63.541   7.691  -0.669   66   0.500 0 1.A   
ATOM   2201  O   ALA A 238      64.000   6.790  -1.371   31  -0.500 0 1.A   
ATOM   2202  N   THR A 239      64.050   8.020   0.517   30  -0.570 0 1.A   
ATOM   2204  CA  THR A 239      65.216   7.353   1.094   65   0.200 0 1.A   
ATOM   2205  CB  THR A 239      66.489   8.097   0.747   65   0.265 0 1.A   
ATOM   2206  OG1 THR A 239      67.554   7.615   1.579   71  -0.700 0 1.A   
ATOM   2208  CG2 THR A 239      66.269   9.595   0.996   70  -0.000 0 1.A   
ATOM   2209  C   THR A 239      65.160   7.379   2.615   66   0.500 0 1.A   
ATOM   2210  O   THR A 239      64.216   7.907   3.196   31  -0.500 0 1.A   
ATOM   2211  N   VAL A 240      66.193   6.827   3.250   30  -0.570 0 1.A   
ATOM   2213  CA  VAL A 240      66.389   6.960   4.691   65   0.200 0 1.A   
ATOM   2214  CB  VAL A 240      66.639   5.586   5.371   65   0.000 0 1.A   
ATOM   2215  CG1 VAL A 240      68.058   5.081   5.084   70   0.000 0 1.A   
ATOM   2216  CG2 VAL A 240      66.369   5.654   6.879   70  -0.000 0 1.A   
ATOM   2217  C   VAL A 240      67.567   7.900   4.951   66   0.500 0 1.A   
ATOM   2218  O   VAL A 240      68.066   7.989   6.076   31  -0.500 0 1.A   
ATOM   2219  N   ASN A 241      68.002   8.598   3.901   30  -0.570 0 1.A   
ATOM   2221  CA  ASN A 241      69.120   9.539   3.998   65   0.200 0 1.A   
ATOM   2222  CB  ASN A 241      69.225  10.432   2.753   69  -0.000 0 1.A   
ATOM   2223  CG  ASN A 241      69.846   9.709   1.570   66   0.500 0 1.A   
ATOM   2224  OD1 ASN A 241      69.818   8.481   1.498   31  -0.500 0 1.A   
ATOM   2225  ND2 ASN A 241      70.420  10.468   0.642   30  -0.850 0 1.A   
ATOM   2228  C   ASN A 241      69.092  10.365   5.282   66   0.500 0 1.A   
ATOM   2229  O   ASN A 241      68.062  10.943   5.636   31  -0.500 0 1.A   
ATOM   2230  N   PRO A 242      70.224  10.366   6.002   30  -0.570 0 1.A   
ATOM   2231  CA  PRO A 242      70.450  10.910   7.344   65   0.285 0 1.A   
ATOM   2232  CB  PRO A 242      71.954  11.168   7.343   69   0.000 0 1.A   
ATOM   2233  CG  PRO A 242      72.492  10.049   6.520   69   0.000 0 1.A   
ATOM   2234  CD  PRO A 242      71.454   9.759   5.459   69   0.285 0 1.A   
ATOM   2235  C   PRO A 242      69.681  12.186   7.692   66   0.500 0 1.A   
ATOM   2236  O   PRO A 242      69.809  13.200   7.001   31  -0.500 0 1.A   
ATOM   2237  N   SER A 243      68.888  12.128   8.760   30  -0.570 0 1.A   
ATOM   2239  CA  SER A 243      68.719  10.906   9.546   65   0.200 0 1.A   
ATOM   2240  CB  SER A 243      69.627  10.912  10.780   69   0.265 0 1.A   
ATOM   2241  OG  SER A 243      70.999  10.969  10.429   71  -0.700 0 1.A   
ATOM   2243  C   SER A 243      67.265  10.748   9.982   66   0.500 0 1.A   
ATOM   2244  O   SER A 243      66.441  11.632   9.751   31  -0.500 0 1.A   
ATOM   2245  N   ALA A 244      66.961   9.620  10.616   30  -0.570 0 1.A   
ATOM   2247  CA  ALA A 244      65.622   9.354  11.122   65   0.200 0 1.A   
ATOM   2248  CB  ALA A 244      64.669   9.062   9.971   70   0.000 0 1.A   
ATOM   2249  C   ALA A 244      65.645   8.175  12.082   66   0.500 0 1.A   
ATOM   2250  O   ALA A 244      65.255   7.073  11.717   31  -0.500 0 1.A   
ATOM   2251  N   PRO A 245      66.127   8.405  13.312   30  -0.570 0 1.A   
ATOM   2252  CA  PRO A 245      66.098   7.308  14.290   65   0.285 0 1.A   
ATOM   2253  CB  PRO A 245      66.852   7.874  15.499   69   0.000 0 1.A   
ATOM   2254  CG  PRO A 245      67.126   9.332  15.203   69   0.000 0 1.A   
ATOM   2255  CD  PRO A 245      66.428   9.709  13.935   69   0.285 0 1.A   
ATOM   2256  C   PRO A 245      64.652   6.954  14.629   66   0.500 0 1.A   
ATOM   2257  O   PRO A 245      64.295   5.796  14.888   31  -0.500 0 1.A   
ATOM   2258  N   ARG A 246      63.832   7.999  14.635   30  -0.570 0 1.A   
ATOM   2260  CA  ARG A 246      62.384   7.926  14.716   65   0.200 0 1.A   
ATOM   2261  CB  ARG A 246      61.928   7.425  16.086   69   0.000 0 1.A   
ATOM   2262  CG  ARG A 246      60.448   7.120  16.159   69   0.070 0 1.A   
ATOM   2263  CD  ARG A 246      60.055   6.070  15.131   69   0.310 0 1.A   
ATOM   2264  NE  ARG A 246      59.999   4.732  15.711   30  -0.700 0 1.A   
ATOM   2266  CZ  ARG A 246      59.547   3.658  15.072   66   0.640 0 1.A   
ATOM   2267  NH1 ARG A 246      59.110   3.759  13.824   30  -0.800 0 1.A   
ATOM   2270  NH2 ARG A 246      59.528   2.480  15.681   30  -0.800 0 1.A   
ATOM   2273  C   ARG A 246      61.901   9.354  14.480   66   0.500 0 1.A   
ATOM   2274  O   ARG A 246      61.813  10.143  15.424   31  -0.500 0 1.A   
ATOM   2275  N   CYS A 247      61.630   9.689  13.217   30  -0.570 0 1.A   
ATOM   2277  CA  CYS A 247      61.247  11.050  12.837   65   0.200 0 1.A   
ATOM   2278  CB  CYS A 247      60.855  11.117  11.360   69   0.300 0 1.A   
ATOM   2279  SG  CYS A 247      60.355  12.772  10.821   82  -0.300 0 1.A   
ATOM   2280  C   CYS A 247      60.102  11.578  13.690   66   0.500 0 1.A   
ATOM   2281  O   CYS A 247      58.940  11.211  13.501   31  -0.500 0 1.A   
ATOM   2282  N   MET A 248      60.464  12.446  14.630   30  -0.570 0 1.A   
ATOM   2284  CA  MET A 248      59.541  13.055  15.579   65   0.200 0 1.A   
ATOM   2285  CB  MET A 248      60.316  14.022  16.471   69  -0.000 0 1.A   
ATOM   2286  CG  MET A 248      61.247  14.948  15.696   69   0.235 0 1.A   
ATOM   2287  SD  MET A 248      62.973  14.658  16.095   82  -0.470 0 1.A   
ATOM   2288  CE  MET A 248      62.910  14.847  17.872   70   0.235 0 1.A   
ATOM   2289  C   MET A 248      58.400  13.813  14.910   66   0.500 0 1.A   
ATOM   2290  O   MET A 248      58.283  15.028  15.069   31  -0.500 0 1.A   
ATOM   2291  N   TRP A 249      57.553  13.110  14.166   30  -0.570 0 1.A   
ATOM   2293  CA  TRP A 249      56.453  13.791  13.497   65   0.200 0 1.A   
ATOM   2294  CB  TRP A 249      55.692  12.869  12.552   69   0.000 0 1.A   
ATOM   2295  CG  TRP A 249      56.310  12.858  11.210   68  -0.055 0 1.A   
ATOM   2296  CD1 TRP A 249      57.041  11.856  10.653   67   0.130 0 1.A   
ATOM   2297  CD2 TRP A 249      56.313  13.935  10.262   68  -0.055 0 1.A   
ATOM   2298  NE1 TRP A 249      57.474  12.227   9.404   30  -0.570 0 1.A   
ATOM   2300  CE2 TRP A 249      57.040  13.499   9.140   68   0.130 0 1.A   
ATOM   2301  CE3 TRP A 249      55.759  15.219  10.249   67   0.000 0 1.A   
ATOM   2302  CZ2 TRP A 249      57.228  14.298   8.013   67   0.000 0 1.A   
ATOM   2303  CZ3 TRP A 249      55.947  16.012   9.128   67   0.000 0 1.A   
ATOM   2304  CH2 TRP A 249      56.676  15.548   8.027   67   0.000 0 1.A   
ATOM   2305  C   TRP A 249      55.510  14.417  14.494   66   0.500 0 1.A   
ATOM   2306  O   TRP A 249      55.230  13.856  15.553   31  -0.500 0 1.A   
ATOM   2307  N   SER A 250      55.023  15.596  14.132   30  -0.570 0 1.A   
ATOM   2309  CA  SER A 250      54.306  16.446  15.061   65   0.200 0 1.A   
ATOM   2310  CB  SER A 250      54.249  17.874  14.521   69   0.265 0 1.A   
ATOM   2311  OG  SER A 250      55.542  18.320  14.141   71  -0.700 0 1.A   
ATOM   2313  C   SER A 250      52.910  15.919  15.368   66   0.500 0 1.A   
ATOM   2314  O   SER A 250      51.915  16.599  15.114   31  -0.500 0 1.A   
ATOM   2315  N   SER A 251      52.878  14.692  15.894   30  -0.570 0 1.A   
ATOM   2317  CA  SER A 251      51.703  14.049  16.489   65   0.200 0 1.A   
ATOM   2318  CB  SER A 251      51.751  14.200  18.012   69   0.265 0 1.A   
ATOM   2319  OG  SER A 251      51.786  15.568  18.385   71  -0.700 0 1.A   
ATOM   2321  C   SER A 251      50.354  14.532  15.976   66   0.500 0 1.A   
ATOM   2322  O   SER A 251      49.690  13.855  15.191   31  -0.500 0 1.A   
ATOM   2323  N   ALA A 252      49.968  15.721  16.426   30  -0.570 0 1.A   
ATOM   2325  CA  ALA A 252      48.687  16.316  16.072   65   0.200 0 1.A   
ATOM   2326  CB  ALA A 252      48.319  17.401  17.073   70   0.000 0 1.A   
ATOM   2327  C   ALA A 252      48.668  16.875  14.652   66   0.500 0 1.A   
ATOM   2328  O   ALA A 252      47.685  17.493  14.242   31  -0.500 0 1.A   
ATOM   2329  N   LEU A 253      49.757  16.670  13.915   30  -0.570 0 1.A   
ATOM   2331  CA  LEU A 253      49.808  17.036  12.503   65   0.200 0 1.A   
ATOM   2332  CB  LEU A 253      51.140  16.621  11.875   69   0.000 0 1.A   
ATOM   2333  CG  LEU A 253      51.257  16.869  10.369   65   0.000 0 1.A   
ATOM   2334  CD1 LEU A 253      51.278  18.359  10.061   70   0.000 0 1.A   
ATOM   2335  CD2 LEU A 253      52.488  16.182   9.814   70   0.000 0 1.A   
ATOM   2336  C   LEU A 253      48.653  16.373  11.767   66   0.500 0 1.A   
ATOM   2337  O   LEU A 253      48.322  15.218  12.036   31  -0.500 0 1.A   
ATOM   2338  N   ASN A 254      48.035  17.099  10.841   30  -0.570 0 1.A   
ATOM   2340  CA  ASN A 254      46.872  16.563  10.136   65   0.200 0 1.A   
ATOM   2341  CB  ASN A 254      45.628  17.322  10.522   69  -0.000 0 1.A   
ATOM   2342  CG  ASN A 254      45.363  17.251  11.998   66   0.500 0 1.A   
ATOM   2343  OD1 ASN A 254      45.687  16.256  12.646   31  -0.500 0 1.A   
ATOM   2344  ND2 ASN A 254      44.776  18.304  12.547   30  -0.850 0 1.A   
ATOM   2347  C   ASN A 254      46.991  16.534   8.608   66   0.500 0 1.A   
ATOM   2348  O   ASN A 254      47.895  15.934   8.068   31  -0.500 0 1.A   
ATOM   2349  N   SER A 255      46.032  17.182   7.944   30  -0.570 0 1.A   
ATOM   2351  CA  SER A 255      45.977  17.280   6.473   65   0.200 0 1.A   
ATOM   2352  CB  SER A 255      45.003  18.350   6.070   69   0.265 0 1.A   
ATOM   2353  OG  SER A 255      44.964  18.470   4.673   71  -0.700 0 1.A   
ATOM   2355  C   SER A 255      47.293  17.567   5.739   66   0.500 0 1.A   
ATOM   2356  O   SER A 255      47.848  18.664   5.875   31  -0.500 0 1.A   
ATOM   2357  N   LEU A 256      47.769  16.639   4.906   30  -0.570 0 1.A   
ATOM   2359  CA  LEU A 256      49.019  16.754   4.153   65   0.200 0 1.A   
ATOM   2360  CB  LEU A 256      50.004  15.632   4.548   69   0.000 0 1.A   
ATOM   2361  CG  LEU A 256      51.151  15.855   5.574   65   0.000 0 1.A   
ATOM   2362  CD1 LEU A 256      50.556  16.287   6.886   70   0.000 0 1.A   
ATOM   2363  CD2 LEU A 256      52.049  14.611   5.756   70   0.000 0 1.A   
ATOM   2364  C   LEU A 256      48.752  16.700   2.627   66   0.500 0 1.A   
ATOM   2365  O   LEU A 256      47.973  15.889   2.145   31  -0.500 0 1.A   
ATOM   2366  N   ASN A 257      49.297  17.667   1.886   30  -0.570 0 1.A   
ATOM   2368  CA  ASN A 257      49.155  17.695   0.424   65   0.200 0 1.A   
ATOM   2369  CB  ASN A 257      48.637  19.060  -0.046   69  -0.000 0 1.A   
ATOM   2370  CG  ASN A 257      48.025  19.011  -1.455   66   0.500 0 1.A   
ATOM   2371  OD1 ASN A 257      48.526  18.308  -2.334   31  -0.500 0 1.A   
ATOM   2372  ND2 ASN A 257      46.982  19.799  -1.658   30  -0.850 0 1.A   
ATOM   2375  C   ASN A 257      50.457  17.431  -0.298   66   0.500 0 1.A   
ATOM   2376  O   ASN A 257      51.450  18.123  -0.090   31  -0.500 0 1.A   
ATOM   2377  N   LEU A 258      50.448  16.417  -1.155   30  -0.570 0 1.A   
ATOM   2379  CA  LEU A 258      51.624  16.096  -1.947   65   0.200 0 1.A   
ATOM   2380  CB  LEU A 258      52.236  14.768  -1.494   69   0.000 0 1.A   
ATOM   2381  CG  LEU A 258      52.463  14.602   0.013   65   0.000 0 1.A   
ATOM   2382  CD1 LEU A 258      53.106  13.257   0.301   70   0.000 0 1.A   
ATOM   2383  CD2 LEU A 258      53.311  15.732   0.583   70   0.000 0 1.A   
ATOM   2384  C   LEU A 258      51.310  16.056  -3.444   66   0.500 0 1.A   
ATOM   2385  O   LEU A 258      51.993  15.380  -4.206   31  -0.500 0 1.A   
ATOM   2386  N   SER A 259      50.286  16.794  -3.862   30  -0.570 0 1.A   
ATOM   2388  CA  SER A 259      49.865  16.805  -5.264   65   0.200 0 1.A   
ATOM   2389  CB  SER A 259      48.473  17.430  -5.396   69   0.265 0 1.A   
ATOM   2390  OG  SER A 259      48.510  18.826  -5.143   71  -0.700 0 1.A   
ATOM   2392  C   SER A 259      50.846  17.554  -6.165   66   0.500 0 1.A   
ATOM   2393  O   SER A 259      51.490  18.503  -5.727   31  -0.500 0 1.A   
ATOM   2394  N   PHE A 260      50.972  17.101  -7.413   30  -0.570 0 1.A   
ATOM   2396  CA  PHE A 260      51.809  17.758  -8.424   65   0.200 0 1.A   
ATOM   2397  CB  PHE A 260      51.298  19.176  -8.706   69   0.000 0 1.A   
ATOM   2398  CG  PHE A 260      49.983  19.212  -9.433   67   0.000 0 1.A   
ATOM   2399  CD1 PHE A 260      49.944  19.347 -10.811   67   0.000 0 1.A   
ATOM   2400  CD2 PHE A 260      48.789  19.087  -8.744   67   0.000 0 1.A   
ATOM   2401  CE1 PHE A 260      48.739  19.373 -11.489   67   0.000 0 1.A   
ATOM   2402  CE2 PHE A 260      47.581  19.100  -9.417   67   0.000 0 1.A   
ATOM   2403  CZ  PHE A 260      47.557  19.245 -10.792   67   0.000 0 1.A   
ATOM   2404  C   PHE A 260      53.289  17.795  -8.061   66   0.500 0 1.A   
ATOM   2405  O   PHE A 260      53.812  18.818  -7.617   31  -0.500 0 1.A   
ATOM   2406  N   ALA A 261      53.965  16.674  -8.275   30  -0.570 0 1.A   
ATOM   2408  CA  ALA A 261      55.371  16.569  -7.927   65   0.200 0 1.A   
ATOM   2409  CB  ALA A 261      55.512  16.239  -6.464   70   0.000 0 1.A   
ATOM   2410  C   ALA A 261      56.085  15.525  -8.775   66   0.500 0 1.A   
ATOM   2411  O   ALA A 261      55.491  14.922  -9.668   31  -0.500 0 1.A   
ATOM   2412  N   GLY A 262      57.367  15.325  -8.485   30  -0.570 0 1.A   
ATOM   2414  CA  GLY A 262      58.172  14.319  -9.152    1   0.200 0 1.A   
ATOM   2415  C   GLY A 262      58.188  13.056  -8.321   66   0.500 0 1.A   
ATOM   2416  O   GLY A 262      59.189  12.325  -8.284   31  -0.500 0 1.A   
ATOM   2417  N   LEU A 263      57.065  12.820  -7.642   30  -0.570 0 1.A   
ATOM   2419  CA  LEU A 263      56.930  11.700  -6.720   65   0.200 0 1.A   
ATOM   2420  CB  LEU A 263      55.622  11.753  -5.933   69   0.000 0 1.A   
ATOM   2421  CG  LEU A 263      55.559  10.868  -4.680   65   0.000 0 1.A   
ATOM   2422  CD1 LEU A 263      56.931  10.634  -4.044   70   0.000 0 1.A   
ATOM   2423  CD2 LEU A 263      54.619  11.516  -3.685   70   0.000 0 1.A   
ATOM   2424  C   LEU A 263      56.996  10.389  -7.446   66   0.500 0 1.A   
ATOM   2425  O   LEU A 263      56.169  10.055  -8.297   31  -0.500 0 1.A   
ATOM   2426  N   GLU A 264      57.984   9.627  -7.050   30  -0.570 0 1.A   
ATOM   2428  CA  GLU A 264      58.278   8.416  -7.712   65   0.200 0 1.A   
ATOM   2429  CB  GLU A 264      59.802   8.438  -7.888   69   0.000 0 1.A   
ATOM   2430  CG  GLU A 264      60.339   7.319  -8.762   69  -0.100 0 1.A   
ATOM   2431  CD  GLU A 264      59.831   6.015  -8.183   66   0.700 0 1.A   
ATOM   2432  OE1 GLU A 264      60.214   5.775  -6.961   31  -0.800 0 1.A   
ATOM   2433  OE2 GLU A 264      59.119   5.291  -8.892   31  -0.800 0 1.A   
ATOM   2434  C   GLU A 264      57.570   7.246  -6.925   66   0.500 0 1.A   
ATOM   2435  O   GLU A 264      56.495   6.813  -7.359   31  -0.500 0 1.A   
ATOM   2436  N   GLN A 265      58.112   6.799  -5.780   30  -0.570 0 1.A   
ATOM   2438  CA  GLN A 265      57.402   5.926  -4.821   65   0.200 0 1.A   
ATOM   2439  CB  GLN A 265      58.269   4.724  -4.413   69   0.000 0 1.A   
ATOM   2440  CG  GLN A 265      58.488   3.596  -5.452   69   0.000 0 1.A   
ATOM   2441  CD  GLN A 265      59.999   3.288  -5.686   66   0.500 0 1.A   
ATOM   2442  OE1 GLN A 265      60.813   3.767  -4.908   31  -0.500 0 1.A   
ATOM   2443  NE2 GLN A 265      60.366   2.581  -6.739   30  -0.850 0 1.A   
ATOM   2446  C   GLN A 265      57.112   6.722  -3.557   66   0.500 0 1.A   
ATOM   2447  O   GLN A 265      57.786   7.707  -3.293   31  -0.500 0 1.A   
ATOM   2448  N   VAL A 266      56.144   6.280  -2.761   30  -0.570 0 1.A   
ATOM   2450  CA  VAL A 266      55.866   6.940  -1.494   65   0.200 0 1.A   
ATOM   2451  CB  VAL A 266      54.653   6.299  -0.810   65   0.000 0 1.A   
ATOM   2452  CG1 VAL A 266      54.487   6.852   0.568   70   0.000 0 1.A   
ATOM   2453  CG2 VAL A 266      53.398   6.545  -1.621   70  -0.000 0 1.A   
ATOM   2454  C   VAL A 266      57.078   6.815  -0.560   66   0.500 0 1.A   
ATOM   2455  O   VAL A 266      57.604   5.719  -0.359   31  -0.500 0 1.A   
ATOM   2456  N   PRO A 267      57.524   7.945   0.016   30  -0.570 0 1.A   
ATOM   2457  CA  PRO A 267      58.695   7.988   0.902   65   0.285 0 1.A   
ATOM   2458  CB  PRO A 267      59.024   9.490   0.984   69   0.000 0 1.A   
ATOM   2459  CG  PRO A 267      58.210  10.146  -0.113   69   0.000 0 1.A   
ATOM   2460  CD  PRO A 267      57.005   9.291  -0.274   69   0.285 0 1.A   
ATOM   2461  C   PRO A 267      58.455   7.416   2.305   66   0.500 0 1.A   
ATOM   2462  O   PRO A 267      57.466   6.723   2.553   31  -0.500 0 1.A   
ATOM   2463  N   LYS A 268      59.392   7.712   3.203   30  -0.570 0 1.A   
ATOM   2465  CA  LYS A 268      59.339   7.302   4.603   65   0.200 0 1.A   
ATOM   2466  CB  LYS A 268      60.662   6.636   4.997   69   0.000 0 1.A   
ATOM   2467  CG  LYS A 268      60.957   5.318   4.297   69   0.000 0 1.A   
ATOM   2468  CD  LYS A 268      62.091   4.600   5.023   69   0.000 0 1.A   
ATOM   2469  CE  LYS A 268      62.273   3.164   4.548   69   0.310 0 1.A   
ATOM   2470  NZ  LYS A 268      63.209   3.034   3.401   30  -0.300 0 1.A   
ATOM   2474  C   LYS A 268      59.061   8.501   5.516   66   0.500 0 1.A   
ATOM   2475  O   LYS A 268      59.112   9.646   5.069   31  -0.500 0 1.A   
ATOM   2476  N   GLY A 269      58.791   8.233   6.794   30  -0.570 0 1.A   
ATOM   2478  CA  GLY A 269      58.476   9.278   7.759    1   0.200 0 1.A   
ATOM   2479  C   GLY A 269      57.077   9.839   7.586   66   0.500 0 1.A   
ATOM   2480  O   GLY A 269      56.866  11.050   7.593   31  -0.500 0 1.A   
ATOM   2481  N   LEU A 270      56.117   8.945   7.408   30  -0.570 0 1.A   
ATOM   2483  CA  LEU A 270      54.734   9.328   7.208   65   0.200 0 1.A   
ATOM   2484  CB  LEU A 270      54.182   8.609   5.980   69   0.000 0 1.A   
ATOM   2485  CG  LEU A 270      54.579   8.846   4.519   65   0.000 0 1.A   
ATOM   2486  CD1 LEU A 270      56.052   9.170   4.276   70   0.000 0 1.A   
ATOM   2487  CD2 LEU A 270      54.204   7.566   3.830   70   0.000 0 1.A   
ATOM   2488  C   LEU A 270      53.959   8.887   8.438   66   0.500 0 1.A   
ATOM   2489  O   LEU A 270      53.769   7.688   8.641   31  -0.500 0 1.A   
ATOM   2490  N   PRO A 271      53.521   9.842   9.273   30  -0.570 0 1.A   
ATOM   2491  CA  PRO A 271      52.807   9.472  10.502   65   0.285 0 1.A   
ATOM   2492  CB  PRO A 271      52.555  10.823  11.182   69   0.000 0 1.A   
ATOM   2493  CG  PRO A 271      52.604  11.822  10.072   69   0.000 0 1.A   
ATOM   2494  CD  PRO A 271      53.619  11.300   9.099   69   0.285 0 1.A   
ATOM   2495  C   PRO A 271      51.490   8.777  10.175   66   0.500 0 1.A   
ATOM   2496  O   PRO A 271      50.864   9.097   9.167   31  -0.500 0 1.A   
ATOM   2497  N   ALA A 272      51.077   7.848  11.030   30  -0.570 0 1.A   
ATOM   2499  CA  ALA A 272      49.894   7.028  10.779   65   0.200 0 1.A   
ATOM   2500  CB  ALA A 272      49.973   5.741  11.584   70   0.000 0 1.A   
ATOM   2501  C   ALA A 272      48.573   7.740  11.061   66   0.500 0 1.A   
ATOM   2502  O   ALA A 272      47.503   7.142  10.936   31  -0.500 0 1.A   
ATOM   2503  N   LYS A 273      48.643   9.016  11.424   30  -0.570 0 1.A   
ATOM   2505  CA  LYS A 273      47.443   9.752  11.793   65   0.200 0 1.A   
ATOM   2506  CB  LYS A 273      47.449  10.026  13.295   69   0.000 0 1.A   
ATOM   2507  CG  LYS A 273      48.661  10.814  13.766   69   0.000 0 1.A   
ATOM   2508  CD  LYS A 273      48.771  10.802  15.269   69   0.000 0 1.A   
ATOM   2509  CE  LYS A 273      47.484  11.284  15.903   69   0.310 0 1.A   
ATOM   2510  NZ  LYS A 273      47.342  12.761  15.805   30  -0.300 0 1.A   
ATOM   2514  C   LYS A 273      47.351  11.065  11.035   66   0.500 0 1.A   
ATOM   2515  O   LYS A 273      48.316  11.823  10.958   31  -0.500 0 1.A   
ATOM   2516  N   LEU A 274      46.180  11.315  10.462   30  -0.570 0 1.A   
ATOM   2518  CA  LEU A 274      45.930  12.534   9.710   65   0.200 0 1.A   
ATOM   2519  CB  LEU A 274      46.216  12.323   8.217   69   0.000 0 1.A   
ATOM   2520  CG  LEU A 274      47.627  12.080   7.651   65   0.000 0 1.A   
ATOM   2521  CD1 LEU A 274      48.656  13.062   8.199   70   0.000 0 1.A   
ATOM   2522  CD2 LEU A 274      48.096  10.635   7.828   70   0.000 0 1.A   
ATOM   2523  C   LEU A 274      44.476  12.948   9.876   66   0.500 0 1.A   
ATOM   2524  O   LEU A 274      43.881  12.785  10.945   31  -0.500 0 1.A   
ATOM   2525  N   ARG A 275      43.918  13.481   8.794   30  -0.570 0 1.A   
ATOM   2527  CA  ARG A 275      42.498  13.782   8.702   65   0.200 0 1.A   
ATOM   2528  CB  ARG A 275      42.192  15.153   9.304   69   0.000 0 1.A   
ATOM   2529  CG  ARG A 275      40.801  15.655   8.985   69   0.070 0 1.A   
ATOM   2530  CD  ARG A 275      40.554  17.027   9.576   69   0.310 0 1.A   
ATOM   2531  NE  ARG A 275      39.379  17.662   8.987   30  -0.700 0 1.A   
ATOM   2533  CZ  ARG A 275      38.874  18.824   9.391   66   0.640 0 1.A   
ATOM   2534  NH1 ARG A 275      39.437  19.484  10.394   30  -0.800 0 1.A   
ATOM   2537  NH2 ARG A 275      37.802  19.325   8.792   30  -0.800 0 1.A   
ATOM   2540  C   ARG A 275      42.082  13.731   7.234   66   0.500 0 1.A   
ATOM   2541  O   ARG A 275      41.063  13.128   6.884   31  -0.500 0 1.A   
ATOM   2542  N   VAL A 276      42.896  14.364   6.390   30  -0.570 0 1.A   
ATOM   2544  CA  VAL A 276      42.735  14.369   4.932   65   0.200 0 1.A   
ATOM   2545  CB  VAL A 276      41.830  15.528   4.404   65   0.000 0 1.A   
ATOM   2546  CG1 VAL A 276      40.380  15.280   4.767   70   0.000 0 1.A   
ATOM   2547  CG2 VAL A 276      42.237  16.854   4.972   70  -0.000 0 1.A   
ATOM   2548  C   VAL A 276      44.124  14.342   4.259   66   0.500 0 1.A   
ATOM   2549  O   VAL A 276      45.056  14.994   4.721   31  -0.500 0 1.A   
ATOM   2550  N   LEU A 277      44.256  13.567   3.185   30  -0.570 0 1.A   
ATOM   2552  CA  LEU A 277      45.509  13.433   2.432   65   0.200 0 1.A   
ATOM   2553  CB  LEU A 277      46.142  12.064   2.722   69   0.000 0 1.A   
ATOM   2554  CG  LEU A 277      47.609  11.800   2.334   65   0.000 0 1.A   
ATOM   2555  CD1 LEU A 277      48.473  13.035   2.410   70   0.000 0 1.A   
ATOM   2556  CD2 LEU A 277      48.218  10.694   3.186   70   0.000 0 1.A   
ATOM   2557  C   LEU A 277      45.249  13.514   0.934   66   0.500 0 1.A   
ATOM   2558  O   LEU A 277      44.606  12.643   0.354   31  -0.500 0 1.A   
ATOM   2559  N   ASP A 278      45.660  14.630   0.339   30  -0.570 0 1.A   
ATOM   2561  CA  ASP A 278      45.506  14.845  -1.094   65   0.200 0 1.A   
ATOM   2562  CB  ASP A 278      45.209  16.306  -1.439   69  -0.100 0 1.A   
ATOM   2563  CG  ASP A 278      44.850  16.502  -2.909   66   0.700 0 1.A   
ATOM   2564  OD1 ASP A 278      45.031  15.560  -3.712   31  -0.800 0 1.A   
ATOM   2565  OD2 ASP A 278      44.438  17.621  -3.275   31  -0.800 0 1.A   
ATOM   2566  C   ASP A 278      46.794  14.394  -1.748   66   0.500 0 1.A   
ATOM   2567  O   ASP A 278      47.868  14.514  -1.157   31  -0.500 0 1.A   
ATOM   2568  N   LEU A 279      46.692  13.899  -2.977   30  -0.570 0 1.A   
ATOM   2570  CA  LEU A 279      47.846  13.299  -3.622   65   0.200 0 1.A   
ATOM   2571  CB  LEU A 279      48.087  11.922  -3.010   69   0.000 0 1.A   
ATOM   2572  CG  LEU A 279      49.498  11.647  -2.500   65   0.000 0 1.A   
ATOM   2573  CD1 LEU A 279      49.584  11.911  -0.999   70   0.000 0 1.A   
ATOM   2574  CD2 LEU A 279      49.936  10.229  -2.849   70   0.000 0 1.A   
ATOM   2575  C   LEU A 279      47.704  13.132  -5.128   66   0.500 0 1.A   
ATOM   2576  O   LEU A 279      48.417  12.330  -5.724   31  -0.500 0 1.A   
ATOM   2577  N   SER A 280      46.810  13.888  -5.753   30  -0.570 0 1.A   
ATOM   2579  CA  SER A 280      46.532  13.684  -7.173   65   0.200 0 1.A   
ATOM   2580  CB  SER A 280      45.278  14.453  -7.604   69   0.265 0 1.A   
ATOM   2581  OG  SER A 280      45.447  15.849  -7.424   71  -0.700 0 1.A   
ATOM   2583  C   SER A 280      47.712  14.060  -8.062   66   0.500 0 1.A   
ATOM   2584  O   SER A 280      48.697  14.629  -7.590   31  -0.500 0 1.A   
ATOM   2585  N   SER A 281      47.604  13.726  -9.348   30  -0.570 0 1.A   
ATOM   2587  CA  SER A 281      48.576  14.130 -10.369   65   0.200 0 1.A   
ATOM   2588  CB  SER A 281      48.522  15.639 -10.584   69   0.265 0 1.A   
ATOM   2589  OG  SER A 281      48.750  16.305  -9.356   71  -0.700 0 1.A   
ATOM   2591  C   SER A 281      50.003  13.729 -10.033   66   0.500 0 1.A   
ATOM   2592  O   SER A 281      50.906  14.565 -10.014   31  -0.500 0 1.A   
ATOM   2593  N   ASN A 282      50.201  12.446  -9.766   30  -0.570 0 1.A   
ATOM   2595  CA  ASN A 282      51.521  11.938  -9.443   65   0.200 0 1.A   
ATOM   2596  CB  ASN A 282      51.520  11.356  -8.029   69  -0.000 0 1.A   
ATOM   2597  CG  ASN A 282      51.485  12.427  -6.959   66   0.500 0 1.A   
ATOM   2598  OD1 ASN A 282      52.508  12.748  -6.356   31  -0.500 0 1.A   
ATOM   2599  ND2 ASN A 282      50.307  12.992  -6.724   30  -0.850 0 1.A   
ATOM   2602  C   ASN A 282      51.954  10.875 -10.439   66   0.500 0 1.A   
ATOM   2603  O   ASN A 282      51.239  10.574 -11.393   31  -0.500 0 1.A   
ATOM   2604  N   ARG A 283      53.135  10.316 -10.210   30  -0.570 0 1.A   
ATOM   2606  CA  ARG A 283      53.656   9.237 -11.035   65   0.200 0 1.A   
ATOM   2607  CB  ARG A 283      54.920   9.680 -11.777   69   0.000 0 1.A   
ATOM   2608  CG  ARG A 283      54.746  10.863 -12.721   69   0.070 0 1.A   
ATOM   2609  CD  ARG A 283      56.022  11.224 -13.397   69   0.310 0 1.A   
ATOM   2610  NE  ARG A 283      55.861  12.355 -14.300   30  -0.700 0 1.A   
ATOM   2612  CZ  ARG A 283      56.857  12.862 -15.018   66   0.640 0 1.A   
ATOM   2613  NH1 ARG A 283      58.117  12.495 -14.814   30  -0.800 0 1.A   
ATOM   2616  NH2 ARG A 283      56.593  13.798 -15.928   30  -0.800 0 1.A   
ATOM   2619  C   ARG A 283      53.935   8.053 -10.118   66   0.500 0 1.A   
ATOM   2620  O   ARG A 283      55.080   7.800  -9.743   31  -0.500 0 1.A   
ATOM   2621  N   LEU A 284      52.878   7.338  -9.745   30  -0.570 0 1.A   
ATOM   2623  CA  LEU A 284      52.998   6.272  -8.760   65   0.200 0 1.A   
ATOM   2624  CB  LEU A 284      51.978   6.485  -7.642   69   0.000 0 1.A   
ATOM   2625  CG  LEU A 284      52.685   6.427  -6.290   65   0.000 0 1.A   
ATOM   2626  CD1 LEU A 284      53.686   7.566  -6.206   70   0.000 0 1.A   
ATOM   2627  CD2 LEU A 284      51.715   6.460  -5.122   70   0.000 0 1.A   
ATOM   2628  C   LEU A 284      52.859   4.851  -9.303   66   0.500 0 1.A   
ATOM   2629  O   LEU A 284      52.598   4.632 -10.484   31  -0.500 0 1.A   
ATOM   2630  N   ASN A 285      53.041   3.883  -8.411   30  -0.570 0 1.A   
ATOM   2632  CA  ASN A 285      52.989   2.479  -8.786   65   0.200 0 1.A   
ATOM   2633  CB  ASN A 285      54.404   1.912  -8.914   69  -0.000 0 1.A   
ATOM   2634  CG  ASN A 285      55.315   2.361  -7.788   66   0.500 0 1.A   
ATOM   2635  OD1 ASN A 285      56.188   3.209  -7.978   31  -0.500 0 1.A   
ATOM   2636  ND2 ASN A 285      55.109   1.797  -6.603   30  -0.850 0 1.A   
ATOM   2639  C   ASN A 285      52.139   1.627  -7.843   66   0.500 0 1.A   
ATOM   2640  O   ASN A 285      52.620   1.117  -6.832   31  -0.500 0 1.A   
ATOM   2641  N   ARG A 286      50.863   1.502  -8.198   30  -0.570 0 1.A   
ATOM   2643  CA  ARG A 286      49.921   0.570  -7.582   65   0.200 0 1.A   
ATOM   2644  CB  ARG A 286      50.212  -0.855  -8.069   69   0.000 0 1.A   
ATOM   2645  CG  ARG A 286      50.797  -0.943  -9.477   69   0.070 0 1.A   
ATOM   2646  CD  ARG A 286      49.772  -0.610 -10.551   69   0.310 0 1.A   
ATOM   2647  NE  ARG A 286      50.202  -1.086 -11.864   30  -0.700 0 1.A   
ATOM   2649  CZ  ARG A 286      49.535  -0.880 -12.995   66   0.640 0 1.A   
ATOM   2650  NH1 ARG A 286      48.402  -0.191 -12.985   30  -0.800 0 1.A   
ATOM   2653  NH2 ARG A 286      50.007  -1.357 -14.139   30  -0.800 0 1.A   
ATOM   2656  C   ARG A 286      49.880   0.574  -6.051   66   0.500 0 1.A   
ATOM   2657  O   ARG A 286      49.301   1.468  -5.429   31  -0.500 0 1.A   
ATOM   2658  N   ALA A 287      50.530  -0.435  -5.474   30  -0.570 0 1.A   
ATOM   2660  CA  ALA A 287      50.323  -0.879  -4.090   65   0.200 0 1.A   
ATOM   2661  CB  ALA A 287      51.350  -1.956  -3.726   70   0.000 0 1.A   
ATOM   2662  C   ALA A 287      50.248   0.176  -2.982   66   0.500 0 1.A   
ATOM   2663  O   ALA A 287      50.993   1.158  -2.984   31  -0.500 0 1.A   
ATOM   2664  N   PRO A 288      49.316  -0.039  -2.038   30  -0.570 0 1.A   
ATOM   2665  CA  PRO A 288      49.133   0.661  -0.766   65   0.285 0 1.A   
ATOM   2666  CB  PRO A 288      47.619   0.810  -0.691   69   0.000 0 1.A   
ATOM   2667  CG  PRO A 288      47.127  -0.476  -1.295   69   0.000 0 1.A   
ATOM   2668  CD  PRO A 288      48.141  -0.872  -2.355   69   0.285 0 1.A   
ATOM   2669  C   PRO A 288      49.632  -0.164   0.424   66   0.500 0 1.A   
ATOM   2670  O   PRO A 288      48.864  -0.430   1.351   31  -0.500 0 1.A   
ATOM   2671  N   GLN A 289      50.896  -0.573   0.397   30  -0.570 0 1.A   
ATOM   2673  CA  GLN A 289      51.449  -1.378   1.479   65   0.200 0 1.A   
ATOM   2674  CB  GLN A 289      52.742  -2.064   1.037   69   0.000 0 1.A   
ATOM   2675  CG  GLN A 289      52.606  -2.910  -0.211   69   0.000 0 1.A   
ATOM   2676  CD  GLN A 289      53.915  -3.554  -0.610   66   0.500 0 1.A   
ATOM   2677  OE1 GLN A 289      54.897  -3.503   0.132   31  -0.500 0 1.A   
ATOM   2678  NE2 GLN A 289      53.939  -4.164  -1.789   30  -0.850 0 1.A   
ATOM   2681  C   GLN A 289      51.724  -0.507   2.694   66   0.500 0 1.A   
ATOM   2682  O   GLN A 289      52.024   0.675   2.553   31  -0.500 0 1.A   
ATOM   2683  N   PRO A 290      51.619  -1.091   3.898   30  -0.570 0 1.A   
ATOM   2684  CA  PRO A 290      51.997  -0.404   5.139   65   0.285 0 1.A   
ATOM   2685  CB  PRO A 290      51.704  -1.445   6.222   69   0.000 0 1.A   
ATOM   2686  CG  PRO A 290      50.676  -2.341   5.615   69   0.000 0 1.A   
ATOM   2687  CD  PRO A 290      51.026  -2.413   4.160   69   0.285 0 1.A   
ATOM   2688  C   PRO A 290      53.475  -0.023   5.131   66   0.500 0 1.A   
ATOM   2689  O   PRO A 290      53.901   0.851   5.888   31  -0.500 0 1.A   
ATOM   2690  N   ASP A 291      54.246  -0.693   4.279   30  -0.570 0 1.A   
ATOM   2692  CA  ASP A 291      55.657  -0.382   4.088   65   0.200 0 1.A   
ATOM   2693  CB  ASP A 291      56.358  -1.512   3.330   69  -0.100 0 1.A   
ATOM   2694  CG  ASP A 291      56.714  -2.682   4.222   66   0.700 0 1.A   
ATOM   2695  OD1 ASP A 291      57.659  -2.550   5.028   31  -0.800 0 1.A   
ATOM   2696  OD2 ASP A 291      56.053  -3.736   4.114   31  -0.800 0 1.A   
ATOM   2697  C   ASP A 291      55.805   0.926   3.316   66   0.500 0 1.A   
ATOM   2698  O   ASP A 291      56.884   1.515   3.269   31  -0.500 0 1.A   
ATOM   2699  N   GLU A 292      54.709   1.368   2.707   30  -0.570 0 1.A   
ATOM   2701  CA  GLU A 292      54.716   2.574   1.890   65   0.200 0 1.A   
ATOM   2702  CB  GLU A 292      54.871   2.195   0.416   69   0.000 0 1.A   
ATOM   2703  CG  GLU A 292      53.830   1.199  -0.071   69  -0.100 0 1.A   
ATOM   2704  CD  GLU A 292      53.893   0.972  -1.567   66   0.700 0 1.A   
ATOM   2705  OE1 GLU A 292      54.492   1.811  -2.271   31  -0.800 0 1.A   
ATOM   2706  OE2 GLU A 292      53.349  -0.049  -2.036   31  -0.800 0 1.A   
ATOM   2707  C   GLU A 292      53.443   3.394   2.079   66   0.500 0 1.A   
ATOM   2708  O   GLU A 292      53.039   4.134   1.184   31  -0.500 0 1.A   
ATOM   2709  N   LEU A 293      52.813   3.258   3.244   30  -0.570 0 1.A   
ATOM   2711  CA  LEU A 293      51.560   3.956   3.521   65   0.200 0 1.A   
ATOM   2712  CB  LEU A 293      50.412   3.323   2.726   69   0.000 0 1.A   
ATOM   2713  CG  LEU A 293      49.018   3.887   3.024   65   0.000 0 1.A   
ATOM   2714  CD1 LEU A 293      48.883   5.329   2.531   70   0.000 0 1.A   
ATOM   2715  CD2 LEU A 293      47.902   3.005   2.466   70   0.000 0 1.A   
ATOM   2716  C   LEU A 293      51.191   3.949   5.003   66   0.500 0 1.A   
ATOM   2717  O   LEU A 293      51.178   2.895   5.637   31  -0.500 0 1.A   
ATOM   2718  N   PRO A 294      50.906   5.135   5.562   30  -0.570 0 1.A   
ATOM   2719  CA  PRO A 294      50.342   5.275   6.906   65   0.285 0 1.A   
ATOM   2720  CB  PRO A 294      50.729   6.700   7.285   69   0.000 0 1.A   
ATOM   2721  CG  PRO A 294      50.731   7.429   5.991   69   0.000 0 1.A   
ATOM   2722  CD  PRO A 294      51.230   6.443   4.969   69   0.285 0 1.A   
ATOM   2723  C   PRO A 294      48.829   5.151   6.804   66   0.500 0 1.A   
ATOM   2724  O   PRO A 294      48.298   5.335   5.707   31  -0.500 0 1.A   
ATOM   2725  N   GLU A 295      48.136   4.839   7.894   30  -0.570 0 1.A   
ATOM   2727  CA  GLU A 295      46.684   4.721   7.798   65   0.200 0 1.A   
ATOM   2728  CB  GLU A 295      46.055   4.130   9.074   69   0.000 0 1.A   
ATOM   2729  CG  GLU A 295      44.527   3.946   9.013   69  -0.100 0 1.A   
ATOM   2730  CD  GLU A 295      44.076   2.823   8.085   66   0.700 0 1.A   
ATOM   2731  OE1 GLU A 295      44.766   1.785   8.010   31  -0.800 0 1.A   
ATOM   2732  OE2 GLU A 295      43.022   2.983   7.431   31  -0.800 0 1.A   
ATOM   2733  C   GLU A 295      46.080   6.080   7.435   66   0.500 0 1.A   
ATOM   2734  O   GLU A 295      46.158   7.039   8.201   31  -0.500 0 1.A   
ATOM   2735  N   VAL A 296      45.520   6.143   6.233   30  -0.570 0 1.A   
ATOM   2737  CA  VAL A 296      44.781   7.290   5.732   65   0.200 0 1.A   
ATOM   2738  CB  VAL A 296      44.446   7.044   4.204   65   0.000 0 1.A   
ATOM   2739  CG1 VAL A 296      43.326   6.034   4.027   70   0.000 0 1.A   
ATOM   2740  CG2 VAL A 296      44.181   8.335   3.414   70  -0.000 0 1.A   
ATOM   2741  C   VAL A 296      43.495   7.574   6.549   66   0.500 0 1.A   
ATOM   2742  O   VAL A 296      43.298   7.053   7.644   31  -0.500 0 1.A   
ATOM   2743  N   ASP A 297      42.659   8.461   6.032   30  -0.570 0 1.A   
ATOM   2745  CA  ASP A 297      41.307   8.635   6.529   65   0.200 0 1.A   
ATOM   2746  CB  ASP A 297      41.157   9.874   7.422   69  -0.100 0 1.A   
ATOM   2747  CG  ASP A 297      42.387  10.186   8.260   66   0.700 0 1.A   
ATOM   2748  OD1 ASP A 297      43.536  10.135   7.782   31  -0.800 0 1.A   
ATOM   2749  OD2 ASP A 297      42.185  10.591   9.412   31  -0.800 0 1.A   
ATOM   2750  C   ASP A 297      40.353   8.769   5.341   66   0.500 0 1.A   
ATOM   2751  O   ASP A 297      39.210   8.316   5.400   31  -0.500 0 1.A   
ATOM   2752  N   ASN A 298      40.863   9.363   4.260   30  -0.570 0 1.A   
ATOM   2754  CA  ASN A 298      40.089   9.750   3.074   65   0.200 0 1.A   
ATOM   2755  CB  ASN A 298      38.951  10.716   3.459   69  -0.000 0 1.A   
ATOM   2756  CG  ASN A 298      39.428  12.060   3.954   66   0.500 0 1.A   
ATOM   2757  OD1 ASN A 298      38.739  13.064   3.775   31  -0.500 0 1.A   
ATOM   2758  ND2 ASN A 298      40.583  12.089   4.603   30  -0.850 0 1.A   
ATOM   2761  C   ASN A 298      41.076  10.396   2.087   66   0.500 0 1.A   
ATOM   2762  O   ASN A 298      41.590  11.497   2.301   31  -0.500 0 1.A   
ATOM   2763  N   LEU A 299      41.358   9.669   1.011   30  -0.570 0 1.A   
ATOM   2765  CA  LEU A 299      42.326  10.087   0.001   65   0.200 0 1.A   
ATOM   2766  CB  LEU A 299      43.381   8.986  -0.177   69   0.000 0 1.A   
ATOM   2767  CG  LEU A 299      44.521   9.069  -1.200   65   0.000 0 1.A   
ATOM   2768  CD1 LEU A 299      45.535  10.142  -0.891   70   0.000 0 1.A   
ATOM   2769  CD2 LEU A 299      45.200   7.716  -1.341   70   0.000 0 1.A   
ATOM   2770  C   LEU A 299      41.715  10.405  -1.357   66   0.500 0 1.A   
ATOM   2771  O   LEU A 299      41.265   9.517  -2.081   31  -0.500 0 1.A   
ATOM   2772  N   THR A 300      41.702  11.695  -1.683   30  -0.570 0 1.A   
ATOM   2774  CA  THR A 300      41.278  12.156  -2.997   65   0.200 0 1.A   
ATOM   2775  CB  THR A 300      40.919  13.654  -2.995   65   0.265 0 1.A   
ATOM   2776  OG1 THR A 300      39.836  13.887  -2.087   71  -0.700 0 1.A   
ATOM   2778  CG2 THR A 300      40.508  14.105  -4.389   70  -0.000 0 1.A   
ATOM   2779  C   THR A 300      42.394  11.900  -4.000   66   0.500 0 1.A   
ATOM   2780  O   THR A 300      43.533  12.328  -3.806   31  -0.500 0 1.A   
ATOM   2781  N   LEU A 301      42.055  11.191  -5.070   30  -0.570 0 1.A   
ATOM   2783  CA  LEU A 301      43.031  10.779  -6.064   65   0.200 0 1.A   
ATOM   2784  CB  LEU A 301      43.533   9.371  -5.741   69   0.000 0 1.A   
ATOM   2785  CG  LEU A 301      45.034   9.122  -5.869   65   0.000 0 1.A   
ATOM   2786  CD1 LEU A 301      45.800  10.201  -5.137   70   0.000 0 1.A   
ATOM   2787  CD2 LEU A 301      45.400   7.752  -5.331   70   0.000 0 1.A   
ATOM   2788  C   LEU A 301      42.380  10.806  -7.440   66   0.500 0 1.A   
ATOM   2789  O   LEU A 301      41.571   9.936  -7.766   31  -0.500 0 1.A   
ATOM   2790  N   ASP A 302      42.723  11.808  -8.244   30  -0.570 0 1.A   
ATOM   2792  CA  ASP A 302      42.078  11.993  -9.541   65   0.200 0 1.A   
ATOM   2793  CB  ASP A 302      41.238  13.275  -9.543   69  -0.100 0 1.A   
ATOM   2794  CG  ASP A 302      40.189  13.288  -8.442   66   0.700 0 1.A   
ATOM   2795  OD1 ASP A 302      39.717  12.199  -8.050   31  -0.800 0 1.A   
ATOM   2796  OD2 ASP A 302      39.834  14.388  -7.968   31  -0.800 0 1.A   
ATOM   2797  C   ASP A 302      43.071  11.992 -10.705   66   0.500 0 1.A   
ATOM   2798  O   ASP A 302      42.692  11.743 -11.851   31  -0.500 0 1.A   
ATOM   2799  N   GLY A 303      44.336  12.277 -10.409   30  -0.570 0 1.A   
ATOM   2801  CA  GLY A 303      45.395  12.187 -11.400    1   0.200 0 1.A   
ATOM   2802  C   GLY A 303      46.011  10.805 -11.346   66   0.500 0 1.A   
ATOM   2803  O   GLY A 303      45.294   9.810 -11.449   31  -0.500 0 1.A   
ATOM   2804  N   ASN A 304      47.335  10.745 -11.198   30  -0.570 0 1.A   
ATOM   2806  CA  ASN A 304      48.044   9.484 -10.973   65   0.200 0 1.A   
ATOM   2807  CB  ASN A 304      47.487   8.792  -9.722   69  -0.000 0 1.A   
ATOM   2808  CG  ASN A 304      47.395   9.734  -8.541   66   0.500 0 1.A   
ATOM   2809  OD1 ASN A 304      46.395  10.431  -8.374   31  -0.500 0 1.A   
ATOM   2810  ND2 ASN A 304      48.442   9.774  -7.724   30  -0.850 0 1.A   
ATOM   2813  C   ASN A 304      48.034   8.545 -12.185   66   0.500 0 1.A   
ATOM   2814  O   ASN A 304      47.197   8.676 -13.078   31  -0.500 0 1.A   
ATOM   2815  N   PRO A 305      48.992   7.601 -12.237   30  -0.570 0 1.A   
ATOM   2816  CA  PRO A 305      49.019   6.715 -13.396   65   0.285 0 1.A   
ATOM   2817  CB  PRO A 305      50.495   6.335 -13.500   69   0.000 0 1.A   
ATOM   2818  CG  PRO A 305      51.077   6.638 -12.138   69   0.000 0 1.A   
ATOM   2819  CD  PRO A 305      49.991   7.170 -11.252   69   0.285 0 1.A   
ATOM   2820  C   PRO A 305      48.200   5.469 -13.138   66   0.500 0 1.A   
ATOM   2821  O   PRO A 305      48.579   4.381 -13.563   31  -0.500 0 1.A   
ATOM   2822  N   PHE A 306      47.113   5.630 -12.399   30  -0.570 0 1.A   
ATOM   2824  CA  PHE A 306      46.217   4.529 -12.112   65   0.200 0 1.A   
ATOM   2825  CB  PHE A 306      45.794   4.522 -10.644   69   0.000 0 1.A   
ATOM   2826  CG  PHE A 306      46.922   4.310  -9.681   67   0.000 0 1.A   
ATOM   2827  CD1 PHE A 306      46.697   4.393  -8.319   67   0.000 0 1.A   
ATOM   2828  CD2 PHE A 306      48.200   4.024 -10.128   67   0.000 0 1.A   
ATOM   2829  CE1 PHE A 306      47.722   4.197  -7.423   67   0.000 0 1.A   
ATOM   2830  CE2 PHE A 306      49.228   3.835  -9.239   67   0.000 0 1.A   
ATOM   2831  CZ  PHE A 306      48.988   3.921  -7.882   67   0.000 0 1.A   
ATOM   2832  C   PHE A 306      45.014   4.762 -12.983   66   0.500 0 1.A   
ATOM   2833  O   PHE A 306      44.399   3.833 -13.499   31  -0.500 0 1.A   
ATOM   2834  N   LEU A 307      44.688   6.041 -13.130   30  -0.570 0 1.A   
ATOM   2836  CA  LEU A 307      43.622   6.482 -14.004   65   0.200 0 1.A   
ATOM   2837  CB  LEU A 307      42.862   7.658 -13.379   69   0.000 0 1.A   
ATOM   2838  CG  LEU A 307      41.943   7.343 -12.185   65   0.000 0 1.A   
ATOM   2839  CD1 LEU A 307      42.717   6.972 -10.917   70   0.000 0 1.A   
ATOM   2840  CD2 LEU A 307      40.994   8.502 -11.904   70   0.000 0 1.A   
ATOM   2841  C   LEU A 307      44.289   6.869 -15.319   66   0.500 0 1.A   
ATOM   2842  O   LEU A 307      44.207   8.016 -15.769   31  -0.500 0 1.A   
ATOM   2843  N   VAL A 308      44.977   5.894 -15.907   30  -0.570 0 1.A   
ATOM   2845  CA  VAL A 308      45.768   6.096 -17.125   65   0.200 0 1.A   
ATOM   2846  CB  VAL A 308      47.281   5.706 -16.933   65   0.000 0 1.A   
ATOM   2847  CG1 VAL A 308      47.442   4.303 -16.371   70   0.000 0 1.A   
ATOM   2848  CG2 VAL A 308      48.051   5.847 -18.237   70  -0.000 0 1.A   
ATOM   2849  C   VAL A 308      45.203   5.531 -18.451   66   0.500 0 1.A   
ATOM   2850  O   VAL A 308      45.203   6.256 -19.448   31  -0.500 0 1.A   
ATOM   2851  N   PRO A 309      44.709   4.265 -18.470   30  -0.570 0 1.A   
ATOM   2852  CA  PRO A 309      44.317   3.641 -19.745   65   0.285 0 1.A   
ATOM   2853  CB  PRO A 309      43.533   2.395 -19.301   69   0.000 0 1.A   
ATOM   2854  CG  PRO A 309      43.171   2.645 -17.881   69   0.000 0 1.A   
ATOM   2855  CD  PRO A 309      44.328   3.402 -17.339   69   0.285 0 1.A   
ATOM   2856  C   PRO A 309      43.439   4.509 -20.647   66   0.500 0 1.A   
ATOM   2857  O   PRO A 309      42.550   5.213 -20.163   31  -0.500 0 1.A   
ATOM   2858  N   GLY A 310      43.706   4.462 -21.948   30  -0.570 0 1.A   
ATOM   2860  CA  GLY A 310      42.953   5.237 -22.915    1   0.200 0 1.A   
ATOM   2861  C   GLY A 310      43.501   5.100 -24.322   66   0.500 0 1.A   
ATOM   2862  O   GLY A 310      44.640   4.676 -24.520   31  -0.500 0 1.A   
TER
ATOM      1  N   PHE B   1      59.938  16.713 -15.096   30  -0.570 0 1.B   
ATOM      3  CA  PHE B   1      60.069  17.960 -15.924   65   0.200 0 1.B   
ATOM      4  CB  PHE B   1      58.835  18.151 -16.785   69   0.000 0 1.B   
ATOM      5  CG  PHE B   1      58.858  19.411 -17.603   67   0.000 0 1.B   
ATOM      6  CD1 PHE B   1      58.402  20.595 -17.071   67   0.000 0 1.B   
ATOM      7  CD2 PHE B   1      59.343  19.407 -18.898   67   0.000 0 1.B   
ATOM      8  CE1 PHE B   1      58.423  21.759 -17.803   67   0.000 0 1.B   
ATOM      9  CE2 PHE B   1      59.369  20.573 -19.645   67   0.000 0 1.B   
ATOM     10  CZ  PHE B   1      58.907  21.757 -19.100   67   0.000 0 1.B   
ATOM     11  C   PHE B   1      60.286  19.172 -15.029   66   0.500 0 1.B   
ATOM     12  O   PHE B   1      59.549  19.392 -14.066   31  -0.500 0 1.B   
ATOM     13  N   ALA B   2      61.307  19.957 -15.357   30  -0.570 0 1.B   
ATOM     15  CA  ALA B   2      61.652  21.138 -14.589   65   0.200 0 1.B   
ATOM     16  CB  ALA B   2      62.562  20.796 -13.405   70   0.000 0 1.B   
ATOM     17  C   ALA B   2      62.328  22.141 -15.511   66   0.500 0 1.B   
ATOM     18  O   ALA B   2      62.832  21.789 -16.580   31  -0.500 0 1.B   
ATOM     19  N   CYS B   3      62.326  23.406 -15.091   30  -0.570 0 1.B   
ATOM     21  CA  CYS B   3      62.860  24.496 -15.896   65   0.200 0 1.B   
ATOM     22  CB  CYS B   3      61.737  25.347 -16.517   69   0.300 0 1.B   
ATOM     23  SG  CYS B   3      60.525  24.500 -17.561   82  -0.300 0 1.B   
ATOM     24  C   CYS B   3      63.757  25.398 -15.053   66   0.500 0 1.B   
ATOM     25  O   CYS B   3      63.620  25.478 -13.828   31  -0.500 0 1.B   
ATOM     26  N   LYS B   4      64.673  26.091 -15.730   30  -0.570 0 1.B   
ATOM     28  CA  LYS B   4      65.593  27.030 -15.098   65   0.200 0 1.B   
ATOM     29  CB  LYS B   4      66.998  26.447 -14.869   69   0.000 0 1.B   
ATOM     30  CG  LYS B   4      67.768  26.137 -16.150   69   0.000 0 1.B   
ATOM     31  CD  LYS B   4      69.190  25.693 -15.852   69   0.000 0 1.B   
ATOM     32  CE  LYS B   4      70.010  25.650 -17.122   69   0.310 0 1.B   
ATOM     33  NZ  LYS B   4      71.416  25.227 -16.884   30  -0.300 0 1.B   
ATOM     37  C   LYS B   4      65.751  28.258 -15.977   66   0.500 0 1.B   
ATOM     38  O   LYS B   4      65.391  28.256 -17.156   31  -0.500 0 1.B   
ATOM     39  N   THR B   5      66.308  29.309 -15.385   30  -0.570 0 1.B   
ATOM     41  CA  THR B   5      66.523  30.572 -16.068   65   0.200 0 1.B   
ATOM     42  CB  THR B   5      65.868  31.738 -15.325   65   0.265 0 1.B   
ATOM     43  OG1 THR B   5      66.548  31.955 -14.079   71  -0.700 0 1.B   
ATOM     45  CG2 THR B   5      64.403  31.464 -15.071   70  -0.000 0 1.B   
ATOM     46  C   THR B   5      68.012  30.852 -16.208   66   0.500 0 1.B   
ATOM     47  O   THR B   5      68.855  30.241 -15.544   31  -0.500 0 1.B   
ATOM     48  N   ALA B   6      68.326  31.799 -17.092   30  -0.570 0 1.B   
ATOM     50  CA  ALA B   6      69.697  32.253 -17.240   65   0.200 0 1.B   
ATOM     51  CB  ALA B   6      69.859  32.992 -18.573   70   0.000 0 1.B   
ATOM     52  C   ALA B   6      70.145  33.159 -16.094   66   0.500 0 1.B   
ATOM     53  O   ALA B   6      71.351  33.375 -15.939   31  -0.500 0 1.B   
ATOM     54  N   ASN B   7      69.221  33.689 -15.287   30  -0.570 0 1.B   
ATOM     56  CA  ASN B   7      69.584  34.615 -14.214   65   0.200 0 1.B   
ATOM     57  CB  ASN B   7      68.881  35.963 -14.406   69  -0.000 0 1.B   
ATOM     58  CG  ASN B   7      67.493  36.019 -13.828   66   0.500 0 1.B   
ATOM     59  OD1 ASN B   7      66.560  35.384 -14.316   31  -0.500 0 1.B   
ATOM     60  ND2 ASN B   7      67.325  36.907 -12.847   30  -0.850 0 1.B   
ATOM     63  C   ASN B   7      69.354  34.010 -12.824   66   0.500 0 1.B   
ATOM     64  O   ASN B   7      68.973  34.696 -11.874   31  -0.500 0 1.B   
ATOM     65  N   GLY B   8      69.557  32.698 -12.710   30  -0.570 0 1.B   
ATOM     67  CA  GLY B   8      69.814  32.030 -11.442    1   0.200 0 1.B   
ATOM     68  C   GLY B   8      68.662  31.486 -10.614   66   0.500 0 1.B   
ATOM     69  O   GLY B   8      68.899  31.119  -9.456   31  -0.500 0 1.B   
ATOM     70  N   THR B   9      67.435  31.423 -11.134   30  -0.570 0 1.B   
ATOM     72  CA  THR B   9      66.349  30.755 -10.419   65   0.200 0 1.B   
ATOM     73  CB  THR B   9      65.267  31.735  -9.950   65   0.265 0 1.B   
ATOM     74  OG1 THR B   9      64.590  31.172  -8.815   71  -0.700 0 1.B   
ATOM     76  CG2 THR B   9      64.256  32.006 -11.039   70  -0.000 0 1.B   
ATOM     77  C   THR B   9      65.745  29.658 -11.290   66   0.500 0 1.B   
ATOM     78  O   THR B   9      66.069  29.522 -12.473   31  -0.500 0 1.B   
ATOM     79  N   ALA B  10      64.862  28.858 -10.686   30  -0.570 0 1.B   
ATOM     81  CA  ALA B  10      64.291  27.692 -11.350   65   0.200 0 1.B   
ATOM     82  CB  ALA B  10      65.217  26.476 -11.216   70   0.000 0 1.B   
ATOM     83  C   ALA B  10      62.911  27.390 -10.773   66   0.500 0 1.B   
ATOM     84  O   ALA B  10      62.528  27.902  -9.718   31  -0.500 0 1.B   
ATOM     85  N   ILE B  11      62.159  26.559 -11.492   30  -0.570 0 1.B   
ATOM     87  CA  ILE B  11      60.877  26.031 -11.041   65   0.200 0 1.B   
ATOM     88  CB  ILE B  11      59.700  26.528 -11.896   65   0.000 0 1.B   
ATOM     89  CG1 ILE B  11      59.598  28.059 -11.862   69   0.000 0 1.B   
ATOM     90  CG2 ILE B  11      58.389  25.912 -11.410   70   0.000 0 1.B   
ATOM     91  CD1 ILE B  11      58.525  28.625 -12.792   70   0.000 0 1.B   
ATOM     92  C   ILE B  11      60.971  24.509 -11.092   66   0.500 0 1.B   
ATOM     93  O   ILE B  11      61.285  23.946 -12.144   31  -0.500 0 1.B   
ATOM     94  N   PRO B  12      60.715  23.803  -9.995   30  -0.570 0 1.B   
ATOM     95  CA  PRO B  12      60.909  22.350  -9.965   65   0.285 0 1.B   
ATOM     96  CB  PRO B  12      61.115  22.076  -8.477   69   0.000 0 1.B   
ATOM     97  CG  PRO B  12      60.224  23.073  -7.822   69   0.000 0 1.B   
ATOM     98  CD  PRO B  12      60.324  24.321  -8.670   69   0.285 0 1.B   
ATOM     99  C   PRO B  12      59.699  21.586 -10.502   66   0.500 0 1.B   
ATOM    100  O   PRO B  12      58.716  22.156 -10.969   31  -0.500 0 1.B   
ATOM    101  N   ILE B  13      59.799  20.256 -10.421   30  -0.570 0 1.B   
ATOM    103  CA  ILE B  13      58.680  19.387 -10.766   65   0.200 0 1.B   
ATOM    104  CB  ILE B  13      58.994  17.931 -10.371   65   0.000 0 1.B   
ATOM    105  CG1 ILE B  13      60.013  17.320 -11.341   69   0.000 0 1.B   
ATOM    106  CG2 ILE B  13      57.710  17.094 -10.331   70   0.000 0 1.B   
ATOM    107  CD1 ILE B  13      60.806  16.148 -10.777   70   0.000 0 1.B   
ATOM    108  C   ILE B  13      57.419  19.889 -10.080   66   0.500 0 1.B   
ATOM    109  O   ILE B  13      57.432  20.242  -8.897   31  -0.500 0 1.B   
ATOM    110  N   GLY B  14      56.314  19.914 -10.827   30  -0.570 0 1.B   
ATOM    112  CA  GLY B  14      55.043  20.376 -10.314    1   0.200 0 1.B   
ATOM    113  C   GLY B  14      54.685  21.803 -10.676   66   0.500 0 1.B   
ATOM    114  O   GLY B  14      53.536  22.207 -10.455   31  -0.500 0 1.B   
ATOM    115  N   GLY B  15      55.625  22.581 -11.200   30  -0.570 0 1.B   
ATOM    117  CA  GLY B  15      55.308  23.932 -11.601    1   0.200 0 1.B   
ATOM    118  C   GLY B  15      55.402  24.916 -10.449   66   0.500 0 1.B   
ATOM    119  O   GLY B  15      56.025  24.668  -9.410   31  -0.500 0 1.B   
ATOM    120  N   GLY B  16      54.753  26.058 -10.652   30  -0.570 0 1.B   
ATOM    122  CA  GLY B  16      54.911  27.212  -9.789    1   0.200 0 1.B   
ATOM    123  C   GLY B  16      55.177  28.462 -10.604   66   0.500 0 1.B   
ATOM    124  O   GLY B  16      54.755  28.555 -11.761   31  -0.500 0 1.B   
ATOM    125  N   SER B  17      55.883  29.424 -10.024   30  -0.570 0 1.B   
ATOM    127  CA  SER B  17      56.086  30.720 -10.659   65   0.200 0 1.B   
ATOM    128  CB  SER B  17      55.068  31.763 -10.176   69   0.265 0 1.B   
ATOM    129  OG  SER B  17      55.263  32.039  -8.804   71  -0.700 0 1.B   
ATOM    131  C   SER B  17      57.498  31.203 -10.369   66   0.500 0 1.B   
ATOM    132  O   SER B  17      58.134  30.778  -9.402   31  -0.500 0 1.B   
ATOM    133  N   ALA B  18      57.991  32.092 -11.229   30  -0.570 0 1.B   
ATOM    135  CA  ALA B  18      59.286  32.704 -10.988   65   0.200 0 1.B   
ATOM    136  CB  ALA B  18      60.420  31.815 -11.514   70   0.000 0 1.B   
ATOM    137  C   ALA B  18      59.344  34.074 -11.647   66   0.500 0 1.B   
ATOM    138  O   ALA B  18      58.658  34.339 -12.638   31  -0.500 0 1.B   
ATOM    139  N   ASN B  19      60.185  34.938 -11.089   30  -0.570 0 1.B   
ATOM    141  CA  ASN B  19      60.430  36.261 -11.643   65   0.200 0 1.B   
ATOM    142  CB  ASN B  19      60.504  37.317 -10.539   69  -0.000 0 1.B   
ATOM    143  CG  ASN B  19      59.188  37.466  -9.777   66   0.500 0 1.B   
ATOM    144  OD1 ASN B  19      58.119  37.143 -10.293   31  -0.500 0 1.B   
ATOM    145  ND2 ASN B  19      59.264  37.967  -8.547   30  -0.850 0 1.B   
ATOM    148  C   ASN B  19      61.729  36.193 -12.437   66   0.500 0 1.B   
ATOM    149  O   ASN B  19      62.780  35.857 -11.884   31  -0.500 0 1.B   
ATOM    150  N   VAL B  20      61.653  36.530 -13.723   30  -0.570 0 1.B   
ATOM    152  CA  VAL B  20      62.785  36.470 -14.643   65   0.200 0 1.B   
ATOM    153  CB  VAL B  20      62.437  35.686 -15.920   65   0.000 0 1.B   
ATOM    154  CG1 VAL B  20      63.689  35.432 -16.747   70   0.000 0 1.B   
ATOM    155  CG2 VAL B  20      61.736  34.370 -15.587   70  -0.000 0 1.B   
ATOM    156  C   VAL B  20      63.192  37.895 -14.978   66   0.500 0 1.B   
ATOM    157  O   VAL B  20      62.425  38.636 -15.604   31  -0.500 0 1.B   
ATOM    158  N   TYR B  21      64.400  38.273 -14.572   30  -0.570 0 1.B   
ATOM    160  CA  TYR B  21      64.948  39.592 -14.859   65   0.200 0 1.B   
ATOM    161  CB  TYR B  21      65.638  40.148 -13.612   69   0.000 0 1.B   
ATOM    162  CG  TYR B  21      64.632  40.531 -12.538   67   0.000 0 1.B   
ATOM    163  CD1 TYR B  21      64.109  39.580 -11.663   67   0.000 0 1.B   
ATOM    164  CD2 TYR B  21      64.176  41.838 -12.430   67   0.000 0 1.B   
ATOM    165  CE1 TYR B  21      63.165  39.934 -10.696   67   0.000 0 1.B   
ATOM    166  CE2 TYR B  21      63.243  42.200 -11.475   67   0.000 0 1.B   
ATOM    167  CZ  TYR B  21      62.740  41.252 -10.614   66   0.265 0 1.B   
ATOM    168  OH  TYR B  21      61.805  41.651  -9.682   71  -0.700 0 1.B   
ATOM    170  C   TYR B  21      65.885  39.490 -16.065   66   0.500 0 1.B   
ATOM    171  O   TYR B  21      66.938  38.846 -15.992   31  -0.500 0 1.B   
ATOM    172  N   VAL B  22      65.495  40.135 -17.170   30  -0.570 0 1.B   
ATOM    174  CA  VAL B  22      66.146  39.996 -18.473   65   0.200 0 1.B   
ATOM    175  CB  VAL B  22      65.141  39.535 -19.549   65   0.000 0 1.B   
ATOM    176  CG1 VAL B  22      65.838  39.308 -20.890   70   0.000 0 1.B   
ATOM    177  CG2 VAL B  22      64.399  38.278 -19.112   70  -0.000 0 1.B   
ATOM    178  C   VAL B  22      66.769  41.327 -18.875   66   0.500 0 1.B   
ATOM    179  O   VAL B  22      66.145  42.386 -18.729   31  -0.500 0 1.B   
ATOM    180  N   ASN B  23      67.998  41.274 -19.388   30  -0.570 0 1.B   
ATOM    182  CA  ASN B  23      68.647  42.438 -19.996   65   0.200 0 1.B   
ATOM    183  CB  ASN B  23      70.160  42.270 -20.005   69  -0.000 0 1.B   
ATOM    184  CG  ASN B  23      70.759  42.342 -18.618   66   0.500 0 1.B   
ATOM    185  OD1 ASN B  23      70.456  43.252 -17.843   31  -0.500 0 1.B   
ATOM    186  ND2 ASN B  23      71.585  41.363 -18.282   30  -0.850 0 1.B   
ATOM    189  C   ASN B  23      68.106  42.606 -21.409   66   0.500 0 1.B   
ATOM    190  O   ASN B  23      68.511  41.897 -22.335   31  -0.500 0 1.B   
ATOM    191  N   LEU B  24      67.174  43.541 -21.575   30  -0.570 0 1.B   
ATOM    193  CA  LEU B  24      66.452  43.691 -22.828   65   0.200 0 1.B   
ATOM    194  CB  LEU B  24      65.174  44.498 -22.598   69   0.000 0 1.B   
ATOM    195  CG  LEU B  24      64.217  43.840 -21.605   65   0.000 0 1.B   
ATOM    196  CD1 LEU B  24      63.124  44.808 -21.201   70   0.000 0 1.B   
ATOM    197  CD2 LEU B  24      63.631  42.566 -22.195   70   0.000 0 1.B   
ATOM    198  C   LEU B  24      67.300  44.366 -23.897   66   0.500 0 1.B   
ATOM    199  O   LEU B  24      68.091  45.269 -23.607   31  -0.500 0 1.B   
ATOM    200  N   ALA B  25      67.126  43.912 -25.138   30  -0.570 0 1.B   
ATOM    202  CA  ALA B  25      67.744  44.519 -26.317   65   0.200 0 1.B   
ATOM    203  CB  ALA B  25      69.021  43.780 -26.718   70   0.000 0 1.B   
ATOM    204  C   ALA B  25      66.708  44.495 -27.433   66   0.500 0 1.B   
ATOM    205  O   ALA B  25      66.821  43.732 -28.400   31  -0.500 0 1.B   
ATOM    206  N   PRO B  26      65.657  45.302 -27.311   30  -0.570 0 1.B   
ATOM    207  CA  PRO B  26      64.594  45.276 -28.323   65   0.285 0 1.B   
ATOM    208  CB  PRO B  26      63.464  46.097 -27.695   69   0.000 0 1.B   
ATOM    209  CG  PRO B  26      64.078  46.877 -26.575   69   0.000 0 1.B   
ATOM    210  CD  PRO B  26      65.446  46.334 -26.281   69   0.285 0 1.B   
ATOM    211  C   PRO B  26      65.071  45.867 -29.643   66   0.500 0 1.B   
ATOM    212  O   PRO B  26      66.068  46.591 -29.715   31  -0.500 0 1.B   
ATOM    213  N   ALA B  27      64.338  45.542 -30.705   30  -0.570 0 1.B   
ATOM    215  CA  ALA B  27      64.736  45.942 -32.044   65   0.200 0 1.B   
ATOM    216  CB  ALA B  27      65.731  44.929 -32.627   70   0.000 0 1.B   
ATOM    217  C   ALA B  27      63.510  46.040 -32.938   66   0.500 0 1.B   
ATOM    218  O   ALA B  27      62.548  45.283 -32.779   31  -0.500 0 1.B   
ATOM    219  N   VAL B  28      63.550  46.975 -33.885   30  -0.570 0 1.B   
ATOM    221  CA  VAL B  28      62.492  47.056 -34.884   65   0.200 0 1.B   
ATOM    222  CB  VAL B  28      62.425  48.457 -35.530   65   0.000 0 1.B   
ATOM    223  CG1 VAL B  28      62.070  49.520 -34.502   70   0.000 0 1.B   
ATOM    224  CG2 VAL B  28      63.723  48.807 -36.259   70  -0.000 0 1.B   
ATOM    225  C   VAL B  28      62.719  45.974 -35.929   66   0.500 0 1.B   
ATOM    226  O   VAL B  28      63.857  45.682 -36.314   31  -0.500 0 1.B   
ATOM    227  N   ASN B  29      61.624  45.379 -36.386   30  -0.570 0 1.B   
ATOM    229  CA  ASN B  29      61.600  44.457 -37.513   65   0.200 0 1.B   
ATOM    230  CB  ASN B  29      61.352  42.991 -37.102   69  -0.000 0 1.B   
ATOM    231  CG  ASN B  29      62.427  42.432 -36.191   66   0.500 0 1.B   
ATOM    232  OD1 ASN B  29      63.500  43.010 -36.024   31  -0.500 0 1.B   
ATOM    233  ND2 ASN B  29      62.135  41.279 -35.596   30  -0.850 0 1.B   
ATOM    236  C   ASN B  29      60.476  44.909 -38.431   66   0.500 0 1.B   
ATOM    237  O   ASN B  29      59.687  45.794 -38.091   31  -0.500 0 1.B   
ATOM    238  N   VAL B  30      60.414  44.303 -39.611   30  -0.570 0 1.B   
ATOM    240  CA  VAL B  30      59.378  44.650 -40.571   65   0.200 0 1.B   
ATOM    241  CB  VAL B  30      59.603  43.943 -41.919   65   0.000 0 1.B   
ATOM    242  CG1 VAL B  30      58.464  44.247 -42.872   70   0.000 0 1.B   
ATOM    243  CG2 VAL B  30      60.947  44.354 -42.517   70  -0.000 0 1.B   
ATOM    244  C   VAL B  30      58.017  44.288 -39.990   66   0.500 0 1.B   
ATOM    245  O   VAL B  30      57.713  43.111 -39.771   31  -0.500 0 1.B   
ATOM    246  N   GLY B  31      57.205  45.305 -39.699   30  -0.570 0 1.B   
ATOM    248  CA  GLY B  31      55.836  45.104 -39.271    1   0.200 0 1.B   
ATOM    249  C   GLY B  31      55.646  44.782 -37.806   66   0.500 0 1.B   
ATOM    250  O   GLY B  31      54.503  44.777 -37.337   31  -0.500 0 1.B   
ATOM    251  N   GLN B  32      56.717  44.516 -37.065   30  -0.570 0 1.B   
ATOM    253  CA  GLN B  32      56.603  44.226 -35.644   65   0.200 0 1.B   
ATOM    254  CB  GLN B  32      56.073  42.814 -35.398   69   0.000 0 1.B   
ATOM    255  CG  GLN B  32      56.955  41.748 -36.001   69   0.000 0 1.B   
ATOM    256  CD  GLN B  32      56.358  40.362 -35.907   66   0.500 0 1.B   
ATOM    257  OE1 GLN B  32      55.208  40.190 -35.501   31  -0.500 0 1.B   
ATOM    258  NE2 GLN B  32      57.139  39.362 -36.296   30  -0.850 0 1.B   
ATOM    261  C   GLN B  32      57.971  44.390 -35.004   66   0.500 0 1.B   
ATOM    262  O   GLN B  32      59.002  44.246 -35.666   31  -0.500 0 1.B   
ATOM    263  N   ASN B  33      57.968  44.691 -33.711   30  -0.570 0 1.B   
ATOM    265  CA  ASN B  33      59.187  44.988 -32.976   65   0.200 0 1.B   
ATOM    266  CB  ASN B  33      59.093  46.361 -32.313   69  -0.000 0 1.B   
ATOM    267  CG  ASN B  33      58.980  47.480 -33.330   66   0.500 0 1.B   
ATOM    268  OD1 ASN B  33      59.291  47.296 -34.510   31  -0.500 0 1.B   
ATOM    269  ND2 ASN B  33      58.527  48.642 -32.883   30  -0.850 0 1.B   
ATOM    272  C   ASN B  33      59.430  43.904 -31.935   66   0.500 0 1.B   
ATOM    273  O   ASN B  33      58.527  43.559 -31.165   31  -0.500 0 1.B   
ATOM    274  N   LEU B  34      60.653  43.394 -31.904   30  -0.570 0 1.B   
ATOM    276  CA  LEU B  34      61.046  42.439 -30.886   65   0.200 0 1.B   
ATOM    277  CB  LEU B  34      62.382  41.800 -31.248   69   0.000 0 1.B   
ATOM    278  CG  LEU B  34      62.962  40.842 -30.205   65   0.000 0 1.B   
ATOM    279  CD1 LEU B  34      62.078  39.618 -30.030   70   0.000 0 1.B   
ATOM    280  CD2 LEU B  34      64.375  40.453 -30.597   70   0.000 0 1.B   
ATOM    281  C   LEU B  34      61.146  43.141 -29.541   66   0.500 0 1.B   
ATOM    282  O   LEU B  34      61.915  44.095 -29.383   31  -0.500 0 1.B   
ATOM    283  N   VAL B  35      60.369  42.673 -28.569   30  -0.570 0 1.B   
ATOM    285  CA  VAL B  35      60.528  43.132 -27.197   65   0.200 0 1.B   
ATOM    286  CB  VAL B  35      59.170  43.145 -26.470   65   0.000 0 1.B   
ATOM    287  CG1 VAL B  35      59.350  43.619 -25.038   70   0.000 0 1.B   
ATOM    288  CG2 VAL B  35      58.167  44.024 -27.213   70  -0.000 0 1.B   
ATOM    289  C   VAL B  35      61.545  42.280 -26.456   66   0.500 0 1.B   
ATOM    290  O   VAL B  35      62.484  42.800 -25.848   31  -0.500 0 1.B   
ATOM    291  N   VAL B  36      61.383  40.959 -26.496   30  -0.570 0 1.B   
ATOM    293  CA  VAL B  36      62.282  40.066 -25.772   65   0.200 0 1.B   
ATOM    294  CB  VAL B  36      61.946  40.067 -24.271   65   0.000 0 1.B   
ATOM    295  CG1 VAL B  36      60.546  39.497 -24.019   70   0.000 0 1.B   
ATOM    296  CG2 VAL B  36      62.996  39.288 -23.498   70  -0.000 0 1.B   
ATOM    297  C   VAL B  36      62.236  38.652 -26.347   66   0.500 0 1.B   
ATOM    298  O   VAL B  36      61.159  38.109 -26.626   31  -0.500 0 1.B   
ATOM    299  N   ASP B  37      63.416  38.060 -26.534   30  -0.570 0 1.B   
ATOM    301  CA  ASP B  37      63.572  36.662 -26.925   65   0.200 0 1.B   
ATOM    302  CB  ASP B  37      64.663  36.521 -27.984   69  -0.100 0 1.B   
ATOM    303  CG  ASP B  37      64.897  35.080 -28.401   66   0.700 0 1.B   
ATOM    304  OD1 ASP B  37      64.088  34.198 -28.028   31  -0.800 0 1.B   
ATOM    305  OD2 ASP B  37      65.907  34.838 -29.099   31  -0.800 0 1.B   
ATOM    306  C   ASP B  37      63.920  35.858 -25.676   66   0.500 0 1.B   
ATOM    307  O   ASP B  37      65.022  35.986 -25.133   31  -0.500 0 1.B   
ATOM    308  N   LEU B  38      62.987  35.031 -25.224   30  -0.570 0 1.B   
ATOM    310  CA  LEU B  38      63.183  34.238 -24.019   65   0.200 0 1.B   
ATOM    311  CB  LEU B  38      61.846  34.030 -23.316   69   0.000 0 1.B   
ATOM    312  CG  LEU B  38      61.261  35.363 -22.850   65   0.000 0 1.B   
ATOM    313  CD1 LEU B  38      59.780  35.234 -22.623   70   0.000 0 1.B   
ATOM    314  CD2 LEU B  38      61.959  35.851 -21.589   70   0.000 0 1.B   
ATOM    315  C   LEU B  38      63.852  32.894 -24.279   66   0.500 0 1.B   
ATOM    316  O   LEU B  38      64.121  32.164 -23.321   31  -0.500 0 1.B   
ATOM    317  N   SER B  39      64.127  32.543 -25.538   30  -0.570 0 1.B   
ATOM    319  CA  SER B  39      64.803  31.281 -25.834   65   0.200 0 1.B   
ATOM    320  CB  SER B  39      64.812  31.040 -27.342   69   0.265 0 1.B   
ATOM    321  OG  SER B  39      65.686  31.937 -28.003   71  -0.700 0 1.B   
ATOM    323  C   SER B  39      66.227  31.233 -25.290   66   0.500 0 1.B   
ATOM    324  O   SER B  39      66.806  30.145 -25.213   31  -0.500 0 1.B   
ATOM    325  N   THR B  40      66.795  32.369 -24.893   30  -0.570 0 1.B   
ATOM    327  CA  THR B  40      68.084  32.407 -24.216   65   0.200 0 1.B   
ATOM    328  CB  THR B  40      68.926  33.575 -24.731   65   0.265 0 1.B   
ATOM    329  OG1 THR B  40      68.177  34.790 -24.609   71  -0.700 0 1.B   
ATOM    331  CG2 THR B  40      69.299  33.364 -26.192   70  -0.000 0 1.B   
ATOM    332  C   THR B  40      67.934  32.536 -22.709   66   0.500 0 1.B   
ATOM    333  O   THR B  40      68.936  32.515 -21.996   31  -0.500 0 1.B   
ATOM    334  N   GLN B  41      66.704  32.662 -22.212   30  -0.570 0 1.B   
ATOM    336  CA  GLN B  41      66.454  32.988 -20.816   65   0.200 0 1.B   
ATOM    337  CB  GLN B  41      65.565  34.234 -20.725   69   0.000 0 1.B   
ATOM    338  CG  GLN B  41      66.156  35.469 -21.395   69   0.000 0 1.B   
ATOM    339  CD  GLN B  41      67.479  35.873 -20.792   66   0.500 0 1.B   
ATOM    340  OE1 GLN B  41      67.572  36.131 -19.597   31  -0.500 0 1.B   
ATOM    341  NE2 GLN B  41      68.507  35.943 -21.619   30  -0.850 0 1.B   
ATOM    344  C   GLN B  41      65.795  31.857 -20.042   66   0.500 0 1.B   
ATOM    345  O   GLN B  41      66.038  31.728 -18.843   31  -0.500 0 1.B   
ATOM    346  N   ILE B  42      64.978  31.038 -20.696   30  -0.570 0 1.B   
ATOM    348  CA  ILE B  42      64.216  29.984 -20.038   65   0.200 0 1.B   
ATOM    349  CB  ILE B  42      62.708  30.295 -20.065   65   0.000 0 1.B   
ATOM    350  CG1 ILE B  42      62.432  31.606 -19.315   69   0.000 0 1.B   
ATOM    351  CG2 ILE B  42      61.925  29.154 -19.446   70   0.000 0 1.B   
ATOM    352  CD1 ILE B  42      61.050  32.199 -19.553   70   0.000 0 1.B   
ATOM    353  C   ILE B  42      64.526  28.656 -20.720   66   0.500 0 1.B   
ATOM    354  O   ILE B  42      64.436  28.547 -21.948   31  -0.500 0 1.B   
ATOM    355  N   PHE B  43      64.895  27.652 -19.918   30  -0.570 0 1.B   
ATOM    357  CA  PHE B  43      65.315  26.342 -20.404   65   0.200 0 1.B   
ATOM    358  CB  PHE B  43      66.832  26.139 -20.269   69   0.000 0 1.B   
ATOM    359  CG  PHE B  43      67.660  27.187 -20.954   67   0.000 0 1.B   
ATOM    360  CD1 PHE B  43      67.897  28.408 -20.346   67   0.000 0 1.B   
ATOM    361  CD2 PHE B  43      68.230  26.938 -22.191   67   0.000 0 1.B   
ATOM    362  CE1 PHE B  43      68.670  29.371 -20.969   67   0.000 0 1.B   
ATOM    363  CE2 PHE B  43      69.003  27.898 -22.818   67   0.000 0 1.B   
ATOM    364  CZ  PHE B  43      69.225  29.113 -22.205   67   0.000 0 1.B   
ATOM    365  C   PHE B  43      64.599  25.258 -19.608   66   0.500 0 1.B   
ATOM    366  O   PHE B  43      64.396  25.406 -18.398   31  -0.500 0 1.B   
ATOM    367  N   CYS B  44      64.202  24.180 -20.282   30  -0.570 0 1.B   
ATOM    369  CA  CYS B  44      63.483  23.090 -19.634   65   0.200 0 1.B   
ATOM    370  CB  CYS B  44      61.984  23.164 -19.943   69   0.300 0 1.B   
ATOM    371  SG  CYS B  44      61.171  24.701 -19.502   82  -0.300 0 1.B   
ATOM    372  C   CYS B  44      64.054  21.746 -20.077   66   0.500 0 1.B   
ATOM    373  O   CYS B  44      64.747  21.646 -21.096   31  -0.500 0 1.B   
ATOM    374  N   HIS B  45      63.758  20.706 -19.292   30  -0.570 0 1.B   
ATOM    376  CA  HIS B  45      64.237  19.364 -19.606   65   0.200 0 1.B   
ATOM    377  CB  HIS B  45      65.618  19.099 -18.993   69   0.000 0 1.B   
ATOM    378  CG  HIS B  45      65.586  18.849 -17.516   68   0.330 0 1.B   
ATOM    379  ND1 HIS B  45      65.746  19.856 -16.589   30  -0.540 0 1.B   
ATOM    381  CD2 HIS B  45      65.418  17.709 -16.806   68   0.330 0 1.B   
ATOM    382  CE1 HIS B  45      65.671  19.348 -15.372   68   0.500 0 1.B   
ATOM    383  NE2 HIS B  45      65.473  18.048 -15.475   30  -0.540 0 1.B   
ATOM    385  C   HIS B  45      63.251  18.309 -19.119   66   0.500 0 1.B   
ATOM    386  O   HIS B  45      62.447  18.542 -18.211   31  -0.500 0 1.B   
ATOM    387  N   ASN B  46      63.338  17.141 -19.752   30  -0.570 0 1.B   
ATOM    389  CA  ASN B  46      62.552  15.961 -19.413   65   0.200 0 1.B   
ATOM    390  CB  ASN B  46      62.211  15.224 -20.707   69  -0.000 0 1.B   
ATOM    391  CG  ASN B  46      61.386  13.972 -20.495   66   0.500 0 1.B   
ATOM    392  OD1 ASN B  46      61.447  13.325 -19.452   31  -0.500 0 1.B   
ATOM    393  ND2 ASN B  46      60.623  13.608 -21.519   30  -0.850 0 1.B   
ATOM    396  C   ASN B  46      63.362  15.079 -18.462   66   0.500 0 1.B   
ATOM    397  O   ASN B  46      64.510  14.736 -18.759   31  -0.500 0 1.B   
ATOM    398  N   ASP B  47      62.762  14.693 -17.332   30  -0.570 0 1.B   
ATOM    400  CA  ASP B  47      63.506  13.964 -16.306   65   0.200 0 1.B   
ATOM    401  CB  ASP B  47      62.899  14.212 -14.924   69  -0.100 0 1.B   
ATOM    402  CG  ASP B  47      63.253  15.588 -14.360   66   0.700 0 1.B   
ATOM    403  OD1 ASP B  47      64.466  15.884 -14.237   31  -0.800 0 1.B   
ATOM    404  OD2 ASP B  47      62.325  16.368 -14.040   31  -0.800 0 1.B   
ATOM    405  C   ASP B  47      63.598  12.457 -16.552   66   0.500 0 1.B   
ATOM    406  O   ASP B  47      64.441  11.802 -15.929   31  -0.500 0 1.B   
ATOM    407  N   TYR B  48      62.757  11.884 -17.416   30  -0.570 0 1.B   
ATOM    409  CA  TYR B  48      62.800  10.450 -17.721   65   0.200 0 1.B   
ATOM    410  CB  TYR B  48      61.837   9.666 -16.828   69   0.000 0 1.B   
ATOM    411  CG  TYR B  48      62.066   9.866 -15.342   67   0.000 0 1.B   
ATOM    412  CD1 TYR B  48      61.516  10.953 -14.671   67   0.000 0 1.B   
ATOM    413  CD2 TYR B  48      62.828   8.964 -14.608   67   0.000 0 1.B   
ATOM    414  CE1 TYR B  48      61.721  11.139 -13.307   67   0.000 0 1.B   
ATOM    415  CE2 TYR B  48      63.039   9.140 -13.251   67   0.000 0 1.B   
ATOM    416  CZ  TYR B  48      62.488  10.225 -12.604   66   0.265 0 1.B   
ATOM    417  OH  TYR B  48      62.715  10.381 -11.255   71  -0.700 0 1.B   
ATOM    419  C   TYR B  48      62.478  10.251 -19.198   66   0.500 0 1.B   
ATOM    420  O   TYR B  48      61.461   9.651 -19.558   31  -0.500 0 1.B   
ATOM    421  N   PRO B  49      63.347  10.742 -20.088   30  -0.570 0 1.B   
ATOM    422  CA  PRO B  49      63.002  10.759 -21.518   65   0.285 0 1.B   
ATOM    423  CB  PRO B  49      64.114  11.618 -22.133   69   0.000 0 1.B   
ATOM    424  CG  PRO B  49      65.275  11.450 -21.203   69   0.000 0 1.B   
ATOM    425  CD  PRO B  49      64.700  11.266 -19.829   69   0.285 0 1.B   
ATOM    426  C   PRO B  49      62.952   9.385 -22.174   66   0.500 0 1.B   
ATOM    427  O   PRO B  49      62.312   9.256 -23.223   31  -0.500 0 1.B   
ATOM    428  N   GLU B  50      63.589   8.359 -21.600   30  -0.570 0 1.B   
ATOM    430  CA  GLU B  50      63.498   7.019 -22.177   65   0.200 0 1.B   
ATOM    431  CB  GLU B  50      64.469   6.052 -21.496   69   0.000 0 1.B   
ATOM    432  CG  GLU B  50      65.941   6.407 -21.687   69  -0.100 0 1.B   
ATOM    433  CD  GLU B  50      66.472   7.338 -20.617   66   0.700 0 1.B   
ATOM    434  OE1 GLU B  50      65.676   7.804 -19.776   31  -0.800 0 1.B   
ATOM    435  OE2 GLU B  50      67.698   7.590 -20.605   31  -0.800 0 1.B   
ATOM    436  C   GLU B  50      62.077   6.471 -22.125   66   0.500 0 1.B   
ATOM    437  O   GLU B  50      61.696   5.668 -22.981   31  -0.500 0 1.B   
ATOM    438  N   THR B  51      61.279   6.880 -21.134   30  -0.570 0 1.B   
ATOM    440  CA  THR B  51      59.951   6.308 -20.939   65   0.200 0 1.B   
ATOM    441  CB  THR B  51      59.924   5.496 -19.637   65   0.265 0 1.B   
ATOM    442  OG1 THR B  51      60.340   6.330 -18.544   71  -0.700 0 1.B   
ATOM    444  CG2 THR B  51      60.856   4.296 -19.747   70  -0.000 0 1.B   
ATOM    445  C   THR B  51      58.815   7.320 -20.899   66   0.500 0 1.B   
ATOM    446  O   THR B  51      57.653   6.898 -20.884   31  -0.500 0 1.B   
ATOM    447  N   ILE B  52      59.097   8.621 -20.847   30  -0.570 0 1.B   
ATOM    449  CA  ILE B  52      58.062   9.648 -20.782   65   0.200 0 1.B   
ATOM    450  CB  ILE B  52      57.976  10.285 -19.384   65   0.000 0 1.B   
ATOM    451  CG1 ILE B  52      57.746   9.192 -18.344   69   0.000 0 1.B   
ATOM    452  CG2 ILE B  52      56.850  11.329 -19.330   70   0.000 0 1.B   
ATOM    453  CD1 ILE B  52      57.614   9.702 -16.940   70   0.000 0 1.B   
ATOM    454  C   ILE B  52      58.335  10.705 -21.844   66   0.500 0 1.B   
ATOM    455  O   ILE B  52      59.487  11.099 -22.058   31  -0.500 0 1.B   
ATOM    456  N   THR B  53      57.277  11.155 -22.509   30  -0.570 0 1.B   
ATOM    458  CA  THR B  53      57.336  12.297 -23.410   65   0.200 0 1.B   
ATOM    459  CB  THR B  53      56.710  11.966 -24.769   65   0.265 0 1.B   
ATOM    460  OG1 THR B  53      57.421  10.878 -25.373   71  -0.700 0 1.B   
ATOM    462  CG2 THR B  53      56.751  13.178 -25.701   70  -0.000 0 1.B   
ATOM    463  C   THR B  53      56.606  13.464 -22.759   66   0.500 0 1.B   
ATOM    464  O   THR B  53      55.454  13.319 -22.337   31  -0.500 0 1.B   
ATOM    465  N   ASP B  54      57.274  14.615 -22.687   30  -0.570 0 1.B   
ATOM    467  CA  ASP B  54      56.692  15.824 -22.120   65   0.200 0 1.B   
ATOM    468  CB  ASP B  54      57.708  16.562 -21.248   69  -0.100 0 1.B   
ATOM    469  CG  ASP B  54      57.994  15.840 -19.940   66   0.700 0 1.B   
ATOM    470  OD1 ASP B  54      57.049  15.267 -19.358   31  -0.800 0 1.B   
ATOM    471  OD2 ASP B  54      59.158  15.842 -19.491   31  -0.800 0 1.B   
ATOM    472  C   ASP B  54      56.189  16.748 -23.222   66   0.500 0 1.B   
ATOM    473  O   ASP B  54      56.841  16.911 -24.260   31  -0.500 0 1.B   
ATOM    474  N   TYR B  55      55.030  17.357 -22.981   30  -0.570 0 1.B   
ATOM    476  CA  TYR B  55      54.374  18.248 -23.930   65   0.200 0 1.B   
ATOM    477  CB  TYR B  55      52.977  17.753 -24.289   69   0.000 0 1.B   
ATOM    478  CG  TYR B  55      52.920  16.355 -24.853   67   0.000 0 1.B   
ATOM    479  CD1 TYR B  55      53.627  16.012 -25.997   67   0.000 0 1.B   
ATOM    480  CD2 TYR B  55      52.143  15.378 -24.246   67   0.000 0 1.B   
ATOM    481  CE1 TYR B  55      53.572  14.729 -26.514   67   0.000 0 1.B   
ATOM    482  CE2 TYR B  55      52.078  14.097 -24.757   67   0.000 0 1.B   
ATOM    483  CZ  TYR B  55      52.792  13.778 -25.892   66   0.265 0 1.B   
ATOM    484  OH  TYR B  55      52.734  12.499 -26.399   71  -0.700 0 1.B   
ATOM    486  C   TYR B  55      54.261  19.630 -23.307   66   0.500 0 1.B   
ATOM    487  O   TYR B  55      53.743  19.768 -22.195   31  -0.500 0 1.B   
ATOM    488  N   VAL B  56      54.725  20.649 -24.025   30  -0.570 0 1.B   
ATOM    490  CA  VAL B  56      54.824  21.997 -23.481   65   0.200 0 1.B   
ATOM    491  CB  VAL B  56      56.289  22.391 -23.222   65   0.000 0 1.B   
ATOM    492  CG1 VAL B  56      56.366  23.824 -22.725   70   0.000 0 1.B   
ATOM    493  CG2 VAL B  56      56.899  21.433 -22.217   70  -0.000 0 1.B   
ATOM    494  C   VAL B  56      54.154  22.978 -24.434   66   0.500 0 1.B   
ATOM    495  O   VAL B  56      54.479  23.018 -25.627   31  -0.500 0 1.B   
ATOM    496  N   THR B  57      53.235  23.781 -23.897   30  -0.570 0 1.B   
ATOM    498  CA  THR B  57      52.498  24.781 -24.656   65   0.200 0 1.B   
ATOM    499  CB  THR B  57      50.999  24.450 -24.785   65   0.265 0 1.B   
ATOM    500  OG1 THR B  57      50.416  24.359 -23.479   71  -0.700 0 1.B   
ATOM    502  CG2 THR B  57      50.777  23.153 -25.527   70  -0.000 0 1.B   
ATOM    503  C   THR B  57      52.602  26.130 -23.963   66   0.500 0 1.B   
ATOM    504  O   THR B  57      52.901  26.225 -22.770   31  -0.500 0 1.B   
ATOM    505  N   LEU B  58      52.344  27.176 -24.739   30  -0.570 0 1.B   
ATOM    507  CA  LEU B  58      52.072  28.500 -24.203   65   0.200 0 1.B   
ATOM    508  CB  LEU B  58      52.626  29.581 -25.128   69   0.000 0 1.B   
ATOM    509  CG  LEU B  58      52.390  31.030 -24.699   65   0.000 0 1.B   
ATOM    510  CD1 LEU B  58      53.186  31.347 -23.442   70   0.000 0 1.B   
ATOM    511  CD2 LEU B  58      52.758  31.985 -25.826   70   0.000 0 1.B   
ATOM    512  C   LEU B  58      50.560  28.632 -24.034   66   0.500 0 1.B   
ATOM    513  O   LEU B  58      49.807  28.471 -25.000   31  -0.500 0 1.B   
ATOM    514  N   GLN B  59      50.123  28.913 -22.811   30  -0.570 0 1.B   
ATOM    516  CA  GLN B  59      48.712  28.884 -22.449   65   0.200 0 1.B   
ATOM    517  CB  GLN B  59      48.579  28.494 -20.973   69   0.000 0 1.B   
ATOM    518  CG  GLN B  59      47.161  28.377 -20.434   69   0.000 0 1.B   
ATOM    519  CD  GLN B  59      46.315  27.385 -21.199   66   0.500 0 1.B   
ATOM    520  OE1 GLN B  59      45.906  27.643 -22.331   31  -0.500 0 1.B   
ATOM    521  NE2 GLN B  59      46.039  26.246 -20.582   30  -0.850 0 1.B   
ATOM    524  C   GLN B  59      48.050  30.235 -22.706   66   0.500 0 1.B   
ATOM    525  O   GLN B  59      48.676  31.294 -22.577   31  -0.500 0 1.B   
ATOM    526  N   ARG B  60      46.769  30.189 -23.076   30  -0.570 0 1.B   
ATOM    528  CA  ARG B  60      46.009  31.416 -23.267   65   0.200 0 1.B   
ATOM    529  CB  ARG B  60      44.564  31.121 -23.675   69   0.000 0 1.B   
ATOM    530  CG  ARG B  60      43.696  30.445 -22.619   69   0.070 0 1.B   
ATOM    531  CD  ARG B  60      42.229  30.471 -23.039   69   0.310 0 1.B   
ATOM    532  NE  ARG B  60      41.490  29.307 -22.561   30  -0.700 0 1.B   
ATOM    534  CZ  ARG B  60      40.186  29.118 -22.740   66   0.640 0 1.B   
ATOM    535  NH1 ARG B  60      39.607  28.019 -22.272   30  -0.800 0 1.B   
ATOM    538  NH2 ARG B  60      39.454  30.028 -23.371   30  -0.800 0 1.B   
ATOM    541  C   ARG B  60      46.036  32.266 -22.005   66   0.500 0 1.B   
ATOM    542  O   ARG B  60      46.173  31.763 -20.888   31  -0.500 0 1.B   
ATOM    543  N   GLY B  61      45.910  33.577 -22.196   30  -0.570 0 1.B   
ATOM    545  CA  GLY B  61      46.047  34.524 -21.113    1   0.200 0 1.B   
ATOM    546  C   GLY B  61      47.466  35.002 -20.883   66   0.500 0 1.B   
ATOM    547  O   GLY B  61      47.687  35.823 -19.986   31  -0.500 0 1.B   
ATOM    548  N   SER B  62      48.430  34.516 -21.657   30  -0.570 0 1.B   
ATOM    550  CA  SER B  62      49.775  35.071 -21.618   65   0.200 0 1.B   
ATOM    551  CB  SER B  62      50.756  34.136 -22.325   69   0.265 0 1.B   
ATOM    552  OG  SER B  62      50.826  32.893 -21.651   71  -0.700 0 1.B   
ATOM    554  C   SER B  62      49.752  36.439 -22.283   66   0.500 0 1.B   
ATOM    555  O   SER B  62      49.189  36.601 -23.369   31  -0.500 0 1.B   
ATOM    556  N   ALA B  63      50.360  37.427 -21.632   30  -0.570 0 1.B   
ATOM    558  CA  ALA B  63      50.110  38.810 -22.008   65   0.200 0 1.B   
ATOM    559  CB  ALA B  63      48.777  39.297 -21.425   70   0.000 0 1.B   
ATOM    560  C   ALA B  63      51.251  39.697 -21.532   66   0.500 0 1.B   
ATOM    561  O   ALA B  63      52.054  39.312 -20.677   31  -0.500 0 1.B   
ATOM    562  N   TYR B  64      51.308  40.896 -22.106   30  -0.570 0 1.B   
ATOM    564  CA  TYR B  64      52.143  41.944 -21.542   65   0.200 0 1.B   
ATOM    565  CB  TYR B  64      52.238  43.131 -22.498   69   0.000 0 1.B   
ATOM    566  CG  TYR B  64      53.085  42.847 -23.716   67   0.000 0 1.B   
ATOM    567  CD1 TYR B  64      54.429  42.520 -23.580   67   0.000 0 1.B   
ATOM    568  CD2 TYR B  64      52.547  42.891 -24.994   67   0.000 0 1.B   
ATOM    569  CE1 TYR B  64      55.211  42.250 -24.678   67   0.000 0 1.B   
ATOM    570  CE2 TYR B  64      53.319  42.622 -26.101   67   0.000 0 1.B   
ATOM    571  CZ  TYR B  64      54.651  42.303 -25.940   66   0.265 0 1.B   
ATOM    572  OH  TYR B  64      55.425  42.034 -27.047   71  -0.700 0 1.B   
ATOM    574  C   TYR B  64      51.575  42.394 -20.200   66   0.500 0 1.B   
ATOM    575  O   TYR B  64      50.371  42.309 -19.947   31  -0.500 0 1.B   
ATOM    576  N   GLY B  65      52.460  42.889 -19.334   30  -0.570 0 1.B   
ATOM    578  CA  GLY B  65      52.065  43.395 -18.036    1   0.200 0 1.B   
ATOM    579  C   GLY B  65      52.718  44.731 -17.728   66   0.500 0 1.B   
ATOM    580  O   GLY B  65      53.533  45.244 -18.500   31  -0.500 0 1.B   
ATOM    581  N   GLY B  66      52.325  45.287 -16.584   30  -0.570 0 1.B   
ATOM    583  CA  GLY B  66      52.886  46.554 -16.160    1   0.200 0 1.B   
ATOM    584  C   GLY B  66      52.693  47.644 -17.198   66   0.500 0 1.B   
ATOM    585  O   GLY B  66      51.621  47.785 -17.797   31  -0.500 0 1.B   
ATOM    586  N   VAL B  67      53.748  48.435 -17.411   30  -0.570 0 1.B   
ATOM    588  CA  VAL B  67      53.646  49.594 -18.288   65   0.200 0 1.B   
ATOM    589  CB  VAL B  67      54.910  50.471 -18.182   65   0.000 0 1.B   
ATOM    590  CG1 VAL B  67      55.045  51.068 -16.781   70   0.000 0 1.B   
ATOM    591  CG2 VAL B  67      56.167  49.685 -18.556   70  -0.000 0 1.B   
ATOM    592  C   VAL B  67      53.394  49.208 -19.744   66   0.500 0 1.B   
ATOM    593  O   VAL B  67      53.027  50.073 -20.546   31  -0.500 0 1.B   
ATOM    594  N   LEU B  68      53.588  47.940 -20.119   30  -0.570 0 1.B   
ATOM    596  CA  LEU B  68      53.282  47.467 -21.469   65   0.200 0 1.B   
ATOM    597  CB  LEU B  68      54.340  46.467 -21.954   69   0.000 0 1.B   
ATOM    598  CG  LEU B  68      55.769  46.973 -22.178   65   0.000 0 1.B   
ATOM    599  CD1 LEU B  68      56.648  45.886 -22.794   70   0.000 0 1.B   
ATOM    600  CD2 LEU B  68      55.748  48.199 -23.074   70   0.000 0 1.B   
ATOM    601  C   LEU B  68      51.903  46.824 -21.617   66   0.500 0 1.B   
ATOM    602  O   LEU B  68      51.575  46.367 -22.717   31  -0.500 0 1.B   
ATOM    603  N   SER B  69      51.088  46.756 -20.560   30  -0.570 0 1.B   
ATOM    605  CA  SER B  69      49.894  45.912 -20.608   65   0.200 0 1.B   
ATOM    606  CB  SER B  69      49.252  45.793 -19.224   69   0.265 0 1.B   
ATOM    607  OG  SER B  69      48.869  47.055 -18.711   71  -0.700 0 1.B   
ATOM    609  C   SER B  69      48.841  46.397 -21.597   66   0.500 0 1.B   
ATOM    610  O   SER B  69      47.946  45.618 -21.939   31  -0.500 0 1.B   
ATOM    611  N   SER B  70      48.920  47.642 -22.073   30  -0.570 0 1.B   
ATOM    613  CA  SER B  70      47.961  48.103 -23.073   65   0.200 0 1.B   
ATOM    614  CB  SER B  70      47.824  49.628 -23.035   69   0.265 0 1.B   
ATOM    615  OG  SER B  70      47.399  50.074 -21.760   71  -0.700 0 1.B   
ATOM    617  C   SER B  70      48.339  47.661 -24.483   66   0.500 0 1.B   
ATOM    618  O   SER B  70      47.482  47.669 -25.373   31  -0.500 0 1.B   
ATOM    619  N   PHE B  71      49.590  47.266 -24.701   30  -0.570 0 1.B   
ATOM    621  CA  PHE B  71      50.056  46.919 -26.035   65   0.200 0 1.B   
ATOM    622  CB  PHE B  71      51.572  47.050 -26.135   69   0.000 0 1.B   
ATOM    623  CG  PHE B  71      52.071  48.458 -26.068   67   0.000 0 1.B   
ATOM    624  CD1 PHE B  71      52.212  49.107 -24.857   67   0.000 0 1.B   
ATOM    625  CD2 PHE B  71      52.427  49.124 -27.230   67   0.000 0 1.B   
ATOM    626  CE1 PHE B  71      52.680  50.409 -24.807   67   0.000 0 1.B   
ATOM    627  CE2 PHE B  71      52.898  50.418 -27.189   67   0.000 0 1.B   
ATOM    628  CZ  PHE B  71      53.026  51.065 -25.979   67   0.000 0 1.B   
ATOM    629  C   PHE B  71      49.673  45.495 -26.421   66   0.500 0 1.B   
ATOM    630  O   PHE B  71      49.625  44.584 -25.590   31  -0.500 0 1.B   
ATOM    631  N   SER B  72      49.371  45.327 -27.702   30  -0.570 0 1.B   
ATOM    633  CA  SER B  72      49.190  44.034 -28.335   65   0.200 0 1.B   
ATOM    634  CB  SER B  72      47.858  43.977 -29.093   69   0.265 0 1.B   
ATOM    635  OG  SER B  72      47.908  44.777 -30.261   71  -0.700 0 1.B   
ATOM    637  C   SER B  72      50.362  43.764 -29.270   66   0.500 0 1.B   
ATOM    638  O   SER B  72      51.192  44.636 -29.540   31  -0.500 0 1.B   
ATOM    639  N   GLY B  73      50.418  42.536 -29.771   30  -0.570 0 1.B   
ATOM    641  CA  GLY B  73      51.486  42.142 -30.666    1   0.200 0 1.B   
ATOM    642  C   GLY B  73      51.330  40.714 -31.134   66   0.500 0 1.B   
ATOM    643  O   GLY B  73      50.213  40.234 -31.343   31  -0.500 0 1.B   
ATOM    644  N   THR B  74      52.449  40.029 -31.320   30  -0.570 0 1.B   
ATOM    646  CA  THR B  74      52.430  38.620 -31.654   65   0.200 0 1.B   
ATOM    647  CB  THR B  74      52.720  38.371 -33.140   65   0.265 0 1.B   
ATOM    648  OG1 THR B  74      54.063  38.767 -33.439   71  -0.700 0 1.B   
ATOM    650  CG2 THR B  74      51.758  39.160 -34.015   70  -0.000 0 1.B   
ATOM    651  C   THR B  74      53.464  37.913 -30.793   66   0.500 0 1.B   
ATOM    652  O   THR B  74      54.380  38.530 -30.240   31  -0.500 0 1.B   
ATOM    653  N   VAL B  75      53.297  36.604 -30.675   30  -0.570 0 1.B   
ATOM    655  CA  VAL B  75      54.246  35.751 -29.979   65   0.200 0 1.B   
ATOM    656  CB  VAL B  75      53.651  35.118 -28.706   65   0.000 0 1.B   
ATOM    657  CG1 VAL B  75      52.390  34.323 -29.030   70   0.000 0 1.B   
ATOM    658  CG2 VAL B  75      54.681  34.218 -28.028   70  -0.000 0 1.B   
ATOM    659  C   VAL B  75      54.683  34.683 -30.963   66   0.500 0 1.B   
ATOM    660  O   VAL B  75      53.843  34.039 -31.600   31  -0.500 0 1.B   
ATOM    661  N   LYS B  76      55.987  34.521 -31.109   30  -0.570 0 1.B   
ATOM    663  CA  LYS B  76      56.541  33.460 -31.925   65   0.200 0 1.B   
ATOM    664  CB  LYS B  76      57.770  33.928 -32.695   69   0.000 0 1.B   
ATOM    665  CG  LYS B  76      58.343  32.852 -33.597   69   0.000 0 1.B   
ATOM    666  CD  LYS B  76      59.626  33.294 -34.261   69   0.000 0 1.B   
ATOM    667  CE  LYS B  76      59.408  34.510 -35.138   69   0.310 0 1.B   
ATOM    668  NZ  LYS B  76      60.556  34.732 -36.051   30  -0.300 0 1.B   
ATOM    672  C   LYS B  76      56.882  32.294 -31.008   66   0.500 0 1.B   
ATOM    673  O   LYS B  76      57.736  32.420 -30.124   31  -0.500 0 1.B   
ATOM    674  N   TYR B  77      56.215  31.167 -31.223   30  -0.570 0 1.B   
ATOM    676  CA  TYR B  77      56.405  29.976 -30.410   65   0.200 0 1.B   
ATOM    677  CB  TYR B  77      55.121  29.614 -29.668   69   0.000 0 1.B   
ATOM    678  CG  TYR B  77      55.306  28.525 -28.640   67   0.000 0 1.B   
ATOM    679  CD1 TYR B  77      56.171  28.695 -27.572   67   0.000 0 1.B   
ATOM    680  CD2 TYR B  77      54.609  27.326 -28.735   67   0.000 0 1.B   
ATOM    681  CE1 TYR B  77      56.347  27.706 -26.626   67   0.000 0 1.B   
ATOM    682  CE2 TYR B  77      54.774  26.329 -27.794   67   0.000 0 1.B   
ATOM    683  CZ  TYR B  77      55.645  26.524 -26.739   66   0.265 0 1.B   
ATOM    684  OH  TYR B  77      55.814  25.533 -25.796   71  -0.700 0 1.B   
ATOM    686  C   TYR B  77      56.849  28.847 -31.324   66   0.500 0 1.B   
ATOM    687  O   TYR B  77      56.078  28.380 -32.169   31  -0.500 0 1.B   
ATOM    688  N   ASN B  78      58.090  28.408 -31.153   30  -0.570 0 1.B   
ATOM    690  CA  ASN B  78      58.614  27.270 -31.899   65   0.200 0 1.B   
ATOM    691  CB  ASN B  78      57.889  25.999 -31.474   69  -0.000 0 1.B   
ATOM    692  CG  ASN B  78      58.648  24.744 -31.837   66   0.500 0 1.B   
ATOM    693  OD1 ASN B  78      59.878  24.735 -31.899   31  -0.500 0 1.B   
ATOM    694  ND2 ASN B  78      57.908  23.672 -32.106   30  -0.850 0 1.B   
ATOM    697  C   ASN B  78      58.495  27.480 -33.405   66   0.500 0 1.B   
ATOM    698  O   ASN B  78      58.226  26.547 -34.160   31  -0.500 0 1.B   
ATOM    699  N   GLY B  79      58.694  28.719 -33.848   30  -0.570 0 1.B   
ATOM    701  CA  GLY B  79      58.772  29.017 -35.264    1   0.200 0 1.B   
ATOM    702  C   GLY B  79      57.492  29.516 -35.903   66   0.500 0 1.B   
ATOM    703  O   GLY B  79      57.509  29.848 -37.094   31  -0.500 0 1.B   
ATOM    704  N   SER B  80      56.386  29.570 -35.165   30  -0.570 0 1.B   
ATOM    706  CA  SER B  80      55.118  30.044 -35.700   65   0.200 0 1.B   
ATOM    707  CB  SER B  80      54.047  28.943 -35.704   69   0.265 0 1.B   
ATOM    708  OG  SER B  80      54.510  27.766 -36.333   71  -0.700 0 1.B   
ATOM    710  C   SER B  80      54.636  31.222 -34.867   66   0.500 0 1.B   
ATOM    711  O   SER B  80      54.985  31.365 -33.693   31  -0.500 0 1.B   
ATOM    712  N   SER B  81      53.809  32.057 -35.488   30  -0.570 0 1.B   
ATOM    714  CA  SER B  81      53.387  33.316 -34.898   65   0.200 0 1.B   
ATOM    715  CB  SER B  81      53.651  34.482 -35.853   69   0.265 0 1.B   
ATOM    716  OG  SER B  81      55.012  34.497 -36.238   71  -0.700 0 1.B   
ATOM    718  C   SER B  81      51.912  33.253 -34.535   66   0.500 0 1.B   
ATOM    719  O   SER B  81      51.097  32.711 -35.287   31  -0.500 0 1.B   
ATOM    720  N   TYR B  82      51.586  33.811 -33.376   30  -0.570 0 1.B   
ATOM    722  CA  TYR B  82      50.241  33.812 -32.833   65   0.200 0 1.B   
ATOM    723  CB  TYR B  82      50.093  32.773 -31.712   69   0.000 0 1.B   
ATOM    724  CG  TYR B  82      50.499  31.396 -32.162   67   0.000 0 1.B   
ATOM    725  CD1 TYR B  82      51.821  30.979 -32.076   67   0.000 0 1.B   
ATOM    726  CD2 TYR B  82      49.567  30.524 -32.700   67   0.000 0 1.B   
ATOM    727  CE1 TYR B  82      52.200  29.723 -32.503   67   0.000 0 1.B   
ATOM    728  CE2 TYR B  82      49.931  29.266 -33.130   67   0.000 0 1.B   
ATOM    729  CZ  TYR B  82      51.251  28.869 -33.032   66   0.265 0 1.B   
ATOM    730  OH  TYR B  82      51.612  27.614 -33.463   71  -0.700 0 1.B   
ATOM    732  C   TYR B  82      49.941  35.200 -32.293   66   0.500 0 1.B   
ATOM    733  O   TYR B  82      50.862  35.922 -31.890   31  -0.500 0 1.B   
ATOM    734  N   PRO B  83      48.672  35.603 -32.271   30  -0.570 0 1.B   
ATOM    735  CA  PRO B  83      48.338  36.876 -31.633   65   0.285 0 1.B   
ATOM    736  CB  PRO B  83      46.819  36.978 -31.818   69   0.000 0 1.B   
ATOM    737  CG  PRO B  83      46.546  36.172 -33.047   69   0.000 0 1.B   
ATOM    738  CD  PRO B  83      47.509  35.017 -32.965   69   0.285 0 1.B   
ATOM    739  C   PRO B  83      48.728  36.857 -30.163   66   0.500 0 1.B   
ATOM    740  O   PRO B  83      48.678  35.824 -29.491   31  -0.500 0 1.B   
ATOM    741  N   PHE B  84      49.121  38.028 -29.669   30  -0.570 0 1.B   
ATOM    743  CA  PHE B  84      49.569  38.200 -28.302   65   0.200 0 1.B   
ATOM    744  CB  PHE B  84      51.095  38.272 -28.209   69   0.000 0 1.B   
ATOM    745  CG  PHE B  84      51.629  38.214 -26.806   67   0.000 0 1.B   
ATOM    746  CD1 PHE B  84      51.661  37.019 -26.105   67   0.000 0 1.B   
ATOM    747  CD2 PHE B  84      52.122  39.353 -26.196   67   0.000 0 1.B   
ATOM    748  CE1 PHE B  84      52.163  36.969 -24.811   67   0.000 0 1.B   
ATOM    749  CE2 PHE B  84      52.626  39.308 -24.907   67   0.000 0 1.B   
ATOM    750  CZ  PHE B  84      52.646  38.115 -24.216   67   0.000 0 1.B   
ATOM    751  C   PHE B  84      48.914  39.497 -27.835   66   0.500 0 1.B   
ATOM    752  O   PHE B  84      49.039  40.531 -28.522   31  -0.500 0 1.B   
ATOM    753  N   PRO B  85      48.193  39.497 -26.697   30  -0.570 0 1.B   
ATOM    754  CA  PRO B  85      48.017  38.415 -25.718   65   0.285 0 1.B   
ATOM    755  CB  PRO B  85      47.154  39.059 -24.627   69   0.000 0 1.B   
ATOM    756  CG  PRO B  85      46.472  40.210 -25.279   69   0.000 0 1.B   
ATOM    757  CD  PRO B  85      47.355  40.672 -26.394   69   0.285 0 1.B   
ATOM    758  C   PRO B  85      47.324  37.189 -26.306   66   0.500 0 1.B   
ATOM    759  O   PRO B  85      46.565  37.318 -27.267   31  -0.500 0 1.B   
ATOM    760  N   THR B  86      47.588  36.014 -25.738   30  -0.570 0 1.B   
ATOM    762  CA  THR B  86      47.135  34.770 -26.344   65   0.200 0 1.B   
ATOM    763  CB  THR B  86      47.989  33.586 -25.885   65   0.265 0 1.B   
ATOM    764  OG1 THR B  86      48.063  33.568 -24.455   71  -0.700 0 1.B   
ATOM    766  CG2 THR B  86      49.393  33.665 -26.474   70  -0.000 0 1.B   
ATOM    767  C   THR B  86      45.676  34.521 -25.988   66   0.500 0 1.B   
ATOM    768  O   THR B  86      45.300  34.544 -24.813   31  -0.500 0 1.B   
ATOM    769  N   THR B  87      44.860  34.279 -27.011   30  -0.570 0 1.B   
ATOM    771  CA  THR B  87      43.457  33.955 -26.830   65   0.200 0 1.B   
ATOM    772  CB  THR B  87      42.613  34.646 -27.905   65   0.265 0 1.B   
ATOM    773  OG1 THR B  87      43.051  34.219 -29.201   71  -0.700 0 1.B   
ATOM    775  CG2 THR B  87      42.764  36.159 -27.802   70  -0.000 0 1.B   
ATOM    776  C   THR B  87      43.204  32.456 -26.875   66   0.500 0 1.B   
ATOM    777  O   THR B  87      42.110  32.015 -26.505   31  -0.500 0 1.B   
ATOM    778  N   SER B  88      44.188  31.672 -27.312   30  -0.570 0 1.B   
ATOM    780  CA  SER B  88      44.065  30.225 -27.360   65   0.200 0 1.B   
ATOM    781  CB  SER B  88      43.470  29.760 -28.695   69   0.265 0 1.B   
ATOM    782  OG  SER B  88      44.405  29.900 -29.749   71  -0.700 0 1.B   
ATOM    784  C   SER B  88      45.438  29.607 -27.137   66   0.500 0 1.B   
ATOM    785  O   SER B  88      46.472  30.226 -27.397   31  -0.500 0 1.B   
ATOM    786  N   GLU B  89      45.430  28.372 -26.650   30  -0.570 0 1.B   
ATOM    788  CA  GLU B  89      46.663  27.650 -26.365   65   0.200 0 1.B   
ATOM    789  CB  GLU B  89      46.338  26.383 -25.574   69   0.000 0 1.B   
ATOM    790  CG  GLU B  89      47.536  25.524 -25.200   69  -0.100 0 1.B   
ATOM    791  CD  GLU B  89      47.132  24.303 -24.408   66   0.700 0 1.B   
ATOM    792  OE1 GLU B  89      46.024  23.782 -24.648   31  -0.800 0 1.B   
ATOM    793  OE2 GLU B  89      47.914  23.862 -23.545   31  -0.800 0 1.B   
ATOM    794  C   GLU B  89      47.398  27.293 -27.656   66   0.500 0 1.B   
ATOM    795  O   GLU B  89      46.782  26.934 -28.661   31  -0.500 0 1.B   
ATOM    796  N   THR B  90      48.727  27.390 -27.625   30  -0.570 0 1.B   
ATOM    798  CA  THR B  90      49.535  27.018 -28.778   65   0.200 0 1.B   
ATOM    799  CB  THR B  90      50.970  27.527 -28.643   65   0.265 0 1.B   
ATOM    800  OG1 THR B  90      51.574  26.957 -27.475   71  -0.700 0 1.B   
ATOM    802  CG2 THR B  90      51.032  29.038 -28.561   70  -0.000 0 1.B   
ATOM    803  C   THR B  90      49.590  25.501 -28.951   66   0.500 0 1.B   
ATOM    804  O   THR B  90      49.254  24.745 -28.036   31  -0.500 0 1.B   
ATOM    805  N   PRO B  91      50.034  25.038 -30.120   30  -0.570 0 1.B   
ATOM    806  CA  PRO B  91      50.475  23.647 -30.257   65   0.285 0 1.B   
ATOM    807  CB  PRO B  91      50.937  23.557 -31.713   69   0.000 0 1.B   
ATOM    808  CG  PRO B  91      50.231  24.672 -32.408   69   0.000 0 1.B   
ATOM    809  CD  PRO B  91      50.148  25.775 -31.391   69   0.285 0 1.B   
ATOM    810  C   PRO B  91      51.608  23.306 -29.301   66   0.500 0 1.B   
ATOM    811  O   PRO B  91      52.242  24.163 -28.678   31  -0.500 0 1.B   
ATOM    812  N   ARG B  92      51.855  22.007 -29.194   30  -0.570 0 1.B   
ATOM    814  CA  ARG B  92      52.818  21.474 -28.242   65   0.200 0 1.B   
ATOM    815  CB  ARG B  92      52.412  20.057 -27.856   69   0.000 0 1.B   
ATOM    816  CG  ARG B  92      51.150  20.026 -27.031   69   0.070 0 1.B   
ATOM    817  CD  ARG B  92      50.752  18.620 -26.662   69   0.310 0 1.B   
ATOM    818  NE  ARG B  92      49.710  18.092 -27.530   30  -0.700 0 1.B   
ATOM    820  CZ  ARG B  92      49.092  16.935 -27.322   66   0.640 0 1.B   
ATOM    821  NH1 ARG B  92      48.149  16.522 -28.158   30  -0.800 0 1.B   
ATOM    824  NH2 ARG B  92      49.410  16.197 -26.267   30  -0.800 0 1.B   
ATOM    827  C   ARG B  92      54.238  21.470 -28.789   66   0.500 0 1.B   
ATOM    828  O   ARG B  92      54.464  21.257 -29.984   31  -0.500 0 1.B   
ATOM    829  N   VAL B  93      55.192  21.731 -27.901   30  -0.570 0 1.B   
ATOM    831  CA  VAL B  93      56.600  21.427 -28.121   65   0.200 0 1.B   
ATOM    832  CB  VAL B  93      57.486  22.623 -27.730   65   0.000 0 1.B   
ATOM    833  CG1 VAL B  93      58.958  22.263 -27.804   70   0.000 0 1.B   
ATOM    834  CG2 VAL B  93      57.179  23.818 -28.631   70  -0.000 0 1.B   
ATOM    835  C   VAL B  93      56.945  20.188 -27.304   66   0.500 0 1.B   
ATOM    836  O   VAL B  93      56.567  20.082 -26.130   31  -0.500 0 1.B   
ATOM    837  N   VAL B  94      57.660  19.248 -27.917   30  -0.570 0 1.B   
ATOM    839  CA  VAL B  94      58.040  18.002 -27.257   65   0.200 0 1.B   
ATOM    840  CB  VAL B  94      58.054  16.834 -28.256   65   0.000 0 1.B   
ATOM    841  CG1 VAL B  94      58.746  15.620 -27.647   70   0.000 0 1.B   
ATOM    842  CG2 VAL B  94      56.644  16.468 -28.684   70  -0.000 0 1.B   
ATOM    843  C   VAL B  94      59.406  18.173 -26.609   66   0.500 0 1.B   
ATOM    844  O   VAL B  94      60.355  18.638 -27.250   31  -0.500 0 1.B   
ATOM    845  N   TYR B  95      59.508  17.804 -25.335   30  -0.570 0 1.B   
ATOM    847  CA  TYR B  95      60.787  17.711 -24.642   65   0.200 0 1.B   
ATOM    848  CB  TYR B  95      60.776  18.527 -23.352   69   0.000 0 1.B   
ATOM    849  CG  TYR B  95      60.833  20.014 -23.601   67   0.000 0 1.B   
ATOM    850  CD1 TYR B  95      59.702  20.716 -23.995   67   0.000 0 1.B   
ATOM    851  CD2 TYR B  95      62.023  20.712 -23.463   67   0.000 0 1.B   
ATOM    852  CE1 TYR B  95      59.751  22.078 -24.231   67   0.000 0 1.B   
ATOM    853  CE2 TYR B  95      62.087  22.074 -23.698   67   0.000 0 1.B   
ATOM    854  CZ  TYR B  95      60.950  22.751 -24.085   66   0.265 0 1.B   
ATOM    855  OH  TYR B  95      61.016  24.104 -24.318   71  -0.700 0 1.B   
ATOM    857  C   TYR B  95      61.078  16.242 -24.366   66   0.500 0 1.B   
ATOM    858  O   TYR B  95      60.276  15.552 -23.727   31  -0.500 0 1.B   
ATOM    859  N   ASN B  96      62.235  15.779 -24.836   30  -0.570 0 1.B   
ATOM    861  CA  ASN B  96      62.567  14.360 -24.856   65   0.200 0 1.B   
ATOM    862  CB  ASN B  96      62.187  13.748 -26.209   69  -0.000 0 1.B   
ATOM    863  CG  ASN B  96      62.932  14.386 -27.365   66   0.500 0 1.B   
ATOM    864  OD1 ASN B  96      63.782  15.253 -27.168   31  -0.500 0 1.B   
ATOM    865  ND2 ASN B  96      62.572  14.003 -28.584   30  -0.850 0 1.B   
ATOM    868  C   ASN B  96      64.044  14.140 -24.541   66   0.500 0 1.B   
ATOM    869  O   ASN B  96      64.654  13.182 -25.029   31  -0.500 0 1.B   
ATOM    870  N   SER B  97      64.626  15.013 -23.719   30  -0.570 0 1.B   
ATOM    872  CA  SER B  97      66.032  14.936 -23.352   65   0.200 0 1.B   
ATOM    873  CB  SER B  97      66.914  15.748 -24.310   69   0.265 0 1.B   
ATOM    874  OG  SER B  97      68.270  15.726 -23.890   71  -0.700 0 1.B   
ATOM    876  C   SER B  97      66.211  15.452 -21.931   66   0.500 0 1.B   
ATOM    877  O   SER B  97      65.457  16.310 -21.464   31  -0.500 0 1.B   
ATOM    878  N   ARG B  98      67.229  14.918 -21.253   30  -0.570 0 1.B   
ATOM    880  CA  ARG B  98      67.647  15.428 -19.953   65   0.200 0 1.B   
ATOM    881  CB  ARG B  98      68.579  14.435 -19.279   69   0.000 0 1.B   
ATOM    882  CG  ARG B  98      67.889  13.264 -18.714   69   0.070 0 1.B   
ATOM    883  CD  ARG B  98      68.856  12.396 -17.968   69   0.310 0 1.B   
ATOM    884  NE  ARG B  98      68.108  11.269 -17.444   30  -0.700 0 1.B   
ATOM    886  CZ  ARG B  98      67.815  10.183 -18.149   66   0.640 0 1.B   
ATOM    887  NH1 ARG B  98      67.096   9.222 -17.592   30  -0.800 0 1.B   
ATOM    890  NH2 ARG B  98      68.224  10.066 -19.407   30  -0.800 0 1.B   
ATOM    893  C   ARG B  98      68.397  16.739 -20.052   66   0.500 0 1.B   
ATOM    894  O   ARG B  98      68.489  17.459 -19.054   31  -0.500 0 1.B   
ATOM    895  N   THR B  99      68.924  17.062 -21.224   30  -0.570 0 1.B   
ATOM    897  CA  THR B  99      69.642  18.311 -21.391   65   0.200 0 1.B   
ATOM    898  CB  THR B  99      70.413  18.298 -22.712   65   0.265 0 1.B   
ATOM    899  OG1 THR B  99      71.284  17.159 -22.749   71  -0.700 0 1.B   
ATOM    901  CG2 THR B  99      71.238  19.568 -22.856   70  -0.000 0 1.B   
ATOM    902  C   THR B  99      68.662  19.474 -21.362   66   0.500 0 1.B   
ATOM    903  O   THR B  99      67.626  19.442 -22.035   31  -0.500 0 1.B   
ATOM    904  N   ASP B 100      68.972  20.489 -20.562   30  -0.570 0 1.B   
ATOM    906  CA  ASP B 100      68.144  21.683 -20.545   65   0.200 0 1.B   
ATOM    907  CB  ASP B 100      68.644  22.658 -19.481   69  -0.100 0 1.B   
ATOM    908  CG  ASP B 100      68.118  22.332 -18.104   66   0.700 0 1.B   
ATOM    909  OD1 ASP B 100      66.886  22.160 -17.961   31  -0.800 0 1.B   
ATOM    910  OD2 ASP B 100      68.933  22.247 -17.164   31  -0.800 0 1.B   
ATOM    911  C   ASP B 100      68.173  22.326 -21.923   66   0.500 0 1.B   
ATOM    912  O   ASP B 100      69.248  22.551 -22.488   31  -0.500 0 1.B   
ATOM    913  N   LYS B 101      67.002  22.627 -22.464   30  -0.570 0 1.B   
ATOM    915  CA  LYS B 101      66.904  23.228 -23.782   65   0.200 0 1.B   
ATOM    916  CB  LYS B 101      66.467  22.193 -24.822   69   0.000 0 1.B   
ATOM    917  CG  LYS B 101      67.500  21.125 -25.064   69   0.000 0 1.B   
ATOM    918  CD  LYS B 101      67.108  20.259 -26.237   69   0.000 0 1.B   
ATOM    919  CE  LYS B 101      68.149  19.194 -26.504   69   0.310 0 1.B   
ATOM    920  NZ  LYS B 101      67.820  18.446 -27.745   30  -0.300 0 1.B   
ATOM    924  C   LYS B 101      65.933  24.395 -23.794   66   0.500 0 1.B   
ATOM    925  O   LYS B 101      65.036  24.483 -22.949   31  -0.500 0 1.B   
ATOM    926  N   PRO B 102      66.076  25.300 -24.764   30  -0.570 0 1.B   
ATOM    927  CA  PRO B 102      65.301  26.546 -24.738   65   0.285 0 1.B   
ATOM    928  CB  PRO B 102      65.753  27.263 -26.016   69   0.000 0 1.B   
ATOM    929  CG  PRO B 102      67.085  26.709 -26.324   69   0.000 0 1.B   
ATOM    930  CD  PRO B 102      67.045  25.280 -25.875   69   0.285 0 1.B   
ATOM    931  C   PRO B 102      63.801  26.312 -24.760   66   0.500 0 1.B   
ATOM    932  O   PRO B 102      63.305  25.379 -25.391   31  -0.500 0 1.B   
ATOM    933  N   TRP B 103      63.084  27.176 -24.048   30  -0.570 0 1.B   
ATOM    935  CA  TRP B 103      61.661  27.351 -24.277   65   0.200 0 1.B   
ATOM    936  CB  TRP B 103      60.962  27.844 -23.020   69   0.000 0 1.B   
ATOM    937  CG  TRP B 103      59.468  27.775 -23.101   68  -0.055 0 1.B   
ATOM    938  CD1 TRP B 103      58.724  26.787 -23.678   67   0.130 0 1.B   
ATOM    939  CD2 TRP B 103      58.534  28.729 -22.585   68  -0.055 0 1.B   
ATOM    940  NE1 TRP B 103      57.386  27.065 -23.552   30  -0.570 0 1.B   
ATOM    942  CE2 TRP B 103      57.241  28.252 -22.887   68   0.130 0 1.B   
ATOM    943  CE3 TRP B 103      58.664  29.940 -21.901   67   0.000 0 1.B   
ATOM    944  CZ2 TRP B 103      56.087  28.945 -22.527   67   0.000 0 1.B   
ATOM    945  CZ3 TRP B 103      57.514  30.627 -21.542   67   0.000 0 1.B   
ATOM    946  CH2 TRP B 103      56.245  30.125 -21.857   67   0.000 0 1.B   
ATOM    947  C   TRP B 103      61.538  28.367 -25.404   66   0.500 0 1.B   
ATOM    948  O   TRP B 103      61.889  29.541 -25.201   31  -0.500 0 1.B   
ATOM    949  N   PRO B 104      61.082  27.979 -26.598   30  -0.570 0 1.B   
ATOM    950  CA  PRO B 104      61.288  28.845 -27.783   65   0.285 0 1.B   
ATOM    951  CB  PRO B 104      61.286  27.822 -28.922   69   0.000 0 1.B   
ATOM    952  CG  PRO B 104      60.270  26.819 -28.467   69   0.000 0 1.B   
ATOM    953  CD  PRO B 104      60.570  26.652 -26.988   69   0.285 0 1.B   
ATOM    954  C   PRO B 104      60.206  29.911 -27.939   66   0.500 0 1.B   
ATOM    955  O   PRO B 104      59.323  29.840 -28.804   31  -0.500 0 1.B   
ATOM    956  N   VAL B 105      60.272  30.929 -27.082   30  -0.570 0 1.B   
ATOM    958  CA  VAL B 105      59.280  31.998 -27.021   65   0.200 0 1.B   
ATOM    959  CB  VAL B 105      58.572  32.038 -25.654   65   0.000 0 1.B   
ATOM    960  CG1 VAL B 105      57.576  33.183 -25.609   70   0.000 0 1.B   
ATOM    961  CG2 VAL B 105      57.870  30.714 -25.376   70  -0.000 0 1.B   
ATOM    962  C   VAL B 105      59.961  33.329 -27.304   66   0.500 0 1.B   
ATOM    963  O   VAL B 105      61.022  33.622 -26.738   31  -0.500 0 1.B   
ATOM    964  N   ALA B 106      59.356  34.125 -28.188   30  -0.570 0 1.B   
ATOM    966  CA  ALA B 106      59.801  35.488 -28.449   65   0.200 0 1.B   
ATOM    967  CB  ALA B 106      60.639  35.567 -29.731   70   0.000 0 1.B   
ATOM    968  C   ALA B 106      58.580  36.387 -28.558   66   0.500 0 1.B   
ATOM    969  O   ALA B 106      57.620  36.051 -29.260   31  -0.500 0 1.B   
ATOM    970  N   LEU B 107      58.615  37.519 -27.858   30  -0.570 0 1.B   
ATOM    972  CA  LEU B 107      57.485  38.439 -27.789   65   0.200 0 1.B   
ATOM    973  CB  LEU B 107      57.268  38.916 -26.355   69   0.000 0 1.B   
ATOM    974  CG  LEU B 107      57.093  37.821 -25.295   65   0.000 0 1.B   
ATOM    975  CD1 LEU B 107      56.771  38.444 -23.951   70   0.000 0 1.B   
ATOM    976  CD2 LEU B 107      56.013  36.827 -25.710   70   0.000 0 1.B   
ATOM    977  C   LEU B 107      57.715  39.633 -28.706   66   0.500 0 1.B   
ATOM    978  O   LEU B 107      58.791  40.241 -28.680   31  -0.500 0 1.B   
ATOM    979  N   TYR B 108      56.704  39.969 -29.505   30  -0.570 0 1.B   
ATOM    981  CA  TYR B 108      56.757  41.101 -30.420   65   0.200 0 1.B   
ATOM    982  CB  TYR B 108      56.689  40.648 -31.880   69   0.000 0 1.B   
ATOM    983  CG  TYR B 108      57.876  39.824 -32.302   67   0.000 0 1.B   
ATOM    984  CD1 TYR B 108      57.931  38.471 -32.020   67   0.000 0 1.B   
ATOM    985  CD2 TYR B 108      58.944  40.403 -32.978   67   0.000 0 1.B   
ATOM    986  CE1 TYR B 108      59.011  37.707 -32.397   67   0.000 0 1.B   
ATOM    987  CE2 TYR B 108      60.035  39.649 -33.361   67   0.000 0 1.B   
ATOM    988  CZ  TYR B 108      60.061  38.300 -33.065   66   0.265 0 1.B   
ATOM    989  OH  TYR B 108      61.144  37.542 -33.443   71  -0.700 0 1.B   
ATOM    991  C   TYR B 108      55.616  42.073 -30.148   66   0.500 0 1.B   
ATOM    992  O   TYR B 108      54.602  41.726 -29.538   31  -0.500 0 1.B   
ATOM    993  N   LEU B 109      55.805  43.301 -30.626   30  -0.570 0 1.B   
ATOM    995  CA  LEU B 109      54.912  44.422 -30.362   65   0.200 0 1.B   
ATOM    996  CB  LEU B 109      55.637  45.441 -29.476   69   0.000 0 1.B   
ATOM    997  CG  LEU B 109      54.987  46.739 -29.006   65   0.000 0 1.B   
ATOM    998  CD1 LEU B 109      55.592  47.107 -27.659   70   0.000 0 1.B   
ATOM    999  CD2 LEU B 109      55.215  47.856 -30.007   70   0.000 0 1.B   
ATOM   1000  C   LEU B 109      54.469  45.043 -31.682   66   0.500 0 1.B   
ATOM   1001  O   LEU B 109      55.305  45.335 -32.545   31  -0.500 0 1.B   
ATOM   1002  N   THR B 110      53.165  45.239 -31.839   30  -0.570 0 1.B   
ATOM   1004  CA  THR B 110      52.622  45.855 -33.054   65   0.200 0 1.B   
ATOM   1005  CB  THR B 110      51.112  45.632 -33.134   65   0.265 0 1.B   
ATOM   1006  OG1 THR B 110      50.838  44.233 -33.267   71  -0.700 0 1.B   
ATOM   1008  CG2 THR B 110      50.520  46.388 -34.326   70  -0.000 0 1.B   
ATOM   1009  C   THR B 110      52.940  47.347 -33.082   66   0.500 0 1.B   
ATOM   1010  O   THR B 110      52.518  48.073 -32.174   31  -0.500 0 1.B   
ATOM   1011  N   PRO B 111      53.675  47.842 -34.083   30  -0.570 0 1.B   
ATOM   1012  CA  PRO B 111      54.077  49.260 -34.089   65   0.285 0 1.B   
ATOM   1013  CB  PRO B 111      54.883  49.392 -35.386   69   0.000 0 1.B   
ATOM   1014  CG  PRO B 111      55.377  48.020 -35.660   69   0.000 0 1.B   
ATOM   1015  CD  PRO B 111      54.276  47.110 -35.210   69   0.285 0 1.B   
ATOM   1016  C   PRO B 111      52.892  50.215 -34.077   66   0.500 0 1.B   
ATOM   1017  O   PRO B 111      51.861  49.964 -34.704   31  -0.500 0 1.B   
ATOM   1018  N   VAL B 112      53.057  51.323 -33.350   30  -0.570 0 1.B   
ATOM   1020  CA  VAL B 112      52.000  52.316 -33.172   65   0.200 0 1.B   
ATOM   1021  CB  VAL B 112      51.480  52.258 -31.723   65   0.000 0 1.B   
ATOM   1022  CG1 VAL B 112      50.545  53.414 -31.416   70   0.000 0 1.B   
ATOM   1023  CG2 VAL B 112      50.765  50.929 -31.487   70  -0.000 0 1.B   
ATOM   1024  C   VAL B 112      52.469  53.723 -33.550   66   0.500 0 1.B   
ATOM   1025  O   VAL B 112      51.654  54.646 -33.650   31  -0.500 0 1.B   
ATOM   1026  N   SER B 113      53.775  53.908 -33.768   30  -0.570 0 1.B   
ATOM   1028  CA  SER B 113      54.347  55.227 -34.032   65   0.200 0 1.B   
ATOM   1029  CB  SER B 113      55.086  55.757 -32.794   69   0.265 0 1.B   
ATOM   1030  OG  SER B 113      56.291  55.045 -32.571   71  -0.700 0 1.B   
ATOM   1032  C   SER B 113      55.292  55.158 -35.229   66   0.500 0 1.B   
ATOM   1033  O   SER B 113      55.420  54.122 -35.886   31  -0.500 0 1.B   
ATOM   1034  N   SER B 114      55.952  56.286 -35.519   30  -0.570 0 1.B   
ATOM   1036  CA  SER B 114      57.034  56.285 -36.502   65   0.200 0 1.B   
ATOM   1037  CB  SER B 114      57.222  57.671 -37.133   69   0.265 0 1.B   
ATOM   1038  OG  SER B 114      56.034  58.175 -37.708   71  -0.700 0 1.B   
ATOM   1040  C   SER B 114      58.342  55.839 -35.862   66   0.500 0 1.B   
ATOM   1041  O   SER B 114      58.971  54.875 -36.315   31  -0.500 0 1.B   
ATOM   1042  N   ALA B 115      58.771  56.537 -34.803   30  -0.570 0 1.B   
ATOM   1044  CA  ALA B 115      60.019  56.169 -34.144   65   0.200 0 1.B   
ATOM   1045  CB  ALA B 115      61.192  56.937 -34.771   70   0.000 0 1.B   
ATOM   1046  C   ALA B 115      59.995  56.428 -32.639   66   0.500 0 1.B   
ATOM   1047  O   ALA B 115      61.068  56.534 -32.034   31  -0.500 0 1.B   
ATOM   1048  N   GLY B 116      58.824  56.544 -32.022   30  -0.570 0 1.B   
ATOM   1050  CA  GLY B 116      58.731  56.724 -30.594    1   0.200 0 1.B   
ATOM   1051  C   GLY B 116      59.078  55.444 -29.849   66   0.500 0 1.B   
ATOM   1052  O   GLY B 116      59.405  54.406 -30.426   31  -0.500 0 1.B   
ATOM   1053  N   GLY B 117      59.001  55.533 -28.525   30  -0.570 0 1.B   
ATOM   1055  CA  GLY B 117      59.329  54.408 -27.669    1   0.200 0 1.B   
ATOM   1056  C   GLY B 117      58.694  54.566 -26.305   66   0.500 0 1.B   
ATOM   1057  O   GLY B 117      58.144  55.616 -25.967   31  -0.500 0 1.B   
ATOM   1058  N   VAL B 118      58.756  53.486 -25.528   30  -0.570 0 1.B   
ATOM   1060  CA  VAL B 118      58.348  53.491 -24.126   65   0.200 0 1.B   
ATOM   1061  CB  VAL B 118      57.367  52.346 -23.806   65   0.000 0 1.B   
ATOM   1062  CG1 VAL B 118      56.899  52.438 -22.350   70   0.000 0 1.B   
ATOM   1063  CG2 VAL B 118      56.185  52.342 -24.766   70  -0.000 0 1.B   
ATOM   1064  C   VAL B 118      59.605  53.345 -23.283   66   0.500 0 1.B   
ATOM   1065  O   VAL B 118      60.377  52.397 -23.473   31  -0.500 0 1.B   
ATOM   1066  N   ALA B 119      59.808  54.273 -22.351   30  -0.570 0 1.B   
ATOM   1068  CA  ALA B 119      60.958  54.205 -21.459   65   0.200 0 1.B   
ATOM   1069  CB  ALA B 119      61.343  55.601 -20.973   70   0.000 0 1.B   
ATOM   1070  C   ALA B 119      60.613  53.287 -20.291   66   0.500 0 1.B   
ATOM   1071  O   ALA B 119      59.646  53.534 -19.565   31  -0.500 0 1.B   
ATOM   1072  N   ILE B 120      61.419  52.250 -20.094   30  -0.570 0 1.B   
ATOM   1074  CA  ILE B 120      61.182  51.238 -19.072   65   0.200 0 1.B   
ATOM   1075  CB  ILE B 120      61.165  49.813 -19.659   65   0.000 0 1.B   
ATOM   1076  CG1 ILE B 120      60.261  49.693 -20.898   69   0.000 0 1.B   
ATOM   1077  CG2 ILE B 120      60.724  48.816 -18.579   70   0.000 0 1.B   
ATOM   1078  CD1 ILE B 120      58.783  49.487 -20.607   70   0.000 0 1.B   
ATOM   1079  C   ILE B 120      62.289  51.350 -18.037   66   0.500 0 1.B   
ATOM   1080  O   ILE B 120      63.474  51.301 -18.382   31  -0.500 0 1.B   
ATOM   1081  N   LYS B 121      61.903  51.484 -16.772   30  -0.570 0 1.B   
ATOM   1083  CA  LYS B 121      62.867  51.490 -15.682   65   0.200 0 1.B   
ATOM   1084  CB  LYS B 121      62.312  52.250 -14.477   69   0.000 0 1.B   
ATOM   1085  CG  LYS B 121      62.463  53.749 -14.596   69   0.000 0 1.B   
ATOM   1086  CD  LYS B 121      61.662  54.500 -13.557   69   0.000 0 1.B   
ATOM   1087  CE  LYS B 121      61.794  55.995 -13.773   69   0.310 0 1.B   
ATOM   1088  NZ  LYS B 121      60.917  56.789 -12.868   30  -0.300 0 1.B   
ATOM   1092  C   LYS B 121      63.250  50.077 -15.274   66   0.500 0 1.B   
ATOM   1093  O   LYS B 121      62.425  49.157 -15.292   31  -0.500 0 1.B   
ATOM   1094  N   ALA B 122      64.526  49.910 -14.940   30  -0.570 0 1.B   
ATOM   1096  CA  ALA B 122      65.012  48.655 -14.389   65   0.200 0 1.B   
ATOM   1097  CB  ALA B 122      66.428  48.847 -13.848   70   0.000 0 1.B   
ATOM   1098  C   ALA B 122      64.083  48.177 -13.286   66   0.500 0 1.B   
ATOM   1099  O   ALA B 122      63.701  48.948 -12.408   31  -0.500 0 1.B   
ATOM   1100  N   GLY B 123      63.713  46.903 -13.343   30  -0.570 0 1.B   
ATOM   1102  CA  GLY B 123      62.830  46.335 -12.351    1   0.200 0 1.B   
ATOM   1103  C   GLY B 123      61.359  46.371 -12.703   66   0.500 0 1.B   
ATOM   1104  O   GLY B 123      60.535  45.978 -11.867   31  -0.500 0 1.B   
ATOM   1105  N   SER B 124      60.997  46.805 -13.907   30  -0.570 0 1.B   
ATOM   1107  CA  SER B 124      59.594  46.906 -14.282   65   0.200 0 1.B   
ATOM   1108  CB  SER B 124      59.379  48.015 -15.321   69   0.265 0 1.B   
ATOM   1109  OG  SER B 124      59.809  49.279 -14.852   71  -0.700 0 1.B   
ATOM   1111  C   SER B 124      59.106  45.589 -14.867   66   0.500 0 1.B   
ATOM   1112  O   SER B 124      59.835  44.903 -15.591   31  -0.500 0 1.B   
ATOM   1113  N   LEU B 125      57.866  45.242 -14.535   30  -0.570 0 1.B   
ATOM   1115  CA  LEU B 125      57.223  44.066 -15.104   65   0.200 0 1.B   
ATOM   1116  CB  LEU B 125      55.957  43.721 -14.322   69   0.000 0 1.B   
ATOM   1117  CG  LEU B 125      55.152  42.523 -14.844   65   0.000 0 1.B   
ATOM   1118  CD1 LEU B 125      55.907  41.234 -14.604   70   0.000 0 1.B   
ATOM   1119  CD2 LEU B 125      53.770  42.471 -14.215   70   0.000 0 1.B   
ATOM   1120  C   LEU B 125      56.876  44.363 -16.556   66   0.500 0 1.B   
ATOM   1121  O   LEU B 125      56.319  45.423 -16.855   31  -0.500 0 1.B   
ATOM   1122  N   ILE B 126      57.221  43.454 -17.467   30  -0.570 0 1.B   
ATOM   1124  CA  ILE B 126      56.829  43.626 -18.859   65   0.200 0 1.B   
ATOM   1125  CB  ILE B 126      58.056  43.787 -19.784   65   0.000 0 1.B   
ATOM   1126  CG1 ILE B 126      58.896  42.512 -19.861   69   0.000 0 1.B   
ATOM   1127  CG2 ILE B 126      58.922  44.965 -19.330   70   0.000 0 1.B   
ATOM   1128  CD1 ILE B 126      59.730  42.472 -21.129   70   0.000 0 1.B   
ATOM   1129  C   ILE B 126      55.915  42.524 -19.382   66   0.500 0 1.B   
ATOM   1130  O   ILE B 126      55.234  42.749 -20.397   31  -0.500 0 1.B   
ATOM   1131  N   ALA B 127      55.852  41.349 -18.760   30  -0.570 0 1.B   
ATOM   1133  CA  ALA B 127      55.005  40.300 -19.318   65   0.200 0 1.B   
ATOM   1134  CB  ALA B 127      55.592  39.742 -20.619   70   0.000 0 1.B   
ATOM   1135  C   ALA B 127      54.814  39.173 -18.313   66   0.500 0 1.B   
ATOM   1136  O   ALA B 127      55.604  38.997 -17.380   31  -0.500 0 1.B   
ATOM   1137  N   VAL B 128      53.735  38.422 -18.522   30  -0.570 0 1.B   
ATOM   1139  CA  VAL B 128      53.404  37.240 -17.732   65   0.200 0 1.B   
ATOM   1140  CB  VAL B 128      52.237  37.488 -16.768   65   0.000 0 1.B   
ATOM   1141  CG1 VAL B 128      51.887  36.210 -16.012   70   0.000 0 1.B   
ATOM   1142  CG2 VAL B 128      52.591  38.595 -15.791   70  -0.000 0 1.B   
ATOM   1143  C   VAL B 128      53.074  36.121 -18.710   66   0.500 0 1.B   
ATOM   1144  O   VAL B 128      52.078  36.201 -19.440   31  -0.500 0 1.B   
ATOM   1145  N   LEU B 129      53.908  35.085 -18.729   30  -0.570 0 1.B   
ATOM   1147  CA  LEU B 129      53.770  33.971 -19.651   65   0.200 0 1.B   
ATOM   1148  CB  LEU B 129      55.055  33.767 -20.447   69   0.000 0 1.B   
ATOM   1149  CG  LEU B 129      55.572  34.990 -21.207   65   0.000 0 1.B   
ATOM   1150  CD1 LEU B 129      56.864  34.645 -21.904   70   0.000 0 1.B   
ATOM   1151  CD2 LEU B 129      54.551  35.481 -22.214   70   0.000 0 1.B   
ATOM   1152  C   LEU B 129      53.448  32.710 -18.867   66   0.500 0 1.B   
ATOM   1153  O   LEU B 129      54.002  32.483 -17.784   31  -0.500 0 1.B   
ATOM   1154  N   ILE B 130      52.562  31.885 -19.408   30  -0.570 0 1.B   
ATOM   1156  CA  ILE B 130      52.159  30.652 -18.745   65   0.200 0 1.B   
ATOM   1157  CB  ILE B 130      50.651  30.589 -18.494   65   0.000 0 1.B   
ATOM   1158  CG1 ILE B 130      50.197  31.793 -17.671   69   0.000 0 1.B   
ATOM   1159  CG2 ILE B 130      50.306  29.297 -17.755   70   0.000 0 1.B   
ATOM   1160  CD1 ILE B 130      48.737  32.104 -17.827   70   0.000 0 1.B   
ATOM   1161  C   ILE B 130      52.621  29.486 -19.602   66   0.500 0 1.B   
ATOM   1162  O   ILE B 130      52.118  29.277 -20.714   31  -0.500 0 1.B   
ATOM   1163  N   LEU B 131      53.589  28.740 -19.089   30  -0.570 0 1.B   
ATOM   1165  CA  LEU B 131      54.030  27.496 -19.695   65   0.200 0 1.B   
ATOM   1166  CB  LEU B 131      55.521  27.295 -19.436   69   0.000 0 1.B   
ATOM   1167  CG  LEU B 131      56.235  26.099 -20.071   65   0.000 0 1.B   
ATOM   1168  CD1 LEU B 131      57.734  26.274 -19.914   70   0.000 0 1.B   
ATOM   1169  CD2 LEU B 131      55.783  24.781 -19.458   70   0.000 0 1.B   
ATOM   1170  C   LEU B 131      53.204  26.362 -19.097   66   0.500 0 1.B   
ATOM   1171  O   LEU B 131      53.202  26.168 -17.876   31  -0.500 0 1.B   
ATOM   1172  N   ARG B 132      52.515  25.612 -19.951   30  -0.570 0 1.B   
ATOM   1174  CA  ARG B 132      51.726  24.465 -19.528   65   0.200 0 1.B   
ATOM   1175  CB  ARG B 132      50.334  24.497 -20.151   69   0.000 0 1.B   
ATOM   1176  CG  ARG B 132      49.395  23.499 -19.523   69   0.070 0 1.B   
ATOM   1177  CD  ARG B 132      48.176  23.320 -20.381   69   0.310 0 1.B   
ATOM   1178  NE  ARG B 132      47.346  22.216 -19.913   30  -0.700 0 1.B   
ATOM   1180  CZ  ARG B 132      46.608  21.449 -20.707   66   0.640 0 1.B   
ATOM   1181  NH1 ARG B 132      46.592  21.654 -22.017   30  -0.800 0 1.B   
ATOM   1184  NH2 ARG B 132      45.884  20.465 -20.187   30  -0.800 0 1.B   
ATOM   1187  C   ARG B 132      52.436  23.183 -19.925   66   0.500 0 1.B   
ATOM   1188  O   ARG B 132      52.830  23.026 -21.086   31  -0.500 0 1.B   
ATOM   1189  N   GLN B 133      52.587  22.269 -18.966   30  -0.570 0 1.B   
ATOM   1191  CA  GLN B 133      53.313  21.023 -19.176   65   0.200 0 1.B   
ATOM   1192  CB  GLN B 133      54.584  20.988 -18.331   69   0.000 0 1.B   
ATOM   1193  CG  GLN B 133      55.393  19.712 -18.485   69   0.000 0 1.B   
ATOM   1194  CD  GLN B 133      55.283  18.799 -17.278   66   0.500 0 1.B   
ATOM   1195  OE1 GLN B 133      55.380  19.244 -16.137   31  -0.500 0 1.B   
ATOM   1196  NE2 GLN B 133      55.090  17.506 -17.530   30  -0.850 0 1.B   
ATOM   1199  C   GLN B 133      52.426  19.830 -18.844   66   0.500 0 1.B   
ATOM   1200  O   GLN B 133      51.857  19.752 -17.749   31  -0.500 0 1.B   
ATOM   1201  N   THR B 134      52.314  18.911 -19.797   30  -0.570 0 1.B   
ATOM   1203  CA  THR B 134      51.658  17.623 -19.626   65   0.200 0 1.B   
ATOM   1204  CB  THR B 134      50.319  17.566 -20.375   65   0.265 0 1.B   
ATOM   1205  OG1 THR B 134      50.549  17.747 -21.778   71  -0.700 0 1.B   
ATOM   1207  CG2 THR B 134      49.375  18.652 -19.873   70  -0.000 0 1.B   
ATOM   1208  C   THR B 134      52.613  16.552 -20.135   66   0.500 0 1.B   
ATOM   1209  O   THR B 134      53.756  16.839 -20.507   31  -0.500 0 1.B   
ATOM   1210  N   ASN B 135      52.141  15.310 -20.159   30  -0.570 0 1.B   
ATOM   1212  CA  ASN B 135      52.960  14.198 -20.616   65   0.200 0 1.B   
ATOM   1213  CB  ASN B 135      53.848  13.678 -19.478   69  -0.000 0 1.B   
ATOM   1214  CG  ASN B 135      53.040  13.168 -18.292   66   0.500 0 1.B   
ATOM   1215  OD1 ASN B 135      51.975  12.574 -18.457   31  -0.500 0 1.B   
ATOM   1216  ND2 ASN B 135      53.543  13.414 -17.086   30  -0.850 0 1.B   
ATOM   1219  C   ASN B 135      52.055  13.101 -21.172   66   0.500 0 1.B   
ATOM   1220  O   ASN B 135      50.829  13.236 -21.213   31  -0.500 0 1.B   
ATOM   1221  N   ASN B 136      52.681  12.007 -21.603   30  -0.570 0 1.B   
ATOM   1223  CA  ASN B 136      51.982  10.839 -22.121   65   0.200 0 1.B   
ATOM   1224  CB  ASN B 136      52.582  10.382 -23.448   69  -0.000 0 1.B   
ATOM   1225  CG  ASN B 136      53.980   9.814 -23.287   66   0.500 0 1.B   
ATOM   1226  OD1 ASN B 136      54.610   9.969 -22.239   31  -0.500 0 1.B   
ATOM   1227  ND2 ASN B 136      54.463   9.128 -24.319   30  -0.850 0 1.B   
ATOM   1230  C   ASN B 136      52.030   9.689 -21.121   66   0.500 0 1.B   
ATOM   1231  O   ASN B 136      52.029   8.517 -21.515   31  -0.500 0 1.B   
ATOM   1232  N   TYR B 137      52.057  10.001 -19.835   30  -0.570 0 1.B   
ATOM   1234  CA  TYR B 137      52.268   8.968 -18.829   65   0.200 0 1.B   
ATOM   1235  CB  TYR B 137      53.677   9.180 -18.252   69   0.000 0 1.B   
ATOM   1236  CG  TYR B 137      53.952   8.453 -16.955   67   0.000 0 1.B   
ATOM   1237  CD1 TYR B 137      54.241   7.096 -16.948   67   0.000 0 1.B   
ATOM   1238  CD2 TYR B 137      53.948   9.130 -15.739   67   0.000 0 1.B   
ATOM   1239  CE1 TYR B 137      54.506   6.430 -15.769   67   0.000 0 1.B   
ATOM   1240  CE2 TYR B 137      54.214   8.466 -14.552   67   0.000 0 1.B   
ATOM   1241  CZ  TYR B 137      54.488   7.117 -14.575   66   0.265 0 1.B   
ATOM   1242  OH  TYR B 137      54.756   6.454 -13.400   71  -0.700 0 1.B   
ATOM   1244  C   TYR B 137      51.255   8.982 -17.701   66   0.500 0 1.B   
ATOM   1245  O   TYR B 137      50.786   7.919 -17.291   31  -0.500 0 1.B   
ATOM   1246  N   ASN B 138      50.887  10.156 -17.208   30  -0.570 0 1.B   
ATOM   1248  CA  ASN B 138      49.895  10.288 -16.151   65   0.200 0 1.B   
ATOM   1249  CB  ASN B 138      50.581  10.317 -14.777   69  -0.000 0 1.B   
ATOM   1250  CG  ASN B 138      51.484  11.525 -14.596   66   0.500 0 1.B   
ATOM   1251  OD1 ASN B 138      51.555  12.402 -15.459   31  -0.500 0 1.B   
ATOM   1252  ND2 ASN B 138      52.200  11.563 -13.479   30  -0.850 0 1.B   
ATOM   1255  C   ASN B 138      49.062  11.523 -16.474   66   0.500 0 1.B   
ATOM   1256  O   ASN B 138      49.003  11.980 -17.621   31  -0.500 0 1.B   
ATOM   1257  N   SER B 139      48.413  12.078 -15.456   30  -0.570 0 1.B   
ATOM   1259  CA  SER B 139      47.520  13.212 -15.639   65   0.200 0 1.B   
ATOM   1260  CB  SER B 139      46.156  12.923 -15.004   69   0.265 0 1.B   
ATOM   1261  OG  SER B 139      46.271  12.634 -13.628   71  -0.700 0 1.B   
ATOM   1263  C   SER B 139      48.124  14.501 -15.089   66   0.500 0 1.B   
ATOM   1264  O   SER B 139      47.397  15.470 -14.845   31  -0.500 0 1.B   
ATOM   1265  N   ASP B 140      49.443  14.525 -14.883   30  -0.570 0 1.B   
ATOM   1267  CA  ASP B 140      50.131  15.774 -14.575   65   0.200 0 1.B   
ATOM   1268  CB  ASP B 140      51.648  15.577 -14.629   69  -0.100 0 1.B   
ATOM   1269  CG  ASP B 140      52.191  14.848 -13.416   66   0.700 0 1.B   
ATOM   1270  OD1 ASP B 140      51.428  14.623 -12.452   31  -0.800 0 1.B   
ATOM   1271  OD2 ASP B 140      53.391  14.490 -13.431   31  -0.800 0 1.B   
ATOM   1272  C   ASP B 140      49.717  16.861 -15.559   66   0.500 0 1.B   
ATOM   1273  O   ASP B 140      49.714  16.653 -16.776   31  -0.500 0 1.B   
ATOM   1274  N   ASP B 141      49.369  18.025 -15.015   30  -0.570 0 1.B   
ATOM   1276  CA  ASP B 141      48.921  19.176 -15.800   65   0.200 0 1.B   
ATOM   1277  CB  ASP B 141      47.418  19.143 -16.048   69  -0.100 0 1.B   
ATOM   1278  CG  ASP B 141      46.960  20.210 -17.028   66   0.700 0 1.B   
ATOM   1279  OD1 ASP B 141      47.735  21.155 -17.285   31  -0.800 0 1.B   
ATOM   1280  OD2 ASP B 141      45.819  20.111 -17.532   31  -0.800 0 1.B   
ATOM   1281  C   ASP B 141      49.343  20.408 -15.000   66   0.500 0 1.B   
ATOM   1282  O   ASP B 141      48.595  20.898 -14.152   31  -0.500 0 1.B   
ATOM   1283  N   PHE B 142      50.552  20.892 -15.273   30  -0.570 0 1.B   
ATOM   1285  CA  PHE B 142      51.187  21.891 -14.428   65   0.200 0 1.B   
ATOM   1286  CB  PHE B 142      52.567  21.416 -13.963   69   0.000 0 1.B   
ATOM   1287  CG  PHE B 142      52.538  20.144 -13.164   67   0.000 0 1.B   
ATOM   1288  CD1 PHE B 142      51.645  19.985 -12.116   67   0.000 0 1.B   
ATOM   1289  CD2 PHE B 142      53.408  19.108 -13.464   67   0.000 0 1.B   
ATOM   1290  CE1 PHE B 142      51.618  18.814 -11.381   67   0.000 0 1.B   
ATOM   1291  CE2 PHE B 142      53.389  17.933 -12.734   67   0.000 0 1.B   
ATOM   1292  CZ  PHE B 142      52.491  17.786 -11.688   67   0.000 0 1.B   
ATOM   1293  C   PHE B 142      51.339  23.214 -15.163   66   0.500 0 1.B   
ATOM   1294  O   PHE B 142      51.460  23.260 -16.392   31  -0.500 0 1.B   
ATOM   1295  N   GLN B 143      51.346  24.290 -14.384   30  -0.570 0 1.B   
ATOM   1297  CA  GLN B 143      51.597  25.631 -14.881   65   0.200 0 1.B   
ATOM   1298  CB  GLN B 143      50.496  26.599 -14.452   69   0.000 0 1.B   
ATOM   1299  CG  GLN B 143      49.188  26.388 -15.158   69   0.000 0 1.B   
ATOM   1300  CD  GLN B 143      48.338  27.638 -15.170   66   0.500 0 1.B   
ATOM   1301  OE1 GLN B 143      48.513  28.532 -14.336   31  -0.500 0 1.B   
ATOM   1302  NE2 GLN B 143      47.423  27.719 -16.128   30  -0.850 0 1.B   
ATOM   1305  C   GLN B 143      52.936  26.110 -14.356   66   0.500 0 1.B   
ATOM   1306  O   GLN B 143      53.193  26.053 -13.149   31  -0.500 0 1.B   
ATOM   1307  N   PHE B 144      53.789  26.546 -15.269   30  -0.570 0 1.B   
ATOM   1309  CA  PHE B 144      55.028  27.232 -14.940   65   0.200 0 1.B   
ATOM   1310  CB  PHE B 144      56.207  26.592 -15.676   69   0.000 0 1.B   
ATOM   1311  CG  PHE B 144      56.576  25.214 -15.171   67   0.000 0 1.B   
ATOM   1312  CD1 PHE B 144      55.753  24.121 -15.411   67   0.000 0 1.B   
ATOM   1313  CD2 PHE B 144      57.770  25.008 -14.499   67   0.000 0 1.B   
ATOM   1314  CE1 PHE B 144      56.104  22.854 -14.961   67   0.000 0 1.B   
ATOM   1315  CE2 PHE B 144      58.126  23.747 -14.048   67   0.000 0 1.B   
ATOM   1316  CZ  PHE B 144      57.293  22.669 -14.279   67   0.000 0 1.B   
ATOM   1317  C   PHE B 144      54.820  28.687 -15.356   66   0.500 0 1.B   
ATOM   1318  O   PHE B 144      54.819  28.997 -16.555   31  -0.500 0 1.B   
ATOM   1319  N   VAL B 145      54.652  29.579 -14.380   30  -0.570 0 1.B   
ATOM   1321  CA  VAL B 145      54.310  30.971 -14.651   65   0.200 0 1.B   
ATOM   1322  CB  VAL B 145      53.258  31.505 -13.666   65   0.000 0 1.B   
ATOM   1323  CG1 VAL B 145      52.880  32.927 -14.036   70   0.000 0 1.B   
ATOM   1324  CG2 VAL B 145      52.016  30.623 -13.670   70  -0.000 0 1.B   
ATOM   1325  C   VAL B 145      55.579  31.809 -14.594   66   0.500 0 1.B   
ATOM   1326  O   VAL B 145      56.246  31.882 -13.554   31  -0.500 0 1.B   
ATOM   1327  N   TRP B 146      55.916  32.442 -15.713   30  -0.570 0 1.B   
ATOM   1329  CA  TRP B 146      57.128  33.240 -15.830   65   0.200 0 1.B   
ATOM   1330  CB  TRP B 146      57.897  32.851 -17.089   69   0.000 0 1.B   
ATOM   1331  CG  TRP B 146      58.212  31.390 -17.161   68  -0.055 0 1.B   
ATOM   1332  CD1 TRP B 146      57.562  30.448 -17.904   67   0.130 0 1.B   
ATOM   1333  CD2 TRP B 146      59.252  30.701 -16.460   68  -0.055 0 1.B   
ATOM   1334  NE1 TRP B 146      58.135  29.215 -17.710   30  -0.570 0 1.B   
ATOM   1336  CE2 TRP B 146      59.175  29.342 -16.830   68   0.130 0 1.B   
ATOM   1337  CE3 TRP B 146      60.241  31.099 -15.559   67   0.000 0 1.B   
ATOM   1338  CZ2 TRP B 146      60.048  28.384 -16.328   67   0.000 0 1.B   
ATOM   1339  CZ3 TRP B 146      61.108  30.145 -15.062   67   0.000 0 1.B   
ATOM   1340  CH2 TRP B 146      61.006  28.803 -15.448   67   0.000 0 1.B   
ATOM   1341  C   TRP B 146      56.732  34.709 -15.855   66   0.500 0 1.B   
ATOM   1342  O   TRP B 146      56.089  35.170 -16.806   31  -0.500 0 1.B   
ATOM   1343  N   ASN B 147      57.105  35.436 -14.805   30  -0.570 0 1.B   
ATOM   1345  CA  ASN B 147      56.895  36.877 -14.733   65   0.200 0 1.B   
ATOM   1346  CB  ASN B 147      56.550  37.282 -13.302   69  -0.000 0 1.B   
ATOM   1347  CG  ASN B 147      55.303  36.580 -12.791   66   0.500 0 1.B   
ATOM   1348  OD1 ASN B 147      54.231  36.684 -13.384   31  -0.500 0 1.B   
ATOM   1349  ND2 ASN B 147      55.446  35.839 -11.705   30  -0.850 0 1.B   
ATOM   1352  C   ASN B 147      58.166  37.557 -15.236   66   0.500 0 1.B   
ATOM   1353  O   ASN B 147      59.217  37.478 -14.591   31  -0.500 0 1.B   
ATOM   1354  N   ILE B 148      58.068  38.209 -16.393   30  -0.570 0 1.B   
ATOM   1356  CA  ILE B 148      59.232  38.747 -17.087   65   0.200 0 1.B   
ATOM   1357  CB  ILE B 148      59.082  38.614 -18.609   65   0.000 0 1.B   
ATOM   1358  CG1 ILE B 148      58.673  37.189 -18.998   69   0.000 0 1.B   
ATOM   1359  CG2 ILE B 148      60.377  39.029 -19.301   70   0.000 0 1.B   
ATOM   1360  CD1 ILE B 148      59.612  36.105 -18.504   70   0.000 0 1.B   
ATOM   1361  C   ILE B 148      59.426  40.205 -16.690   66   0.500 0 1.B   
ATOM   1362  O   ILE B 148      58.512  41.024 -16.830   31  -0.500 0 1.B   
ATOM   1363  N   TYR B 149      60.620  40.526 -16.193   30  -0.570 0 1.B   
ATOM   1365  CA  TYR B 149      60.973  41.866 -15.741   65   0.200 0 1.B   
ATOM   1366  CB  TYR B 149      61.346  41.864 -14.259   69   0.000 0 1.B   
ATOM   1367  CG  TYR B 149      60.190  41.642 -13.317   67   0.000 0 1.B   
ATOM   1368  CD1 TYR B 149      59.696  40.366 -13.076   67   0.000 0 1.B   
ATOM   1369  CD2 TYR B 149      59.631  42.702 -12.620   67   0.000 0 1.B   
ATOM   1370  CE1 TYR B 149      58.642  40.163 -12.199   67   0.000 0 1.B   
ATOM   1371  CE2 TYR B 149      58.585  42.507 -11.743   67   0.000 0 1.B   
ATOM   1372  CZ  TYR B 149      58.095  41.235 -11.535   66   0.265 0 1.B   
ATOM   1373  OH  TYR B 149      57.056  41.030 -10.654   71  -0.700 0 1.B   
ATOM   1375  C   TYR B 149      62.155  42.397 -16.538   66   0.500 0 1.B   
ATOM   1376  O   TYR B 149      63.022  41.634 -16.980   31  -0.500 0 1.B   
ATOM   1377  N   ALA B 150      62.189  43.715 -16.701   30  -0.570 0 1.B   
ATOM   1379  CA  ALA B 150      63.354  44.387 -17.252   65   0.200 0 1.B   
ATOM   1380  CB  ALA B 150      62.992  45.791 -17.733   70   0.000 0 1.B   
ATOM   1381  C   ALA B 150      64.444  44.462 -16.192   66   0.500 0 1.B   
ATOM   1382  O   ALA B 150      64.212  44.952 -15.083   31  -0.500 0 1.B   
ATOM   1383  N   ASN B 151      65.631  43.959 -16.525   30  -0.570 0 1.B   
ATOM   1385  CA  ASN B 151      66.764  44.073 -15.617   65   0.200 0 1.B   
ATOM   1386  CB  ASN B 151      67.780  42.960 -15.885   69  -0.000 0 1.B   
ATOM   1387  CG  ASN B 151      68.745  42.755 -14.727   66   0.500 0 1.B   
ATOM   1388  OD1 ASN B 151      68.340  42.715 -13.564   31  -0.500 0 1.B   
ATOM   1389  ND2 ASN B 151      70.028  42.634 -15.040   30  -0.850 0 1.B   
ATOM   1392  C   ASN B 151      67.459  45.420 -15.746   66   0.500 0 1.B   
ATOM   1393  O   ASN B 151      68.177  45.825 -14.826   31  -0.500 0 1.B   
ATOM   1394  N   ASN B 152      67.252  46.116 -16.861   30  -0.570 0 1.B   
ATOM   1396  CA  ASN B 152      67.983  47.330 -17.200   65   0.200 0 1.B   
ATOM   1397  CB  ASN B 152      68.967  47.067 -18.349   69  -0.000 0 1.B   
ATOM   1398  CG  ASN B 152      68.299  46.399 -19.539   66   0.500 0 1.B   
ATOM   1399  OD1 ASN B 152      67.272  45.728 -19.396   31  -0.500 0 1.B   
ATOM   1400  ND2 ASN B 152      68.873  46.583 -20.722   30  -0.850 0 1.B   
ATOM   1403  C   ASN B 152      67.010  48.429 -17.604   66   0.500 0 1.B   
ATOM   1404  O   ASN B 152      65.896  48.162 -18.064   31  -0.500 0 1.B   
ATOM   1405  N   ASP B 153      67.449  49.676 -17.434   30  -0.570 0 1.B   
ATOM   1407  CA  ASP B 153      66.735  50.803 -18.021   65   0.200 0 1.B   
ATOM   1408  CB  ASP B 153      67.355  52.134 -17.586   69  -0.100 0 1.B   
ATOM   1409  CG  ASP B 153      67.031  52.499 -16.159   66   0.700 0 1.B   
ATOM   1410  OD1 ASP B 153      66.196  51.819 -15.534   31  -0.800 0 1.B   
ATOM   1411  OD2 ASP B 153      67.619  53.488 -15.658   31  -0.800 0 1.B   
ATOM   1412  C   ASP B 153      66.829  50.673 -19.533   66   0.500 0 1.B   
ATOM   1413  O   ASP B 153      67.923  50.501 -20.072   31  -0.500 0 1.B   
ATOM   1414  N   VAL B 154      65.695  50.747 -20.225   30  -0.570 0 1.B   
ATOM   1416  CA  VAL B 154      65.688  50.542 -21.666   65   0.200 0 1.B   
ATOM   1417  CB  VAL B 154      65.681  49.025 -21.995   65   0.000 0 1.B   
ATOM   1418  CG1 VAL B 154      64.295  48.404 -21.767   70   0.000 0 1.B   
ATOM   1419  CG2 VAL B 154      66.191  48.766 -23.404   70  -0.000 0 1.B   
ATOM   1420  C   VAL B 154      64.495  51.265 -22.273   66   0.500 0 1.B   
ATOM   1421  O   VAL B 154      63.508  51.549 -21.595   31  -0.500 0 1.B   
ATOM   1422  N   VAL B 155      64.587  51.555 -23.570   30  -0.570 0 1.B   
ATOM   1424  CA  VAL B 155      63.485  52.113 -24.343   65   0.200 0 1.B   
ATOM   1425  CB  VAL B 155      63.890  53.389 -25.098   65   0.000 0 1.B   
ATOM   1426  CG1 VAL B 155      62.737  53.868 -25.977   70   0.000 0 1.B   
ATOM   1427  CG2 VAL B 155      64.310  54.486 -24.130   70  -0.000 0 1.B   
ATOM   1428  C   VAL B 155      63.030  51.039 -25.315   66   0.500 0 1.B   
ATOM   1429  O   VAL B 155      63.834  50.523 -26.104   31  -0.500 0 1.B   
ATOM   1430  N   VAL B 156      61.749  50.699 -25.261   30  -0.570 0 1.B   
ATOM   1432  CA  VAL B 156      61.158  49.736 -26.183   65   0.200 0 1.B   
ATOM   1433  CB  VAL B 156      60.042  48.931 -25.513   65   0.000 0 1.B   
ATOM   1434  CG1 VAL B 156      59.297  48.101 -26.541   70   0.000 0 1.B   
ATOM   1435  CG2 VAL B 156      60.626  48.034 -24.432   70  -0.000 0 1.B   
ATOM   1436  C   VAL B 156      60.633  50.511 -27.388   66   0.500 0 1.B   
ATOM   1437  O   VAL B 156      59.754  51.369 -27.218   31  -0.500 0 1.B   
ATOM   1438  N   PRO B 157      61.136  50.256 -28.595   30  -0.570 0 1.B   
ATOM   1439  CA  PRO B 157      60.659  51.007 -29.760   65   0.285 0 1.B   
ATOM   1440  CB  PRO B 157      61.666  50.634 -30.852   69   0.000 0 1.B   
ATOM   1441  CG  PRO B 157      62.089  49.246 -30.497   69   0.000 0 1.B   
ATOM   1442  CD  PRO B 157      62.068  49.180 -28.982   69   0.285 0 1.B   
ATOM   1443  C   PRO B 157      59.240  50.601 -30.133   66   0.500 0 1.B   
ATOM   1444  O   PRO B 157      58.901  49.414 -30.163   31  -0.500 0 1.B   
ATOM   1445  N   THR B 158      58.403  51.602 -30.395   30  -0.570 0 1.B   
ATOM   1447  CA  THR B 158      57.020  51.393 -30.798   65   0.200 0 1.B   
ATOM   1448  CB  THR B 158      56.085  52.227 -29.920   65   0.265 0 1.B   
ATOM   1449  OG1 THR B 158      56.381  53.620 -30.100   71  -0.700 0 1.B   
ATOM   1451  CG2 THR B 158      56.253  51.859 -28.456   70  -0.000 0 1.B   
ATOM   1452  C   THR B 158      56.784  51.745 -32.260   66   0.500 0 1.B   
ATOM   1453  O   THR B 158      55.630  51.788 -32.696   31  -0.500 0 1.B   
ATOM   1454  N   GLY B 159      57.838  52.003 -33.027   30  -0.570 0 1.B   
ATOM   1456  CA  GLY B 159      57.656  52.466 -34.389    1   0.200 0 1.B   
ATOM   1457  C   GLY B 159      58.242  51.552 -35.449   66   0.500 0 1.B   
ATOM   1458  O   GLY B 159      58.713  50.449 -35.150   31  -0.500 0 1.B   
ATOM   1459  N   GLY B 160      58.198  52.009 -36.699   30  -0.570 0 1.B   
ATOM   1461  CA  GLY B 160      58.890  51.340 -37.784    1   0.200 0 1.B   
ATOM   1462  C   GLY B 160      60.366  51.661 -37.869   66   0.500 0 1.B   
ATOM   1463  O   GLY B 160      61.078  51.044 -38.666   31  -0.500 0 1.B   
ATOM   1464  N   CYS B 161      60.836  52.607 -37.057   30  -0.570 0 1.B   
ATOM   1466  CA  CYS B 161      62.162  53.196 -37.185   65   0.200 0 1.B   
ATOM   1467  CB  CYS B 161      62.089  54.563 -37.898   69   0.300 0 1.B   
ATOM   1468  SG  CYS B 161      61.228  54.540 -39.519   82  -0.300 0 1.B   
ATOM   1469  C   CYS B 161      62.758  53.349 -35.791   66   0.500 0 1.B   
ATOM   1470  O   CYS B 161      62.029  53.489 -34.804   31  -0.500 0 1.B   
ATOM   1471  N   ASP B 162      64.088  53.306 -35.713   30  -0.570 0 1.B   
ATOM   1473  CA  ASP B 162      64.788  53.417 -34.440   65   0.200 0 1.B   
ATOM   1474  CB  ASP B 162      65.224  52.035 -33.929   69  -0.100 0 1.B   
ATOM   1475  CG  ASP B 162      65.293  51.967 -32.417   66   0.700 0 1.B   
ATOM   1476  OD1 ASP B 162      65.100  53.015 -31.762   31  -0.800 0 1.B   
ATOM   1477  OD2 ASP B 162      65.535  50.865 -31.885   31  -0.800 0 1.B   
ATOM   1478  C   ASP B 162      65.985  54.350 -34.599   66   0.500 0 1.B   
ATOM   1479  O   ASP B 162      66.430  54.643 -35.713   31  -0.500 0 1.B   
ATOM   1480  N   VAL B 163      66.503  54.816 -33.464   30  -0.570 0 1.B   
ATOM   1482  CA  VAL B 163      67.527  55.853 -33.440   65   0.200 0 1.B   
ATOM   1483  CB  VAL B 163      67.026  57.133 -32.748   65   0.000 0 1.B   
ATOM   1484  CG1 VAL B 163      65.963  57.814 -33.596   70   0.000 0 1.B   
ATOM   1485  CG2 VAL B 163      66.480  56.808 -31.363   70  -0.000 0 1.B   
ATOM   1486  C   VAL B 163      68.784  55.332 -32.750   66   0.500 0 1.B   
ATOM   1487  O   VAL B 163      68.743  54.411 -31.931   31  -0.500 0 1.B   
ATOM   1488  N   SER B 164      69.920  55.946 -33.099   30  -0.570 0 1.B   
ATOM   1490  CA  SER B 164      71.194  55.561 -32.507   65   0.200 0 1.B   
ATOM   1491  CB  SER B 164      72.341  56.305 -33.184   69   0.265 0 1.B   
ATOM   1492  OG  SER B 164      72.131  57.705 -33.144   71  -0.700 0 1.B   
ATOM   1494  C   SER B 164      71.221  55.828 -31.009   66   0.500 0 1.B   
ATOM   1495  O   SER B 164      71.954  55.156 -30.272   31  -0.500 0 1.B   
ATOM   1496  N   ALA B 165      70.439  56.800 -30.541   30  -0.570 0 1.B   
ATOM   1498  CA  ALA B 165      70.367  57.115 -29.122   65   0.200 0 1.B   
ATOM   1499  CB  ALA B 165      71.597  57.900 -28.650   70   0.000 0 1.B   
ATOM   1500  C   ALA B 165      69.103  57.919 -28.858   66   0.500 0 1.B   
ATOM   1501  O   ALA B 165      68.649  58.687 -29.709   31  -0.500 0 1.B   
ATOM   1502  N   ARG B 166      68.537  57.720 -27.668   30  -0.570 0 1.B   
ATOM   1504  CA  ARG B 166      67.311  58.389 -27.254   65   0.200 0 1.B   
ATOM   1505  CB  ARG B 166      66.427  57.418 -26.461   69   0.000 0 1.B   
ATOM   1506  CG  ARG B 166      65.946  56.235 -27.269   69   0.070 0 1.B   
ATOM   1507  CD  ARG B 166      64.679  56.574 -28.009   69   0.310 0 1.B   
ATOM   1508  NE  ARG B 166      64.322  55.553 -28.984   30  -0.700 0 1.B   
ATOM   1510  CZ  ARG B 166      63.244  55.611 -29.757   66   0.640 0 1.B   
ATOM   1511  NH1 ARG B 166      62.408  56.637 -29.665   30  -0.800 0 1.B   
ATOM   1514  NH2 ARG B 166      62.998  54.638 -30.621   30  -0.800 0 1.B   
ATOM   1517  C   ARG B 166      67.577  59.607 -26.386   66   0.500 0 1.B   
ATOM   1518  O   ARG B 166      66.722  60.497 -26.297   31  -0.500 0 1.B   
ATOM   1519  N   ASP B 167      68.757  59.670 -25.776   30  -0.570 0 1.B   
ATOM   1521  CA  ASP B 167      69.137  60.726 -24.845   65   0.200 0 1.B   
ATOM   1522  CB  ASP B 167      69.090  60.196 -23.412   69  -0.100 0 1.B   
ATOM   1523  CG  ASP B 167      69.094  61.298 -22.371   66   0.700 0 1.B   
ATOM   1524  OD1 ASP B 167      69.268  62.474 -22.749   31  -0.800 0 1.B   
ATOM   1525  OD2 ASP B 167      68.922  60.985 -21.169   31  -0.800 0 1.B   
ATOM   1526  C   ASP B 167      70.541  61.147 -25.265   66   0.500 0 1.B   
ATOM   1527  O   ASP B 167      71.514  60.450 -24.969   31  -0.500 0 1.B   
ATOM   1528  N   VAL B 168      70.654  62.290 -25.942   30  -0.570 0 1.B   
ATOM   1530  CA  VAL B 168      71.930  62.766 -26.468   65   0.200 0 1.B   
ATOM   1531  CB  VAL B 168      71.854  63.082 -27.976   65   0.000 0 1.B   
ATOM   1532  CG1 VAL B 168      73.211  63.567 -28.480   70   0.000 0 1.B   
ATOM   1533  CG2 VAL B 168      71.400  61.868 -28.764   70  -0.000 0 1.B   
ATOM   1534  C   VAL B 168      72.352  63.999 -25.688   66   0.500 0 1.B   
ATOM   1535  O   VAL B 168      71.540  64.895 -25.426   31  -0.500 0 1.B   
ATOM   1536  N   THR B 169      73.628  64.038 -25.318   30  -0.570 0 1.B   
ATOM   1538  CA  THR B 169      74.220  65.185 -24.645   65   0.200 0 1.B   
ATOM   1539  CB  THR B 169      74.588  64.845 -23.196   65   0.265 0 1.B   
ATOM   1540  OG1 THR B 169      73.397  64.566 -22.449   71  -0.700 0 1.B   
ATOM   1542  CG2 THR B 169      75.321  65.999 -22.542   70  -0.000 0 1.B   
ATOM   1543  C   THR B 169      75.452  65.616 -25.429   66   0.500 0 1.B   
ATOM   1544  O   THR B 169      76.318  64.789 -25.735   31  -0.500 0 1.B   
ATOM   1545  N   VAL B 170      75.524  66.907 -25.759   30  -0.570 0 1.B   
ATOM   1547  CA  VAL B 170      76.678  67.478 -26.440   65   0.200 0 1.B   
ATOM   1548  CB  VAL B 170      76.387  67.884 -27.902   65   0.000 0 1.B   
ATOM   1549  CG1 VAL B 170      76.077  66.665 -28.750   70   0.000 0 1.B   
ATOM   1550  CG2 VAL B 170      75.265  68.918 -27.967   70  -0.000 0 1.B   
ATOM   1551  C   VAL B 170      77.168  68.688 -25.660   66   0.500 0 1.B   
ATOM   1552  O   VAL B 170      76.423  69.326 -24.911   31  -0.500 0 1.B   
ATOM   1553  N   THR B 171      78.451  68.988 -25.845   30  -0.570 0 1.B   
ATOM   1555  CA  THR B 171      79.115  70.110 -25.197   65   0.200 0 1.B   
ATOM   1556  CB  THR B 171      80.269  69.613 -24.323   65   0.265 0 1.B   
ATOM   1557  OG1 THR B 171      79.797  68.591 -23.437   71  -0.700 0 1.B   
ATOM   1559  CG2 THR B 171      80.863  70.749 -23.517   70  -0.000 0 1.B   
ATOM   1560  C   THR B 171      79.627  71.065 -26.266   66   0.500 0 1.B   
ATOM   1561  O   THR B 171      80.453  70.683 -27.101   31  -0.500 0 1.B   
ATOM   1562  N   LEU B 172      79.129  72.297 -26.248   30  -0.570 0 1.B   
ATOM   1564  CA  LEU B 172      79.636  73.315 -27.151   65   0.200 0 1.B   
ATOM   1565  CB  LEU B 172      78.715  74.532 -27.169   69   0.000 0 1.B   
ATOM   1566  CG  LEU B 172      77.363  74.358 -27.862   65   0.000 0 1.B   
ATOM   1567  CD1 LEU B 172      76.328  75.312 -27.290   70   0.000 0 1.B   
ATOM   1568  CD2 LEU B 172      77.514  74.577 -29.353   70   0.000 0 1.B   
ATOM   1569  C   LEU B 172      81.035  73.752 -26.727   66   0.500 0 1.B   
ATOM   1570  O   LEU B 172      81.388  73.663 -25.549   31  -0.500 0 1.B   
ATOM   1571  N   PRO B 173      81.851  74.235 -27.667   30  -0.570 0 1.B   
ATOM   1572  CA  PRO B 173      82.988  75.072 -27.268   65   0.285 0 1.B   
ATOM   1573  CB  PRO B 173      83.628  75.504 -28.598   69   0.000 0 1.B   
ATOM   1574  CG  PRO B 173      82.926  74.751 -29.676   69   0.000 0 1.B   
ATOM   1575  CD  PRO B 173      81.638  74.229 -29.125   69   0.285 0 1.B   
ATOM   1576  C   PRO B 173      82.459  76.266 -26.487   66   0.500 0 1.B   
ATOM   1577  O   PRO B 173      81.267  76.583 -26.527   31  -0.500 0 1.B   
ATOM   1578  N   ASP B 174      83.351  76.935 -25.768   30  -0.570 0 1.B   
ATOM   1580  CA  ASP B 174      82.934  78.148 -25.080   65   0.200 0 1.B   
ATOM   1581  CB  ASP B 174      84.071  78.711 -24.226   69  -0.100 0 1.B   
ATOM   1582  CG  ASP B 174      84.340  77.872 -22.988   66   0.700 0 1.B   
ATOM   1583  OD1 ASP B 174      83.531  76.956 -22.710   31  -0.800 0 1.B   
ATOM   1584  OD2 ASP B 174      85.341  78.137 -22.287   31  -0.800 0 1.B   
ATOM   1585  C   ASP B 174      82.460  79.180 -26.100   66   0.500 0 1.B   
ATOM   1586  O   ASP B 174      82.953  79.244 -27.230   31  -0.500 0 1.B   
ATOM   1587  N   TYR B 175      81.485  79.982 -25.691   30  -0.570 0 1.B   
ATOM   1589  CA  TYR B 175      80.856  80.928 -26.594   65   0.200 0 1.B   
ATOM   1590  CB  TYR B 175      79.844  81.777 -25.827   69   0.000 0 1.B   
ATOM   1591  CG  TYR B 175      79.284  82.933 -26.624   67   0.000 0 1.B   
ATOM   1592  CD1 TYR B 175      79.923  84.165 -26.641   67   0.000 0 1.B   
ATOM   1593  CD2 TYR B 175      78.116  82.788 -27.360   67   0.000 0 1.B   
ATOM   1594  CE1 TYR B 175      79.417  85.224 -27.375   67   0.000 0 1.B   
ATOM   1595  CE2 TYR B 175      77.599  83.838 -28.094   67   0.000 0 1.B   
ATOM   1596  CZ  TYR B 175      78.250  85.053 -28.097   66   0.265 0 1.B   
ATOM   1597  OH  TYR B 175      77.730  86.091 -28.833   71  -0.700 0 1.B   
ATOM   1599  C   TYR B 175      81.906  81.825 -27.255   66   0.500 0 1.B   
ATOM   1600  O   TYR B 175      82.801  82.334 -26.564   31  -0.500 0 1.B   
ATOM   1601  N   PRO B 176      81.835  82.052 -28.586   30  -0.570 0 1.B   
ATOM   1602  CA  PRO B 176      80.880  81.489 -29.543   65   0.285 0 1.B   
ATOM   1603  CB  PRO B 176      80.727  82.612 -30.567   69   0.000 0 1.B   
ATOM   1604  CG  PRO B 176      82.095  83.238 -30.614   69   0.000 0 1.B   
ATOM   1605  CD  PRO B 176      82.759  82.982 -29.258   69   0.285 0 1.B   
ATOM   1606  C   PRO B 176      81.445  80.227 -30.182   66   0.500 0 1.B   
ATOM   1607  O   PRO B 176      82.654  80.008 -30.099   31  -0.500 0 1.B   
ATOM   1608  N   GLY B 177      80.606  79.421 -30.812   30  -0.570 0 1.B   
ATOM   1610  CA  GLY B 177      81.055  78.131 -31.296    1   0.200 0 1.B   
ATOM   1611  C   GLY B 177      79.890  77.229 -31.626   66   0.500 0 1.B   
ATOM   1612  O   GLY B 177      78.732  77.521 -31.323   31  -0.500 0 1.B   
ATOM   1613  N   SER B 178      80.228  76.103 -32.251   30  -0.570 0 1.B   
ATOM   1615  CA  SER B 178      79.251  75.098 -32.628   65   0.200 0 1.B   
ATOM   1616  CB  SER B 178      78.831  75.259 -34.093   69   0.265 0 1.B   
ATOM   1617  OG  SER B 178      79.892  74.886 -34.957   71  -0.700 0 1.B   
ATOM   1619  C   SER B 178      79.841  73.714 -32.383   66   0.500 0 1.B   
ATOM   1620  O   SER B 178      81.050  73.551 -32.194   31  -0.500 0 1.B   
ATOM   1621  N   VAL B 179      78.970  72.709 -32.395   30  -0.570 0 1.B   
ATOM   1623  CA  VAL B 179      79.389  71.324 -32.202   65   0.200 0 1.B   
ATOM   1624  CB  VAL B 179      79.491  70.967 -30.710   65   0.000 0 1.B   
ATOM   1625  CG1 VAL B 179      78.114  70.993 -30.049   70   0.000 0 1.B   
ATOM   1626  CG2 VAL B 179      80.147  69.599 -30.535   70  -0.000 0 1.B   
ATOM   1627  C   VAL B 179      78.404  70.409 -32.921   66   0.500 0 1.B   
ATOM   1628  O   VAL B 179      77.186  70.622 -32.828   31  -0.500 0 1.B   
ATOM   1629  N   PRO B 180      78.868  69.398 -33.656   30  -0.570 0 1.B   
ATOM   1630  CA  PRO B 180      77.924  68.474 -34.297   65   0.285 0 1.B   
ATOM   1631  CB  PRO B 180      78.817  67.581 -35.169   69   0.000 0 1.B   
ATOM   1632  CG  PRO B 180      80.192  68.179 -35.127   69   0.000 0 1.B   
ATOM   1633  CD  PRO B 180      80.268  69.002 -33.887   69   0.285 0 1.B   
ATOM   1634  C   PRO B 180      77.175  67.654 -33.258   66   0.500 0 1.B   
ATOM   1635  O   PRO B 180      77.691  67.366 -32.175   31  -0.500 0 1.B   
ATOM   1636  N   ILE B 181      75.943  67.287 -33.595   30  -0.570 0 1.B   
ATOM   1638  CA  ILE B 181      75.120  66.431 -32.748   65   0.200 0 1.B   
ATOM   1639  CB  ILE B 181      73.705  66.992 -32.568   65   0.000 0 1.B   
ATOM   1640  CG1 ILE B 181      73.752  68.306 -31.788   69   0.000 0 1.B   
ATOM   1641  CG2 ILE B 181      72.832  65.976 -31.839   70   0.000 0 1.B   
ATOM   1642  CD1 ILE B 181      72.493  69.127 -31.917   70   0.000 0 1.B   
ATOM   1643  C   ILE B 181      75.081  65.042 -33.382   66   0.500 0 1.B   
ATOM   1644  O   ILE B 181      74.468  64.866 -34.447   31  -0.500 0 1.B   
ATOM   1645  N   PRO B 182      75.708  64.029 -32.775   30  -0.570 0 1.B   
ATOM   1646  CA  PRO B 182      75.606  62.667 -33.320   65   0.285 0 1.B   
ATOM   1647  CB  PRO B 182      76.682  61.894 -32.546   69   0.000 0 1.B   
ATOM   1648  CG  PRO B 182      76.912  62.688 -31.297   69   0.000 0 1.B   
ATOM   1649  CD  PRO B 182      76.656  64.113 -31.648   69   0.285 0 1.B   
ATOM   1650  C   PRO B 182      74.227  62.057 -33.115   66   0.500 0 1.B   
ATOM   1651  O   PRO B 182      73.828  61.786 -31.978   31  -0.500 0 1.B   
ATOM   1652  N   LEU B 183      73.487  61.853 -34.204   30  -0.570 0 1.B   
ATOM   1654  CA  LEU B 183      72.176  61.211 -34.128   65   0.200 0 1.B   
ATOM   1655  CB  LEU B 183      71.119  62.193 -33.615   69   0.000 0 1.B   
ATOM   1656  CG  LEU B 183      69.682  61.677 -33.497   65   0.000 0 1.B   
ATOM   1657  CD1 LEU B 183      69.579  60.545 -32.482   70   0.000 0 1.B   
ATOM   1658  CD2 LEU B 183      68.751  62.817 -33.110   70   0.000 0 1.B   
ATOM   1659  C   LEU B 183      71.805  60.686 -35.506   66   0.500 0 1.B   
ATOM   1660  O   LEU B 183      71.733  61.463 -36.466   31  -0.500 0 1.B   
ATOM   1661  N   THR B 184      71.562  59.382 -35.601   30  -0.570 0 1.B   
ATOM   1663  CA  THR B 184      71.142  58.747 -36.841   65   0.200 0 1.B   
ATOM   1664  CB  THR B 184      72.179  57.752 -37.384   65   0.265 0 1.B   
ATOM   1665  OG1 THR B 184      72.245  56.609 -36.522   71  -0.700 0 1.B   
ATOM   1667  CG2 THR B 184      73.552  58.390 -37.495   70  -0.000 0 1.B   
ATOM   1668  C   THR B 184      69.839  57.999 -36.598   66   0.500 0 1.B   
ATOM   1669  O   THR B 184      69.458  57.721 -35.457   31  -0.500 0 1.B   
ATOM   1670  N   VAL B 185      69.149  57.703 -37.692   30  -0.570 0 1.B   
ATOM   1672  CA  VAL B 185      67.896  56.966 -37.665   65   0.200 0 1.B   
ATOM   1673  CB  VAL B 185      66.680  57.917 -37.779   65   0.000 0 1.B   
ATOM   1674  CG1 VAL B 185      66.702  58.661 -39.111   70   0.000 0 1.B   
ATOM   1675  CG2 VAL B 185      65.378  57.147 -37.613   70  -0.000 0 1.B   
ATOM   1676  C   VAL B 185      67.917  55.954 -38.802   66   0.500 0 1.B   
ATOM   1677  O   VAL B 185      68.527  56.184 -39.853   31  -0.500 0 1.B   
ATOM   1678  N   TYR B 186      67.242  54.826 -38.586   30  -0.570 0 1.B   
ATOM   1680  CA  TYR B 186      67.051  53.825 -39.624   65   0.200 0 1.B   
ATOM   1681  CB  TYR B 186      68.157  52.755 -39.597   69   0.000 0 1.B   
ATOM   1682  CG  TYR B 186      67.970  51.681 -38.548   67   0.000 0 1.B   
ATOM   1683  CD1 TYR B 186      68.429  51.856 -37.247   67   0.000 0 1.B   
ATOM   1684  CD2 TYR B 186      67.323  50.491 -38.858   67   0.000 0 1.B   
ATOM   1685  CE1 TYR B 186      68.256  50.867 -36.288   67   0.000 0 1.B   
ATOM   1686  CE2 TYR B 186      67.144  49.503 -37.906   67   0.000 0 1.B   
ATOM   1687  CZ  TYR B 186      67.612  49.693 -36.625   66   0.265 0 1.B   
ATOM   1688  OH  TYR B 186      67.433  48.707 -35.683   71  -0.700 0 1.B   
ATOM   1690  C   TYR B 186      65.681  53.185 -39.437   66   0.500 0 1.B   
ATOM   1691  O   TYR B 186      65.072  53.283 -38.370   31  -0.500 0 1.B   
ATOM   1692  N   CYS B 187      65.187  52.540 -40.492   30  -0.570 0 1.B   
ATOM   1694  CA  CYS B 187      63.903  51.857 -40.434   65   0.200 0 1.B   
ATOM   1695  CB  CYS B 187      62.838  52.582 -41.273   69   0.300 0 1.B   
ATOM   1696  SG  CYS B 187      62.698  54.353 -40.927   82  -0.300 0 1.B   
ATOM   1697  C   CYS B 187      64.036  50.420 -40.915   66   0.500 0 1.B   
ATOM   1698  O   CYS B 187      64.905  50.095 -41.731   31  -0.500 0 1.B   
ATOM   1699  N   ALA B 188      63.152  49.560 -40.398   30  -0.570 0 1.B   
ATOM   1701  CA  ALA B 188      63.183  48.141 -40.748   65   0.200 0 1.B   
ATOM   1702  CB  ALA B 188      62.098  47.399 -39.972   70   0.000 0 1.B   
ATOM   1703  C   ALA B 188      62.986  47.944 -42.241   66   0.500 0 1.B   
ATOM   1704  O   ALA B 188      63.639  47.094 -42.858   31  -0.500 0 1.B   
ATOM   1705  N   LYS B 189      62.074  48.709 -42.827   30  -0.570 0 1.B   
ATOM   1707  CA  LYS B 189      61.879  48.761 -44.263   65   0.200 0 1.B   
ATOM   1708  CB  LYS B 189      60.607  48.016 -44.718   69   0.000 0 1.B   
ATOM   1709  CG  LYS B 189      59.308  48.799 -44.559   69   0.000 0 1.B   
ATOM   1710  CD  LYS B 189      58.132  48.021 -45.125   69   0.000 0 1.B   
ATOM   1711  CE  LYS B 189      56.846  48.834 -45.086   69   0.310 0 1.B   
ATOM   1712  NZ  LYS B 189      56.181  48.878 -43.760   30  -0.300 0 1.B   
ATOM   1716  C   LYS B 189      61.805  50.232 -44.643   66   0.500 0 1.B   
ATOM   1717  O   LYS B 189      61.635  51.100 -43.786   31  -0.500 0 1.B   
ATOM   1718  N   SER B 190      61.967  50.514 -45.931   30  -0.570 0 1.B   
ATOM   1720  CA  SER B 190      61.999  51.895 -46.394   65   0.200 0 1.B   
ATOM   1721  CB  SER B 190      62.107  51.920 -47.920   69   0.265 0 1.B   
ATOM   1722  OG  SER B 190      62.237  53.245 -48.402   71  -0.700 0 1.B   
ATOM   1724  C   SER B 190      60.758  52.659 -45.938   66   0.500 0 1.B   
ATOM   1725  O   SER B 190      59.629  52.180 -46.080   31  -0.500 0 1.B   
ATOM   1726  N   GLN B 191      60.977  53.854 -45.382   30  -0.570 0 1.B   
ATOM   1728  CA  GLN B 191      59.902  54.728 -44.927   65   0.200 0 1.B   
ATOM   1729  CB  GLN B 191      59.717  54.685 -43.400   69   0.000 0 1.B   
ATOM   1730  CG  GLN B 191      59.465  53.301 -42.802   69   0.000 0 1.B   
ATOM   1731  CD  GLN B 191      58.041  52.804 -43.008   66   0.500 0 1.B   
ATOM   1732  OE1 GLN B 191      57.162  53.550 -43.438   31  -0.500 0 1.B   
ATOM   1733  NE2 GLN B 191      57.804  51.539 -42.677   30  -0.850 0 1.B   
ATOM   1736  C   GLN B 191      60.209  56.162 -45.339   66   0.500 0 1.B   
ATOM   1737  O   GLN B 191      61.366  56.588 -45.312   31  -0.500 0 1.B   
ATOM   1738  N   ASN B 192      59.170  56.902 -45.718   30  -0.570 0 1.B   
ATOM   1740  CA  ASN B 192      59.292  58.335 -45.970   65   0.200 0 1.B   
ATOM   1741  CB  ASN B 192      58.180  58.823 -46.889   69  -0.000 0 1.B   
ATOM   1742  CG  ASN B 192      58.165  58.104 -48.217   66   0.500 0 1.B   
ATOM   1743  OD1 ASN B 192      59.215  57.749 -48.759   31  -0.500 0 1.B   
ATOM   1744  ND2 ASN B 192      56.968  57.888 -48.757   30  -0.850 0 1.B   
ATOM   1747  C   ASN B 192      59.231  59.053 -44.628   66   0.500 0 1.B   
ATOM   1748  O   ASN B 192      58.179  59.081 -43.983   31  -0.500 0 1.B   
ATOM   1749  N   LEU B 193      60.348  59.633 -44.198   30  -0.570 0 1.B   
ATOM   1751  CA  LEU B 193      60.511  60.066 -42.819   65   0.200 0 1.B   
ATOM   1752  CB  LEU B 193      61.619  59.253 -42.150   69   0.000 0 1.B   
ATOM   1753  CG  LEU B 193      61.552  59.079 -40.639   65   0.000 0 1.B   
ATOM   1754  CD1 LEU B 193      60.267  58.358 -40.236   70   0.000 0 1.B   
ATOM   1755  CD2 LEU B 193      62.769  58.299 -40.191   70   0.000 0 1.B   
ATOM   1756  C   LEU B 193      60.829  61.553 -42.732   66   0.500 0 1.B   
ATOM   1757  O   LEU B 193      61.546  62.100 -43.578   31  -0.500 0 1.B   
ATOM   1758  N   GLY B 194      60.284  62.195 -41.690   30  -0.570 0 1.B   
ATOM   1760  CA  GLY B 194      60.653  63.549 -41.337    1   0.200 0 1.B   
ATOM   1761  C   GLY B 194      60.751  63.675 -39.829   66   0.500 0 1.B   
ATOM   1762  O   GLY B 194      60.428  62.743 -39.092   31  -0.500 0 1.B   
ATOM   1763  N   TYR B 195      61.201  64.845 -39.378   30  -0.570 0 1.B   
ATOM   1765  CA  TYR B 195      61.262  65.111 -37.949   65   0.200 0 1.B   
ATOM   1766  CB  TYR B 195      62.621  64.720 -37.352   69   0.000 0 1.B   
ATOM   1767  CG  TYR B 195      63.761  65.603 -37.813   67   0.000 0 1.B   
ATOM   1768  CD1 TYR B 195      64.447  65.325 -38.987   67   0.000 0 1.B   
ATOM   1769  CD2 TYR B 195      64.144  66.720 -37.078   67   0.000 0 1.B   
ATOM   1770  CE1 TYR B 195      65.485  66.131 -39.417   67   0.000 0 1.B   
ATOM   1771  CE2 TYR B 195      65.179  67.533 -37.500   67   0.000 0 1.B   
ATOM   1772  CZ  TYR B 195      65.850  67.233 -38.669   66   0.265 0 1.B   
ATOM   1773  OH  TYR B 195      66.880  68.042 -39.093   71  -0.700 0 1.B   
ATOM   1775  C   TYR B 195      60.990  66.586 -37.695   66   0.500 0 1.B   
ATOM   1776  O   TYR B 195      61.120  67.427 -38.588   31  -0.500 0 1.B   
ATOM   1777  N   TYR B 196      60.617  66.890 -36.453   30  -0.570 0 1.B   
ATOM   1779  CA  TYR B 196      60.454  68.263 -36.006   65   0.200 0 1.B   
ATOM   1780  CB  TYR B 196      58.984  68.720 -36.087   69   0.000 0 1.B   
ATOM   1781  CG  TYR B 196      58.035  68.018 -35.135   67   0.000 0 1.B   
ATOM   1782  CD1 TYR B 196      57.846  68.482 -33.839   67   0.000 0 1.B   
ATOM   1783  CD2 TYR B 196      57.307  66.906 -35.543   67   0.000 0 1.B   
ATOM   1784  CE1 TYR B 196      56.971  67.849 -32.971   67   0.000 0 1.B   
ATOM   1785  CE2 TYR B 196      56.429  66.266 -34.681   67   0.000 0 1.B   
ATOM   1786  CZ  TYR B 196      56.267  66.741 -33.400   66   0.265 0 1.B   
ATOM   1787  OH  TYR B 196      55.394  66.108 -32.547   71  -0.700 0 1.B   
ATOM   1789  C   TYR B 196      60.977  68.395 -34.582   66   0.500 0 1.B   
ATOM   1790  O   TYR B 196      60.993  67.425 -33.817   31  -0.500 0 1.B   
ATOM   1791  N   LEU B 197      61.396  69.608 -34.233   30  -0.570 0 1.B   
ATOM   1793  CA  LEU B 197      61.953  69.909 -32.927   65   0.200 0 1.B   
ATOM   1794  CB  LEU B 197      63.104  70.912 -33.039   69   0.000 0 1.B   
ATOM   1795  CG  LEU B 197      64.244  70.568 -33.998   65   0.000 0 1.B   
ATOM   1796  CD1 LEU B 197      65.264  71.697 -34.008   70   0.000 0 1.B   
ATOM   1797  CD2 LEU B 197      64.899  69.258 -33.607   70   0.000 0 1.B   
ATOM   1798  C   LEU B 197      60.893  70.472 -31.990   66   0.500 0 1.B   
ATOM   1799  O   LEU B 197      59.909  71.080 -32.420   31  -0.500 0 1.B   
ATOM   1800  N   SER B 198      61.108  70.258 -30.694   30  -0.570 0 1.B   
ATOM   1802  CA  SER B 198      60.226  70.759 -29.653   65   0.200 0 1.B   
ATOM   1803  CB  SER B 198      59.397  69.628 -29.027   69   0.265 0 1.B   
ATOM   1804  OG  SER B 198      58.424  69.141 -29.933   71  -0.700 0 1.B   
ATOM   1806  C   SER B 198      61.067  71.432 -28.579   66   0.500 0 1.B   
ATOM   1807  O   SER B 198      62.204  71.030 -28.315   31  -0.500 0 1.B   
ATOM   1808  N   GLY B 199      60.496  72.449 -27.962   30  -0.570 0 1.B   
ATOM   1810  CA  GLY B 199      61.160  73.152 -26.881    1   0.200 0 1.B   
ATOM   1811  C   GLY B 199      60.647  74.574 -26.773   66   0.500 0 1.B   
ATOM   1812  O   GLY B 199      59.822  75.026 -27.562   31  -0.500 0 1.B   
ATOM   1813  N   THR B 200      61.159  75.272 -25.765   30  -0.570 0 1.B   
ATOM   1815  CA  THR B 200      60.779  76.652 -25.498   65   0.200 0 1.B   
ATOM   1816  CB  THR B 200      60.669  76.927 -23.999   65   0.265 0 1.B   
ATOM   1817  OG1 THR B 200      59.940  75.869 -23.376   71  -0.700 0 1.B   
ATOM   1819  CG2 THR B 200      59.915  78.227 -23.774   70  -0.000 0 1.B   
ATOM   1820  C   THR B 200      61.809  77.581 -26.117   66   0.500 0 1.B   
ATOM   1821  O   THR B 200      63.014  77.403 -25.904   31  -0.500 0 1.B   
ATOM   1822  N   THR B 201      61.334  78.567 -26.871   30  -0.570 0 1.B   
ATOM   1824  CA  THR B 201      62.201  79.457 -27.618   65   0.200 0 1.B   
ATOM   1825  CB  THR B 201      61.891  79.364 -29.113   65   0.265 0 1.B   
ATOM   1826  OG1 THR B 201      60.504  79.647 -29.328   71  -0.700 0 1.B   
ATOM   1828  CG2 THR B 201      62.209  77.965 -29.613   70  -0.000 0 1.B   
ATOM   1829  C   THR B 201      62.065  80.899 -27.145   66   0.500 0 1.B   
ATOM   1830  O   THR B 201      61.032  81.313 -26.610   31  -0.500 0 1.B   
ATOM   1831  N   ALA B 202      63.143  81.654 -27.354   30  -0.570 0 1.B   
ATOM   1833  CA  ALA B 202      63.310  83.002 -26.832   65   0.200 0 1.B   
ATOM   1834  CB  ALA B 202      64.742  83.171 -26.317   70   0.000 0 1.B   
ATOM   1835  C   ALA B 202      63.003  84.089 -27.853   66   0.500 0 1.B   
ATOM   1836  O   ALA B 202      62.854  85.252 -27.467   31  -0.500 0 1.B   
ATOM   1837  N   ASP B 203      62.912  83.743 -29.134   30  -0.570 0 1.B   
ATOM   1839  CA  ASP B 203      62.923  84.693 -30.237   65   0.200 0 1.B   
ATOM   1840  CB  ASP B 203      64.074  84.386 -31.198   69  -0.100 0 1.B   
ATOM   1841  CG  ASP B 203      63.968  82.992 -31.791   66   0.700 0 1.B   
ATOM   1842  OD1 ASP B 203      63.507  82.077 -31.070   31  -0.800 0 1.B   
ATOM   1843  OD2 ASP B 203      64.331  82.808 -32.972   31  -0.800 0 1.B   
ATOM   1844  C   ASP B 203      61.604  84.647 -31.002   66   0.500 0 1.B   
ATOM   1845  O   ASP B 203      60.852  83.667 -30.932   31  -0.500 0 1.B   
ATOM   1846  N   ALA B 204      61.321  85.730 -31.734   30  -0.570 0 1.B   
ATOM   1848  CA  ALA B 204      60.104  85.778 -32.537   65   0.200 0 1.B   
ATOM   1849  CB  ALA B 204      59.856  87.195 -33.056   70   0.000 0 1.B   
ATOM   1850  C   ALA B 204      60.151  84.812 -33.713   66   0.500 0 1.B   
ATOM   1851  O   ALA B 204      59.094  84.418 -34.216   31  -0.500 0 1.B   
ATOM   1852  N   GLY B 205      61.343  84.417 -34.156   30  -0.570 0 1.B   
ATOM   1854  CA  GLY B 205      61.489  83.370 -35.146    1   0.200 0 1.B   
ATOM   1855  C   GLY B 205      61.342  81.956 -34.627   66   0.500 0 1.B   
ATOM   1856  O   GLY B 205      61.471  81.012 -35.411   31  -0.500 0 1.B   
ATOM   1857  N   ASN B 206      61.092  81.767 -33.330   30  -0.570 0 1.B   
ATOM   1859  CA  ASN B 206      60.795  80.437 -32.792   65   0.200 0 1.B   
ATOM   1860  CB  ASN B 206      59.494  79.887 -33.386   69  -0.000 0 1.B   
ATOM   1861  CG  ASN B 206      58.786  78.922 -32.455   66   0.500 0 1.B   
ATOM   1862  OD1 ASN B 206      59.084  78.857 -31.264   31  -0.500 0 1.B   
ATOM   1863  ND2 ASN B 206      57.841  78.161 -32.999   30  -0.850 0 1.B   
ATOM   1866  C   ASN B 206      61.939  79.459 -33.052   66   0.500 0 1.B   
ATOM   1867  O   ASN B 206      61.718  78.274 -33.298   31  -0.500 0 1.B   
ATOM   1868  N   SER B 207      63.173  79.955 -32.997   30  -0.570 0 1.B   
ATOM   1870  CA  SER B 207      64.316  79.150 -33.395   65   0.200 0 1.B   
ATOM   1871  CB  SER B 207      64.750  79.526 -34.818   69   0.265 0 1.B   
ATOM   1872  OG  SER B 207      65.548  80.694 -34.812   71  -0.700 0 1.B   
ATOM   1874  C   SER B 207      65.522  79.234 -32.469   66   0.500 0 1.B   
ATOM   1875  O   SER B 207      66.538  78.594 -32.764   31  -0.500 0 1.B   
ATOM   1876  N   ILE B 208      65.462  79.989 -31.377   30  -0.570 0 1.B   
ATOM   1878  CA  ILE B 208      66.543  80.020 -30.398   65   0.200 0 1.B   
ATOM   1879  CB  ILE B 208      67.102  81.434 -30.178   65   0.000 0 1.B   
ATOM   1880  CG1 ILE B 208      67.637  82.005 -31.489   69   0.000 0 1.B   
ATOM   1881  CG2 ILE B 208      68.212  81.386 -29.130   70   0.000 0 1.B   
ATOM   1882  CD1 ILE B 208      68.000  83.463 -31.403   70   0.000 0 1.B   
ATOM   1883  C   ILE B 208      65.986  79.460 -29.103   66   0.500 0 1.B   
ATOM   1884  O   ILE B 208      65.095  80.060 -28.490   31  -0.500 0 1.B   
ATOM   1885  N   PHE B 209      66.521  78.323 -28.684   30  -0.570 0 1.B   
ATOM   1887  CA  PHE B 209      66.016  77.653 -27.500   65   0.200 0 1.B   
ATOM   1888  CB  PHE B 209      66.363  76.170 -27.554   69   0.000 0 1.B   
ATOM   1889  CG  PHE B 209      65.637  75.448 -28.642   67   0.000 0 1.B   
ATOM   1890  CD1 PHE B 209      64.339  75.008 -28.440   67   0.000 0 1.B   
ATOM   1891  CD2 PHE B 209      66.221  75.257 -29.883   67   0.000 0 1.B   
ATOM   1892  CE1 PHE B 209      63.647  74.360 -29.442   67   0.000 0 1.B   
ATOM   1893  CE2 PHE B 209      65.535  74.610 -30.893   67   0.000 0 1.B   
ATOM   1894  CZ  PHE B 209      64.245  74.162 -30.672   67   0.000 0 1.B   
ATOM   1895  C   PHE B 209      66.559  78.321 -26.248   66   0.500 0 1.B   
ATOM   1896  O   PHE B 209      67.752  78.631 -26.153   31  -0.500 0 1.B   
ATOM   1897  N   THR B 210      65.658  78.558 -25.300   30  -0.570 0 1.B   
ATOM   1899  CA  THR B 210      65.976  79.320 -24.107   65   0.200 0 1.B   
ATOM   1900  CB  THR B 210      64.705  79.501 -23.275   65   0.265 0 1.B   
ATOM   1901  OG1 THR B 210      63.732  80.221 -24.046   71  -0.700 0 1.B   
ATOM   1903  CG2 THR B 210      65.005  80.248 -21.997   70  -0.000 0 1.B   
ATOM   1904  C   THR B 210      67.058  78.630 -23.284   66   0.500 0 1.B   
ATOM   1905  O   THR B 210      67.159  77.400 -23.249   31  -0.500 0 1.B   
ATOM   1906  N   ASN B 211      67.879  79.445 -22.623   30  -0.570 0 1.B   
ATOM   1908  CA  ASN B 211      68.888  78.942 -21.696   65   0.200 0 1.B   
ATOM   1909  CB  ASN B 211      69.978  79.984 -21.471   69  -0.000 0 1.B   
ATOM   1910  CG  ASN B 211      71.065  79.483 -20.546   66   0.500 0 1.B   
ATOM   1911  OD1 ASN B 211      71.075  78.312 -20.166   31  -0.500 0 1.B   
ATOM   1912  ND2 ASN B 211      71.978  80.369 -20.164   30  -0.850 0 1.B   
ATOM   1915  C   ASN B 211      68.208  78.593 -20.377   66   0.500 0 1.B   
ATOM   1916  O   ASN B 211      67.830  79.488 -19.615   31  -0.500 0 1.B   
ATOM   1917  N   THR B 212      68.039  77.298 -20.111   30  -0.570 0 1.B   
ATOM   1919  CA  THR B 212      67.392  76.828 -18.897   65   0.200 0 1.B   
ATOM   1920  CB  THR B 212      66.317  75.791 -19.232   65   0.265 0 1.B   
ATOM   1921  OG1 THR B 212      66.862  74.786 -20.100   71  -0.700 0 1.B   
ATOM   1923  CG2 THR B 212      65.120  76.461 -19.902   70  -0.000 0 1.B   
ATOM   1924  C   THR B 212      68.383  76.262 -17.887   66   0.500 0 1.B   
ATOM   1925  O   THR B 212      67.985  75.502 -16.999   31  -0.500 0 1.B   
ATOM   1926  N   ALA B 213      69.665  76.610 -17.995   30  -0.570 0 1.B   
ATOM   1928  CA  ALA B 213      70.636  76.136 -17.014   65   0.200 0 1.B   
ATOM   1929  CB  ALA B 213      72.036  76.665 -17.330   70   0.000 0 1.B   
ATOM   1930  C   ALA B 213      70.212  76.571 -15.616   66   0.500 0 1.B   
ATOM   1931  O   ALA B 213      69.748  77.694 -15.407   31  -0.500 0 1.B   
ATOM   1932  N   SER B 214      70.405  75.678 -14.651   30  -0.570 0 1.B   
ATOM   1934  CA  SER B 214      69.891  75.865 -13.304   65   0.200 0 1.B   
ATOM   1935  CB  SER B 214      69.512  74.505 -12.716   69   0.265 0 1.B   
ATOM   1936  OG  SER B 214      68.255  74.064 -13.200   71  -0.700 0 1.B   
ATOM   1938  C   SER B 214      70.884  76.548 -12.377   66   0.500 0 1.B   
ATOM   1939  O   SER B 214      70.472  77.176 -11.397   31  -0.500 0 1.B   
ATOM   1940  N   PHE B 215      72.177  76.416 -12.640   30  -0.570 0 1.B   
ATOM   1942  CA  PHE B 215      73.213  76.975 -11.783   65   0.200 0 1.B   
ATOM   1943  CB  PHE B 215      74.021  75.828 -11.173   69   0.000 0 1.B   
ATOM   1944  CG  PHE B 215      73.143  74.841 -10.442   67   0.000 0 1.B   
ATOM   1945  CD1 PHE B 215      72.703  75.111  -9.155   67   0.000 0 1.B   
ATOM   1946  CD2 PHE B 215      72.703  73.685 -11.067   67   0.000 0 1.B   
ATOM   1947  CE1 PHE B 215      71.870  74.228  -8.485   67   0.000 0 1.B   
ATOM   1948  CE2 PHE B 215      71.869  72.795 -10.406   67   0.000 0 1.B   
ATOM   1949  CZ  PHE B 215      71.450  73.070  -9.109   67   0.000 0 1.B   
ATOM   1950  C   PHE B 215      74.064  77.958 -12.578   66   0.500 0 1.B   
ATOM   1951  O   PHE B 215      74.637  77.597 -13.616   31  -0.500 0 1.B   
ATOM   1952  N   SER B 216      74.137  79.194 -12.092   30  -0.570 0 1.B   
ATOM   1954  CA  SER B 216      74.970  80.242 -12.670   65   0.200 0 1.B   
ATOM   1955  CB  SER B 216      76.437  79.953 -12.385   69   0.265 0 1.B   
ATOM   1956  OG  SER B 216      76.734  80.136 -11.011   71  -0.700 0 1.B   
ATOM   1958  C   SER B 216      74.762  80.431 -14.187   66   0.500 0 1.B   
ATOM   1959  O   SER B 216      75.698  80.375 -14.952   31  -0.500 0 1.B   
ATOM   1960  N   PRO B 217      73.515  80.689 -14.608   30  -0.570 0 1.B   
ATOM   1961  CA  PRO B 217      73.250  80.818 -16.047   65   0.285 0 1.B   
ATOM   1962  CB  PRO B 217      71.719  80.827 -16.122   69   0.000 0 1.B   
ATOM   1963  CG  PRO B 217      71.279  81.310 -14.778   69   0.000 0 1.B   
ATOM   1964  CD  PRO B 217      72.272  80.708 -13.825   69   0.285 0 1.B   
ATOM   1965  C   PRO B 217      73.828  82.092 -16.641   66   0.500 0 1.B   
ATOM   1966  O   PRO B 217      73.758  83.171 -16.048   31  -0.500 0 1.B   
ATOM   1967  N   ALA B 218      74.406  81.954 -17.828   30  -0.570 0 1.B   
ATOM   1969  CA  ALA B 218      74.681  83.115 -18.656   65   0.200 0 1.B   
ATOM   1970  CB  ALA B 218      75.370  82.701 -19.951   70   0.000 0 1.B   
ATOM   1971  C   ALA B 218      73.375  83.838 -18.968   66   0.500 0 1.B   
ATOM   1972  O   ALA B 218      72.283  83.276 -18.855   31  -0.500 0 1.B   
ATOM   1973  N   GLN B 219      73.487  85.110 -19.334   30  -0.570 0 1.B   
ATOM   1975  CA  GLN B 219      72.363  85.830 -19.905   65   0.200 0 1.B   
ATOM   1976  CB  GLN B 219      72.030  87.083 -19.084   69   0.000 0 1.B   
ATOM   1977  CG  GLN B 219      71.618  86.778 -17.649   69   0.000 0 1.B   
ATOM   1978  CD  GLN B 219      71.467  88.021 -16.794   66   0.500 0 1.B   
ATOM   1979  OE1 GLN B 219      72.111  89.043 -17.035   31  -0.500 0 1.B   
ATOM   1980  NE2 GLN B 219      70.605  87.940 -15.785   30  -0.850 0 1.B   
ATOM   1983  C   GLN B 219      72.659  86.211 -21.349   66   0.500 0 1.B   
ATOM   1984  O   GLN B 219      73.813  86.300 -21.774   31  -0.500 0 1.B   
ATOM   1985  N   GLY B 220      71.589  86.420 -22.110   30  -0.570 0 1.B   
ATOM   1987  CA  GLY B 220      71.689  86.931 -23.460    1   0.200 0 1.B   
ATOM   1988  C   GLY B 220      72.001  85.923 -24.545   66   0.500 0 1.B   
ATOM   1989  O   GLY B 220      72.249  86.338 -25.681   31  -0.500 0 1.B   
ATOM   1990  N   VAL B 221      72.009  84.620 -24.248   30  -0.570 0 1.B   
ATOM   1992  CA  VAL B 221      72.312  83.612 -25.257   65   0.200 0 1.B   
ATOM   1993  CB  VAL B 221      73.777  83.119 -25.200   65   0.000 0 1.B   
ATOM   1994  CG1 VAL B 221      74.735  84.254 -25.509   70   0.000 0 1.B   
ATOM   1995  CG2 VAL B 221      74.094  82.482 -23.846   70  -0.000 0 1.B   
ATOM   1996  C   VAL B 221      71.372  82.425 -25.109   66   0.500 0 1.B   
ATOM   1997  O   VAL B 221      70.918  82.089 -24.010   31  -0.500 0 1.B   
ATOM   1998  N   GLY B 222      71.092  81.789 -26.241   30  -0.570 0 1.B   
ATOM   2000  CA  GLY B 222      70.349  80.549 -26.277    1   0.200 0 1.B   
ATOM   2001  C   GLY B 222      71.029  79.581 -27.216   66   0.500 0 1.B   
ATOM   2002  O   GLY B 222      72.164  79.819 -27.640   31  -0.500 0 1.B   
ATOM   2003  N   VAL B 223      70.352  78.490 -27.549   30  -0.570 0 1.B   
ATOM   2005  CA  VAL B 223      70.909  77.435 -28.386   65   0.200 0 1.B   
ATOM   2006  CB  VAL B 223      70.930  76.087 -27.643   65   0.000 0 1.B   
ATOM   2007  CG1 VAL B 223      71.340  74.964 -28.582   70   0.000 0 1.B   
ATOM   2008  CG2 VAL B 223      71.876  76.169 -26.451   70  -0.000 0 1.B   
ATOM   2009  C   VAL B 223      70.083  77.349 -29.661   66   0.500 0 1.B   
ATOM   2010  O   VAL B 223      68.846  77.345 -29.611   31  -0.500 0 1.B   
ATOM   2011  N   GLN B 224      70.768  77.279 -30.797   30  -0.570 0 1.B   
ATOM   2013  CA  GLN B 224      70.130  77.225 -32.104   65   0.200 0 1.B   
ATOM   2014  CB  GLN B 224      70.371  78.527 -32.875   69   0.000 0 1.B   
ATOM   2015  CG  GLN B 224      69.589  78.659 -34.163   69   0.000 0 1.B   
ATOM   2016  CD  GLN B 224      69.679  80.060 -34.745   66   0.500 0 1.B   
ATOM   2017  OE1 GLN B 224      70.745  80.506 -35.163   31  -0.500 0 1.B   
ATOM   2018  NE2 GLN B 224      68.555  80.766 -34.764   30  -0.850 0 1.B   
ATOM   2021  C   GLN B 224      70.696  76.036 -32.865   66   0.500 0 1.B   
ATOM   2022  O   GLN B 224      71.917  75.867 -32.939   31  -0.500 0 1.B   
ATOM   2023  N   LEU B 225      69.813  75.220 -33.434   30  -0.570 0 1.B   
ATOM   2025  CA  LEU B 225      70.220  74.065 -34.220   65   0.200 0 1.B   
ATOM   2026  CB  LEU B 225      69.325  72.856 -33.946   69   0.000 0 1.B   
ATOM   2027  CG  LEU B 225      69.321  72.298 -32.520   65   0.000 0 1.B   
ATOM   2028  CD1 LEU B 225      68.871  70.843 -32.531   70   0.000 0 1.B   
ATOM   2029  CD2 LEU B 225      70.686  72.427 -31.866   70   0.000 0 1.B   
ATOM   2030  C   LEU B 225      70.184  74.400 -35.702   66   0.500 0 1.B   
ATOM   2031  O   LEU B 225      69.286  75.104 -36.174   31  -0.500 0 1.B   
ATOM   2032  N   THR B 226      71.171  73.888 -36.434   30  -0.570 0 1.B   
ATOM   2034  CA  THR B 226      71.246  74.055 -37.877   65   0.200 0 1.B   
ATOM   2035  CB  THR B 226      72.392  74.997 -38.281   65   0.265 0 1.B   
ATOM   2036  OG1 THR B 226      73.614  74.546 -37.689   71  -0.700 0 1.B   
ATOM   2038  CG2 THR B 226      72.110  76.419 -37.841   70  -0.000 0 1.B   
ATOM   2039  C   THR B 226      71.453  72.708 -38.556   66   0.500 0 1.B   
ATOM   2040  O   THR B 226      71.971  71.759 -37.964   31  -0.500 0 1.B   
ATOM   2041  N   ARG B 227      71.034  72.648 -39.818   30  -0.570 0 1.B   
ATOM   2043  CA  ARG B 227      71.327  71.537 -40.719   65   0.200 0 1.B   
ATOM   2044  CB  ARG B 227      70.052  70.789 -41.113   69   0.000 0 1.B   
ATOM   2045  CG  ARG B 227      68.893  71.700 -41.503   69   0.070 0 1.B   
ATOM   2046  CD  ARG B 227      67.575  70.952 -41.693   69   0.310 0 1.B   
ATOM   2047  NE  ARG B 227      66.556  71.838 -42.253   30  -0.700 0 1.B   
ATOM   2049  CZ  ARG B 227      66.380  72.059 -43.553   66   0.640 0 1.B   
ATOM   2050  NH1 ARG B 227      67.150  71.456 -44.450   30  -0.800 0 1.B   
ATOM   2053  NH2 ARG B 227      65.427  72.891 -43.958   30  -0.800 0 1.B   
ATOM   2056  C   ARG B 227      72.038  72.132 -41.932   66   0.500 0 1.B   
ATOM   2057  O   ARG B 227      71.421  72.839 -42.737   31  -0.500 0 1.B   
ATOM   2058  N   ASN B 228      73.332  71.848 -42.054   30  -0.570 0 1.B   
ATOM   2060  CA  ASN B 228      74.203  72.462 -43.062   65   0.200 0 1.B   
ATOM   2061  CB  ASN B 228      74.021  71.813 -44.427   69  -0.000 0 1.B   
ATOM   2062  CG  ASN B 228      75.077  72.267 -45.411   66   0.500 0 1.B   
ATOM   2063  OD1 ASN B 228      76.276  72.177 -45.133   31  -0.500 0 1.B   
ATOM   2064  ND2 ASN B 228      74.642  72.833 -46.528   30  -0.850 0 1.B   
ATOM   2067  C   ASN B 228      73.971  73.967 -43.173   66   0.500 0 1.B   
ATOM   2068  O   ASN B 228      73.790  74.516 -44.260   31  -0.500 0 1.B   
ATOM   2069  N   GLY B 229      73.969  74.645 -42.031   30  -0.570 0 1.B   
ATOM   2071  CA  GLY B 229      73.840  76.083 -42.009    1   0.200 0 1.B   
ATOM   2072  C   GLY B 229      72.420  76.604 -41.923   66   0.500 0 1.B   
ATOM   2073  O   GLY B 229      72.223  77.748 -41.506   31  -0.500 0 1.B   
ATOM   2074  N   THR B 230      71.427  75.810 -42.317   30  -0.570 0 1.B   
ATOM   2076  CA  THR B 230      70.043  76.263 -42.267   65   0.200 0 1.B   
ATOM   2077  CB  THR B 230      69.178  75.488 -43.260   65   0.265 0 1.B   
ATOM   2078  OG1 THR B 230      69.714  75.626 -44.584   71  -0.700 0 1.B   
ATOM   2080  CG2 THR B 230      67.742  75.991 -43.232   70  -0.000 0 1.B   
ATOM   2081  C   THR B 230      69.488  76.108 -40.855   66   0.500 0 1.B   
ATOM   2082  O   THR B 230      69.559  75.029 -40.257   31  -0.500 0 1.B   
ATOM   2083  N   ILE B 231      68.928  77.200 -40.335   30  -0.570 0 1.B   
ATOM   2085  CA  ILE B 231      68.324  77.217 -39.009   65   0.200 0 1.B   
ATOM   2086  CB  ILE B 231      68.017  78.671 -38.617   65   0.000 0 1.B   
ATOM   2087  CG1 ILE B 231      69.316  79.454 -38.412   69   0.000 0 1.B   
ATOM   2088  CG2 ILE B 231      67.133  78.734 -37.379   70   0.000 0 1.B   
ATOM   2089  CD1 ILE B 231      69.120  80.962 -38.431   70   0.000 0 1.B   
ATOM   2090  C   ILE B 231      67.064  76.359 -38.998   66   0.500 0 1.B   
ATOM   2091  O   ILE B 231      66.241  76.425 -39.922   31  -0.500 0 1.B   
ATOM   2092  N   ILE B 232      66.900  75.562 -37.945   30  -0.570 0 1.B   
ATOM   2094  CA  ILE B 232      65.721  74.723 -37.756   65   0.200 0 1.B   
ATOM   2095  CB  ILE B 232      66.094  73.282 -37.384   65   0.000 0 1.B   
ATOM   2096  CG1 ILE B 232      67.168  72.725 -38.322   69   0.000 0 1.B   
ATOM   2097  CG2 ILE B 232      64.855  72.390 -37.437   70   0.000 0 1.B   
ATOM   2098  CD1 ILE B 232      67.803  71.432 -37.827   70   0.000 0 1.B   
ATOM   2099  C   ILE B 232      64.854  75.358 -36.667   66   0.500 0 1.B   
ATOM   2100  O   ILE B 232      65.234  75.327 -35.483   31  -0.500 0 1.B   
ATOM   2101  N   PRO B 233      63.698  75.933 -36.995   30  -0.570 0 1.B   
ATOM   2102  CA  PRO B 233      62.772  76.368 -35.945   65   0.285 0 1.B   
ATOM   2103  CB  PRO B 233      61.767  77.272 -36.673   69   0.000 0 1.B   
ATOM   2104  CG  PRO B 233      62.141  77.258 -38.129   69   0.000 0 1.B   
ATOM   2105  CD  PRO B 233      63.174  76.197 -38.347   69   0.285 0 1.B   
ATOM   2106  C   PRO B 233      62.071  75.181 -35.299   66   0.500 0 1.B   
ATOM   2107  O   PRO B 233      62.060  74.064 -35.818   31  -0.500 0 1.B   
ATOM   2108  N   ALA B 234      61.455  75.442 -34.152   30  -0.570 0 1.B   
ATOM   2110  CA  ALA B 234      60.629  74.432 -33.510   65   0.200 0 1.B   
ATOM   2111  CB  ALA B 234      60.301  74.858 -32.082   70   0.000 0 1.B   
ATOM   2112  C   ALA B 234      59.339  74.195 -34.292   66   0.500 0 1.B   
ATOM   2113  O   ALA B 234      58.815  75.089 -34.962   31  -0.500 0 1.B   
ATOM   2114  N   ASN B 235      58.822  72.968 -34.189   30  -0.570 0 1.B   
ATOM   2116  CA  ASN B 235      57.520  72.610 -34.759   65   0.200 0 1.B   
ATOM   2117  CB  ASN B 235      56.380  73.260 -33.974   69  -0.000 0 1.B   
ATOM   2118  CG  ASN B 235      56.335  72.782 -32.537   66   0.500 0 1.B   
ATOM   2119  OD1 ASN B 235      55.865  71.679 -32.251   31  -0.500 0 1.B   
ATOM   2120  ND2 ASN B 235      56.838  73.601 -31.627   30  -0.850 0 1.B   
ATOM   2123  C   ASN B 235      57.462  72.959 -36.242   66   0.500 0 1.B   
ATOM   2124  O   ASN B 235      56.474  73.496 -36.742   31  -0.500 0 1.B   
ATOM   2125  N   ASN B 236      58.539  72.629 -36.952   30  -0.570 0 1.B   
ATOM   2127  CA  ASN B 236      58.656  72.866 -38.387   65   0.200 0 1.B   
ATOM   2128  CB  ASN B 236      59.493  74.124 -38.630   69  -0.000 0 1.B   
ATOM   2129  CG  ASN B 236      59.306  74.707 -40.014   66   0.500 0 1.B   
ATOM   2130  OD1 ASN B 236      59.741  74.134 -41.013   31  -0.500 0 1.B   
ATOM   2131  ND2 ASN B 236      58.678  75.880 -40.074   30  -0.850 0 1.B   
ATOM   2134  C   ASN B 236      59.304  71.619 -38.979   66   0.500 0 1.B   
ATOM   2135  O   ASN B 236      60.502  71.385 -38.778   31  -0.500 0 1.B   
ATOM   2136  N   THR B 237      58.526  70.835 -39.727   30  -0.570 0 1.B   
ATOM   2138  CA  THR B 237      58.953  69.490 -40.106   65   0.200 0 1.B   
ATOM   2139  CB  THR B 237      57.759  68.672 -40.602   65   0.265 0 1.B   
ATOM   2140  OG1 THR B 237      56.808  68.525 -39.542   71  -0.700 0 1.B   
ATOM   2142  CG2 THR B 237      58.210  67.286 -41.070   70  -0.000 0 1.B   
ATOM   2143  C   THR B 237      60.048  69.524 -41.169   66   0.500 0 1.B   
ATOM   2144  O   THR B 237      59.898  70.160 -42.214   31  -0.500 0 1.B   
ATOM   2145  N   VAL B 238      61.151  68.832 -40.884   30  -0.570 0 1.B   
ATOM   2147  CA  VAL B 238      62.256  68.648 -41.820   65   0.200 0 1.B   
ATOM   2148  CB  VAL B 238      63.613  68.803 -41.111   65   0.000 0 1.B   
ATOM   2149  CG1 VAL B 238      64.767  68.550 -42.078   70   0.000 0 1.B   
ATOM   2150  CG2 VAL B 238      63.743  70.172 -40.451   70  -0.000 0 1.B   
ATOM   2151  C   VAL B 238      62.122  67.259 -42.435   66   0.500 0 1.B   
ATOM   2152  O   VAL B 238      61.865  66.284 -41.718   31  -0.500 0 1.B   
ATOM   2153  N   SER B 239      62.284  67.160 -43.756   30  -0.570 0 1.B   
ATOM   2155  CA  SER B 239      62.177  65.875 -44.439   65   0.200 0 1.B   
ATOM   2156  CB  SER B 239      61.600  66.029 -45.847   69   0.265 0 1.B   
ATOM   2157  OG  SER B 239      61.340  64.754 -46.415   71  -0.700 0 1.B   
ATOM   2159  C   SER B 239      63.538  65.197 -44.529   66   0.500 0 1.B   
ATOM   2160  O   SER B 239      64.547  65.837 -44.839   31  -0.500 0 1.B   
ATOM   2161  N   LEU B 240      63.557  63.894 -44.249   30  -0.570 0 1.B   
ATOM   2163  CA  LEU B 240      64.739  63.063 -44.438   65   0.200 0 1.B   
ATOM   2164  CB  LEU B 240      64.957  62.170 -43.219   69   0.000 0 1.B   
ATOM   2165  CG  LEU B 240      65.408  62.844 -41.923   65   0.000 0 1.B   
ATOM   2166  CD1 LEU B 240      65.325  61.858 -40.769   70   0.000 0 1.B   
ATOM   2167  CD2 LEU B 240      66.823  63.391 -42.049   70   0.000 0 1.B   
ATOM   2168  C   LEU B 240      64.649  62.204 -45.693   66   0.500 0 1.B   
ATOM   2169  O   LEU B 240      65.527  61.367 -45.919   31  -0.500 0 1.B   
ATOM   2170  N   GLY B 241      63.613  62.387 -46.510   30  -0.570 0 1.B   
ATOM   2172  CA  GLY B 241      63.425  61.532 -47.670    1   0.200 0 1.B   
ATOM   2173  C   GLY B 241      63.051  60.110 -47.283   66   0.500 0 1.B   
ATOM   2174  O   GLY B 241      62.351  59.865 -46.297   31  -0.500 0 1.B   
ATOM   2175  N   ALA B 242      63.506  59.160 -48.094   30  -0.570 0 1.B   
ATOM   2177  CA  ALA B 242      63.276  57.741 -47.847   65   0.200 0 1.B   
ATOM   2178  CB  ALA B 242      63.206  56.965 -49.163   70   0.000 0 1.B   
ATOM   2179  C   ALA B 242      64.400  57.204 -46.973   66   0.500 0 1.B   
ATOM   2180  O   ALA B 242      65.572  57.280 -47.355   31  -0.500 0 1.B   
ATOM   2181  N   VAL B 243      64.051  56.676 -45.804   30  -0.570 0 1.B   
ATOM   2183  CA  VAL B 243      65.023  56.113 -44.873   65   0.200 0 1.B   
ATOM   2184  CB  VAL B 243      64.928  56.768 -43.486   65   0.000 0 1.B   
ATOM   2185  CG1 VAL B 243      65.931  56.120 -42.541   70   0.000 0 1.B   
ATOM   2186  CG2 VAL B 243      65.171  58.264 -43.586   70  -0.000 0 1.B   
ATOM   2187  C   VAL B 243      64.797  54.610 -44.785   66   0.500 0 1.B   
ATOM   2188  O   VAL B 243      63.671  54.155 -44.537   31  -0.500 0 1.B   
ATOM   2189  N   GLY B 244      65.866  53.843 -44.991   30  -0.570 0 1.B   
ATOM   2191  CA  GLY B 244      65.798  52.395 -44.965    1   0.200 0 1.B   
ATOM   2192  C   GLY B 244      66.687  51.786 -43.901   66   0.500 0 1.B   
ATOM   2193  O   GLY B 244      66.913  52.395 -42.851   31  -0.500 0 1.B   
ATOM   2194  N   THR B 245      67.196  50.581 -44.164   30  -0.570 0 1.B   
ATOM   2196  CA  THR B 245      67.942  49.837 -43.152   65   0.200 0 1.B   
ATOM   2197  CB  THR B 245      68.108  48.379 -43.598   65   0.265 0 1.B   
ATOM   2198  OG1 THR B 245      68.635  48.339 -44.930   71  -0.700 0 1.B   
ATOM   2200  CG2 THR B 245      66.773  47.642 -43.556   70  -0.000 0 1.B   
ATOM   2201  C   THR B 245      69.306  50.442 -42.845   66   0.500 0 1.B   
ATOM   2202  O   THR B 245      69.861  50.160 -41.778   31  -0.500 0 1.B   
ATOM   2203  N   SER B 246      69.867  51.248 -43.743   30  -0.570 0 1.B   
ATOM   2205  CA  SER B 246      71.123  51.936 -43.455   65   0.200 0 1.B   
ATOM   2206  CB  SER B 246      71.875  52.271 -44.745   69   0.265 0 1.B   
ATOM   2207  OG  SER B 246      72.341  51.097 -45.382   71  -0.700 0 1.B   
ATOM   2209  C   SER B 246      70.841  53.210 -42.671   66   0.500 0 1.B   
ATOM   2210  O   SER B 246      69.945  53.983 -43.025   31  -0.500 0 1.B   
ATOM   2211  N   ALA B 247      71.614  53.432 -41.612   30  -0.570 0 1.B   
ATOM   2213  CA  ALA B 247      71.381  54.581 -40.750   65   0.200 0 1.B   
ATOM   2214  CB  ALA B 247      72.278  54.505 -39.517   70   0.000 0 1.B   
ATOM   2215  C   ALA B 247      71.630  55.884 -41.505   66   0.500 0 1.B   
ATOM   2216  O   ALA B 247      72.573  55.997 -42.295   31  -0.500 0 1.B   
ATOM   2217  N   VAL B 248      70.781  56.871 -41.247   30  -0.570 0 1.B   
ATOM   2219  CA  VAL B 248      70.850  58.179 -41.881   65   0.200 0 1.B   
ATOM   2220  CB  VAL B 248      69.578  58.466 -42.698   65   0.000 0 1.B   
ATOM   2221  CG1 VAL B 248      69.517  59.916 -43.157   70   0.000 0 1.B   
ATOM   2222  CG2 VAL B 248      69.497  57.529 -43.899   70  -0.000 0 1.B   
ATOM   2223  C   VAL B 248      71.048  59.213 -40.780   66   0.500 0 1.B   
ATOM   2224  O   VAL B 248      70.252  59.279 -39.832   31  -0.500 0 1.B   
ATOM   2225  N   SER B 249      72.108  60.013 -40.897   30  -0.570 0 1.B   
ATOM   2227  CA  SER B 249      72.328  61.094 -39.945   65   0.200 0 1.B   
ATOM   2228  CB  SER B 249      73.751  61.640 -40.066   69   0.265 0 1.B   
ATOM   2229  OG  SER B 249      73.944  62.712 -39.158   71  -0.700 0 1.B   
ATOM   2231  C   SER B 249      71.328  62.217 -40.184   66   0.500 0 1.B   
ATOM   2232  O   SER B 249      71.017  62.560 -41.328   31  -0.500 0 1.B   
ATOM   2233  N   LEU B 250      70.817  62.793 -39.098   30  -0.570 0 1.B   
ATOM   2235  CA  LEU B 250      70.020  64.003 -39.227   65   0.200 0 1.B   
ATOM   2236  CB  LEU B 250      69.232  64.262 -37.937   69   0.000 0 1.B   
ATOM   2237  CG  LEU B 250      67.954  63.419 -37.774   65   0.000 0 1.B   
ATOM   2238  CD1 LEU B 250      68.263  61.928 -37.653   70   0.000 0 1.B   
ATOM   2239  CD2 LEU B 250      67.118  63.876 -36.584   70   0.000 0 1.B   
ATOM   2240  C   LEU B 250      70.870  65.214 -39.590   66   0.500 0 1.B   
ATOM   2241  O   LEU B 250      70.314  66.244 -39.985   31  -0.500 0 1.B   
ATOM   2242  N   GLY B 251      72.191  65.117 -39.477   30  -0.570 0 1.B   
ATOM   2244  CA  GLY B 251      73.068  66.220 -39.852    1   0.200 0 1.B   
ATOM   2245  C   GLY B 251      72.883  67.470 -39.020   66   0.500 0 1.B   
ATOM   2246  O   GLY B 251      73.009  68.584 -39.542   31  -0.500 0 1.B   
ATOM   2247  N   LEU B 252      72.598  67.312 -37.732   30  -0.570 0 1.B   
ATOM   2249  CA  LEU B 252      72.310  68.436 -36.856   65   0.200 0 1.B   
ATOM   2250  CB  LEU B 252      71.336  68.020 -35.756   69   0.000 0 1.B   
ATOM   2251  CG  LEU B 252      69.927  67.629 -36.198   65   0.000 0 1.B   
ATOM   2252  CD1 LEU B 252      69.184  67.040 -35.019   70   0.000 0 1.B   
ATOM   2253  CD2 LEU B 252      69.181  68.830 -36.760   70   0.000 0 1.B   
ATOM   2254  C   LEU B 252      73.581  68.989 -36.223   66   0.500 0 1.B   
ATOM   2255  O   LEU B 252      74.500  68.241 -35.880   31  -0.500 0 1.B   
ATOM   2256  N   THR B 253      73.608  70.310 -36.044   30  -0.570 0 1.B   
ATOM   2258  CA  THR B 253      74.699  71.011 -35.383   65   0.200 0 1.B   
ATOM   2259  CB  THR B 253      75.572  71.762 -36.399   65   0.265 0 1.B   
ATOM   2260  OG1 THR B 253      76.238  70.823 -37.252   71  -0.700 0 1.B   
ATOM   2262  CG2 THR B 253      76.607  72.638 -35.692   70  -0.000 0 1.B   
ATOM   2263  C   THR B 253      74.104  71.991 -34.382   66   0.500 0 1.B   
ATOM   2264  O   THR B 253      73.087  72.631 -34.662   31  -0.500 0 1.B   
ATOM   2265  N   ALA B 254      74.731  72.101 -33.215   30  -0.570 0 1.B   
ATOM   2267  CA  ALA B 254      74.296  73.042 -32.189   65   0.200 0 1.B   
ATOM   2268  CB  ALA B 254      74.366  72.416 -30.796   70   0.000 0 1.B   
ATOM   2269  C   ALA B 254      75.151  74.301 -32.235   66   0.500 0 1.B   
ATOM   2270  O   ALA B 254      76.354  74.235 -32.500   31  -0.500 0 1.B   
ATOM   2271  N   ASN B 255      74.512  75.446 -31.986   30  -0.570 0 1.B   
ATOM   2273  CA  ASN B 255      75.162  76.752 -32.008   65   0.200 0 1.B   
ATOM   2274  CB  ASN B 255      74.876  77.514 -33.311   69  -0.000 0 1.B   
ATOM   2275  CG  ASN B 255      75.134  76.679 -34.544   66   0.500 0 1.B   
ATOM   2276  OD1 ASN B 255      76.223  76.720 -35.124   31  -0.500 0 1.B   
ATOM   2277  ND2 ASN B 255      74.128  75.917 -34.954   30  -0.850 0 1.B   
ATOM   2280  C   ASN B 255      74.650  77.590 -30.844   66   0.500 0 1.B   
ATOM   2281  O   ASN B 255      73.530  77.390 -30.367   31  -0.500 0 1.B   
ATOM   2282  N   TYR B 256      75.478  78.520 -30.378   30  -0.570 0 1.B   
ATOM   2284  CA  TYR B 256      74.966  79.620 -29.572   65   0.200 0 1.B   
ATOM   2285  CB  TYR B 256      76.078  80.328 -28.791   69   0.000 0 1.B   
ATOM   2286  CG  TYR B 256      76.905  79.499 -27.828   67   0.000 0 1.B   
ATOM   2287  CD1 TYR B 256      76.533  79.356 -26.493   67   0.000 0 1.B   
ATOM   2288  CD2 TYR B 256      78.090  78.913 -28.241   67   0.000 0 1.B   
ATOM   2289  CE1 TYR B 256      77.312  78.620 -25.605   67   0.000 0 1.B   
ATOM   2290  CE2 TYR B 256      78.870  78.180 -27.372   67   0.000 0 1.B   
ATOM   2291  CZ  TYR B 256      78.481  78.035 -26.057   66   0.265 0 1.B   
ATOM   2292  OH  TYR B 256      79.270  77.303 -25.193   71  -0.700 0 1.B   
ATOM   2294  C   TYR B 256      74.295  80.647 -30.478   66   0.500 0 1.B   
ATOM   2295  O   TYR B 256      74.691  80.837 -31.631   31  -0.500 0 1.B   
ATOM   2296  N   ALA B 257      73.273  81.311 -29.948   30  -0.570 0 1.B   
ATOM   2298  CA  ALA B 257      72.632  82.419 -30.640   65   0.200 0 1.B   
ATOM   2299  CB  ALA B 257      71.432  81.941 -31.468   70   0.000 0 1.B   
ATOM   2300  C   ALA B 257      72.193  83.463 -29.624   66   0.500 0 1.B   
ATOM   2301  O   ALA B 257      71.631  83.121 -28.579   31  -0.500 0 1.B   
ATOM   2302  N   ARG B 258      72.452  84.733 -29.930   30  -0.570 0 1.B   
ATOM   2304  CA  ARG B 258      72.106  85.810 -29.010   65   0.200 0 1.B   
ATOM   2305  CB  ARG B 258      72.827  87.105 -29.388   69   0.000 0 1.B   
ATOM   2306  CG  ARG B 258      74.309  87.122 -29.071   69   0.070 0 1.B   
ATOM   2307  CD  ARG B 258      74.914  88.493 -29.352   69   0.310 0 1.B   
ATOM   2308  NE  ARG B 258      74.400  89.516 -28.442   30  -0.700 0 1.B   
ATOM   2310  CZ  ARG B 258      74.867  90.759 -28.363   66   0.640 0 1.B   
ATOM   2311  NH1 ARG B 258      75.873  91.146 -29.133   30  -0.800 0 1.B   
ATOM   2314  NH2 ARG B 258      74.330  91.615 -27.501   30  -0.800 0 1.B   
ATOM   2317  C   ARG B 258      70.600  86.053 -28.999   66   0.500 0 1.B   
ATOM   2318  O   ARG B 258      69.935  86.006 -30.039   31  -0.500 0 1.B   
ATOM   2319  N   THR B 259      70.064  86.321 -27.806   30  -0.570 0 1.B   
ATOM   2321  CA  THR B 259      68.631  86.491 -27.611   65   0.200 0 1.B   
ATOM   2322  CB  THR B 259      68.142  85.628 -26.438   65   0.265 0 1.B   
ATOM   2323  OG1 THR B 259      68.987  85.842 -25.299   71  -0.700 0 1.B   
ATOM   2325  CG2 THR B 259      68.162  84.162 -26.818   70  -0.000 0 1.B   
ATOM   2326  C   THR B 259      68.218  87.931 -27.350   66   0.500 0 1.B   
ATOM   2327  O   THR B 259      67.015  88.202 -27.272   31  -0.500 0 1.B   
ATOM   2328  N   GLY B 260      69.166  88.852 -27.215   30  -0.570 0 1.B   
ATOM   2330  CA  GLY B 260      68.807  90.243 -26.954    1   0.200 0 1.B   
ATOM   2331  C   GLY B 260      69.438  90.701 -25.656   66   0.500 0 1.B   
ATOM   2332  O   GLY B 260      69.331  90.059 -24.610   31  -0.500 0 1.B   
ATOM   2333  N   GLY B 261      70.105  91.841 -25.727   30  -0.570 0 1.B   
ATOM   2335  CA  GLY B 261      70.677  92.444 -24.548    1   0.200 0 1.B   
ATOM   2336  C   GLY B 261      72.072  91.949 -24.233   66   0.500 0 1.B   
ATOM   2337  O   GLY B 261      72.702  91.176 -24.959   31  -0.500 0 1.B   
ATOM   2338  N   GLN B 262      72.542  92.437 -23.092   30  -0.570 0 1.B   
ATOM   2340  CA  GLN B 262      73.853  92.107 -22.550   65   0.200 0 1.B   
ATOM   2341  CB  GLN B 262      73.937  92.732 -21.153   69   0.000 0 1.B   
ATOM   2342  CG  GLN B 262      75.183  92.463 -20.333   69   0.000 0 1.B   
ATOM   2343  CD  GLN B 262      76.383  93.226 -20.849   66   0.500 0 1.B   
ATOM   2344  OE1 GLN B 262      76.898  92.940 -21.934   31  -0.500 0 1.B   
ATOM   2345  NE2 GLN B 262      76.811  94.227 -20.092   30  -0.850 0 1.B   
ATOM   2348  C   GLN B 262      74.085  90.596 -22.491   66   0.500 0 1.B   
ATOM   2349  O   GLN B 262      73.239  89.843 -22.000   31  -0.500 0 1.B   
ATOM   2350  N   VAL B 263      75.233  90.160 -23.007   30  -0.570 0 1.B   
ATOM   2352  CA  VAL B 263      75.689  88.782 -22.857   65   0.200 0 1.B   
ATOM   2353  CB  VAL B 263      76.433  88.300 -24.112   65   0.000 0 1.B   
ATOM   2354  CG1 VAL B 263      77.132  86.961 -23.859   70   0.000 0 1.B   
ATOM   2355  CG2 VAL B 263      75.480  88.181 -25.295   70  -0.000 0 1.B   
ATOM   2356  C   VAL B 263      76.586  88.721 -21.625   66   0.500 0 1.B   
ATOM   2357  O   VAL B 263      77.601  89.423 -21.551   31  -0.500 0 1.B   
ATOM   2358  N   THR B 264      76.216  87.887 -20.651   30  -0.570 0 1.B   
ATOM   2360  CA  THR B 264      76.966  87.768 -19.407   65   0.200 0 1.B   
ATOM   2361  CB  THR B 264      76.104  88.144 -18.185   65   0.265 0 1.B   
ATOM   2362  OG1 THR B 264      75.029  87.210 -18.048   71  -0.700 0 1.B   
ATOM   2364  CG2 THR B 264      75.533  89.549 -18.341   70  -0.000 0 1.B   
ATOM   2365  C   THR B 264      77.501  86.351 -19.231   66   0.500 0 1.B   
ATOM   2366  O   THR B 264      76.919  85.380 -19.726   31  -0.500 0 1.B   
ATOM   2367  N   ALA B 265      78.616  86.253 -18.510   30  -0.570 0 1.B   
ATOM   2369  CA  ALA B 265      79.272  84.976 -18.266   65   0.200 0 1.B   
ATOM   2370  CB  ALA B 265      80.571  85.204 -17.496   70   0.000 0 1.B   
ATOM   2371  C   ALA B 265      78.359  84.035 -17.485   66   0.500 0 1.B   
ATOM   2372  O   ALA B 265      77.495  84.471 -16.714   31  -0.500 0 1.B   
ATOM   2373  N   GLY B 266      78.554  82.740 -17.688   30  -0.570 0 1.B   
ATOM   2375  CA  GLY B 266      77.755  81.739 -17.004    1   0.200 0 1.B   
ATOM   2376  C   GLY B 266      77.551  80.517 -17.876   66   0.500 0 1.B   
ATOM   2377  O   GLY B 266      78.048  80.420 -18.995   31  -0.500 0 1.B   
ATOM   2378  N   ASN B 267      76.798  79.578 -17.323   30  -0.570 0 1.B   
ATOM   2380  CA  ASN B 267      76.504  78.311 -17.984   65   0.200 0 1.B   
ATOM   2381  CB  ASN B 267      76.195  77.211 -16.964   69  -0.000 0 1.B   
ATOM   2382  CG  ASN B 267      77.351  76.957 -16.007   66   0.500 0 1.B   
ATOM   2383  OD1 ASN B 267      78.466  76.648 -16.421   31  -0.500 0 1.B   
ATOM   2384  ND2 ASN B 267      77.073  77.062 -14.712   30  -0.850 0 1.B   
ATOM   2387  C   ASN B 267      75.316  78.444 -18.931   66   0.500 0 1.B   
ATOM   2388  O   ASN B 267      74.406  79.255 -18.722   31  -0.500 0 1.B   
ATOM   2389  N   VAL B 268      75.330  77.622 -19.977   30  -0.570 0 1.B   
ATOM   2391  CA  VAL B 268      74.242  77.540 -20.946   65   0.200 0 1.B   
ATOM   2392  CB  VAL B 268      74.681  78.040 -22.333   65   0.000 0 1.B   
ATOM   2393  CG1 VAL B 268      73.530  77.945 -23.327   70   0.000 0 1.B   
ATOM   2394  CG2 VAL B 268      75.197  79.468 -22.234   70  -0.000 0 1.B   
ATOM   2395  C   VAL B 268      73.776  76.094 -21.028   66   0.500 0 1.B   
ATOM   2396  O   VAL B 268      74.599  75.174 -21.122   31  -0.500 0 1.B   
ATOM   2397  N   GLN B 269      72.460  75.896 -20.997   30  -0.570 0 1.B   
ATOM   2399  CA  GLN B 269      71.879  74.586 -21.240   65   0.200 0 1.B   
ATOM   2400  CB  GLN B 269      71.687  73.793 -19.947   69   0.000 0 1.B   
ATOM   2401  CG  GLN B 269      71.177  72.376 -20.185   69   0.000 0 1.B   
ATOM   2402  CD  GLN B 269      71.162  71.549 -18.923   66   0.500 0 1.B   
ATOM   2403  OE1 GLN B 269      70.204  71.594 -18.145   31  -0.500 0 1.B   
ATOM   2404  NE2 GLN B 269      72.224  70.786 -18.706   30  -0.850 0 1.B   
ATOM   2407  C   GLN B 269      70.537  74.752 -21.937   66   0.500 0 1.B   
ATOM   2408  O   GLN B 269      69.742  75.621 -21.569   31  -0.500 0 1.B   
ATOM   2409  N   SER B 270      70.291  73.912 -22.939   30  -0.570 0 1.B   
ATOM   2411  CA  SER B 270      68.964  73.778 -23.518   65   0.200 0 1.B   
ATOM   2412  CB  SER B 270      68.846  74.542 -24.841   69   0.265 0 1.B   
ATOM   2413  OG  SER B 270      69.173  75.909 -24.673   71  -0.700 0 1.B   
ATOM   2415  C   SER B 270      68.650  72.304 -23.735   66   0.500 0 1.B   
ATOM   2416  O   SER B 270      69.523  71.521 -24.126   31  -0.500 0 1.B   
ATOM   2417  N   ILE B 271      67.396  71.937 -23.477   30  -0.570 0 1.B   
ATOM   2419  CA  ILE B 271      66.886  70.591 -23.726   65   0.200 0 1.B   
ATOM   2420  CB  ILE B 271      66.164  69.995 -22.506   65   0.000 0 1.B   
ATOM   2421  CG1 ILE B 271      66.958  70.196 -21.214   69   0.000 0 1.B   
ATOM   2422  CG2 ILE B 271      65.886  68.511 -22.752   70   0.000 0 1.B   
ATOM   2423  CD1 ILE B 271      68.387  69.728 -21.280   70   0.000 0 1.B   
ATOM   2424  C   ILE B 271      65.932  70.686 -24.905   66   0.500 0 1.B   
ATOM   2425  O   ILE B 271      64.971  71.465 -24.868   31  -0.500 0 1.B   
ATOM   2426  N   ILE B 272      66.197  69.905 -25.948   30  -0.570 0 1.B   
ATOM   2428  CA  ILE B 272      65.468  70.001 -27.205   65   0.200 0 1.B   
ATOM   2429  CB  ILE B 272      66.362  70.558 -28.326   65   0.000 0 1.B   
ATOM   2430  CG1 ILE B 272      66.870  71.956 -27.944   69   0.000 0 1.B   
ATOM   2431  CG2 ILE B 272      65.603  70.564 -29.646   70   0.000 0 1.B   
ATOM   2432  CD1 ILE B 272      68.075  72.403 -28.733   70   0.000 0 1.B   
ATOM   2433  C   ILE B 272      64.940  68.624 -27.576   66   0.500 0 1.B   
ATOM   2434  O   ILE B 272      65.682  67.637 -27.533   31  -0.500 0 1.B   
ATOM   2435  N   GLY B 273      63.661  68.561 -27.942   30  -0.570 0 1.B   
ATOM   2437  CA  GLY B 273      63.064  67.320 -28.375    1   0.200 0 1.B   
ATOM   2438  C   GLY B 273      63.141  67.133 -29.881   66   0.500 0 1.B   
ATOM   2439  O   GLY B 273      63.086  68.089 -30.645   31  -0.500 0 1.B   
ATOM   2440  N   VAL B 274      63.290  65.875 -30.294   30  -0.570 0 1.B   
ATOM   2442  CA  VAL B 274      63.209  65.473 -31.694   65   0.200 0 1.B   
ATOM   2443  CB  VAL B 274      64.560  64.963 -32.226   65   0.000 0 1.B   
ATOM   2444  CG1 VAL B 274      64.463  64.658 -33.717   70   0.000 0 1.B   
ATOM   2445  CG2 VAL B 274      65.666  65.981 -31.964   70  -0.000 0 1.B   
ATOM   2446  C   VAL B 274      62.143  64.392 -31.816   66   0.500 0 1.B   
ATOM   2447  O   VAL B 274      62.168  63.402 -31.073   31  -0.500 0 1.B   
ATOM   2448  N   THR B 275      61.207  64.584 -32.747   30  -0.570 0 1.B   
ATOM   2450  CA  THR B 275      60.094  63.666 -32.956   65   0.200 0 1.B   
ATOM   2451  CB  THR B 275      58.779  64.253 -32.431   65   0.265 0 1.B   
ATOM   2452  OG1 THR B 275      58.892  64.508 -31.026   71  -0.700 0 1.B   
ATOM   2454  CG2 THR B 275      57.614  63.300 -32.687   70  -0.000 0 1.B   
ATOM   2455  C   THR B 275      59.962  63.371 -34.441   66   0.500 0 1.B   
ATOM   2456  O   THR B 275      59.984  64.292 -35.264   31  -0.500 0 1.B   
ATOM   2457  N   PHE B 276      59.812  62.097 -34.781   30  -0.570 0 1.B   
ATOM   2459  CA  PHE B 276      59.742  61.670 -36.168   65   0.200 0 1.B   
ATOM   2460  CB  PHE B 276      60.528  60.379 -36.372   69   0.000 0 1.B   
ATOM   2461  CG  PHE B 276      61.995  60.534 -36.105   67   0.000 0 1.B   
ATOM   2462  CD1 PHE B 276      62.493  60.438 -34.819   67   0.000 0 1.B   
ATOM   2463  CD2 PHE B 276      62.866  60.827 -37.139   67   0.000 0 1.B   
ATOM   2464  CE1 PHE B 276      63.840  60.604 -34.570   67   0.000 0 1.B   
ATOM   2465  CE2 PHE B 276      64.213  60.994 -36.900   67   0.000 0 1.B   
ATOM   2466  CZ  PHE B 276      64.702  60.885 -35.611   67   0.000 0 1.B   
ATOM   2467  C   PHE B 276      58.296  61.482 -36.609   66   0.500 0 1.B   
ATOM   2468  O   PHE B 276      57.412  61.183 -35.805   31  -0.500 0 1.B   
ATOM   2469  N   VAL B 277      58.075  61.665 -37.910   30  -0.570 0 1.B   
ATOM   2471  CA  VAL B 277      56.759  61.527 -38.517   65   0.200 0 1.B   
ATOM   2472  CB  VAL B 277      56.049  62.896 -38.694   65   0.000 0 1.B   
ATOM   2473  CG1 VAL B 277      55.845  63.578 -37.349   70   0.000 0 1.B   
ATOM   2474  CG2 VAL B 277      56.837  63.796 -39.639   70  -0.000 0 1.B   
ATOM   2475  C   VAL B 277      56.913  60.840 -39.865   66   0.500 0 1.B   
ATOM   2476  O   VAL B 277      57.932  60.985 -40.549   31  -0.500 0 1.B   
ATOM   2477  N   TYR B 278      55.887  60.082 -40.245   30  -0.570 0 1.B   
ATOM   2479  CA  TYR B 278      55.813  59.520 -41.585   65   0.200 0 1.B   
ATOM   2480  CB  TYR B 278      54.914  58.281 -41.602   69   0.000 0 1.B   
ATOM   2481  CG  TYR B 278      55.489  57.034 -40.947   67   0.000 0 1.B   
ATOM   2482  CD1 TYR B 278      56.853  56.752 -40.992   67   0.000 0 1.B   
ATOM   2483  CD2 TYR B 278      54.658  56.140 -40.285   67   0.000 0 1.B   
ATOM   2484  CE1 TYR B 278      57.370  55.609 -40.391   67   0.000 0 1.B   
ATOM   2485  CE2 TYR B 278      55.161  54.998 -39.683   67   0.000 0 1.B   
ATOM   2486  CZ  TYR B 278      56.516  54.734 -39.740   66   0.265 0 1.B   
ATOM   2487  OH  TYR B 278      57.008  53.595 -39.136   71  -0.700 0 1.B   
ATOM   2489  C   TYR B 278      55.263  60.568 -42.542   66   0.500 0 1.B   
ATOM   2490  O   TYR B 278      54.310  61.282 -42.217   31  -0.500 0 1.B   
ATOM   2491  N   GLN B 279      55.864  60.661 -43.725   30  -0.570 0 1.B   
ATOM   2493  CA  GLN B 279      55.386  61.591 -44.744   65   0.200 0 1.B   
ATOM   2494  CB  GLN B 279      56.525  62.499 -45.192   69   0.000 0 1.B   
ATOM   2495  CG  GLN B 279      57.122  63.291 -44.039   69   0.000 0 1.B   
ATOM   2496  CD  GLN B 279      58.163  64.297 -44.478   66   0.500 0 1.B   
ATOM   2497  OE1 GLN B 279      59.106  63.966 -45.197   31  -0.500 0 1.B   
ATOM   2498  NE2 GLN B 279      57.992  65.539 -44.048   30  -0.850 0 1.B   
ATOM   2501  C   GLN B 279      54.773  60.872 -45.944   66   0.500 0 1.B   
ATOM   2502  O   GLN B 279      54.238  61.515 -46.849   31  -0.500 0 1.B   
TER
