# Supplementary material for: Type 1 piliated uropathogenic Escherichia coli hijack the host immune response by binding to CD14
Source: eLife. 2022 Jul 26;11:e78995. doi: 10.7554/eLife.78995 (PMC9359703; doi:10.7554/eLife.78995)
Supplement: Source code 2. [file elife-78995-code2.zip]

Archive with 1 entries (1 files):
- 26-03-2022-RA-eLife-78995/Tracking_migration_single_cell.Rmd
