# Supplementary material for: Type 1 piliated uropathogenic Escherichia coli hijack the host immune response by binding to CD14
Source: eLife. 2022 Jul 26;11:e78995. doi: 10.7554/eLife.78995 (PMC9359703; doi:10.7554/eLife.78995)
Supplement: Source code 4. — Manual outlining of lymph vessels and adjustment of fluorescent intensities of dendritic cell (DC) signals for further analysis in LVmeanDCarea script. [file elife-78995-code4.zip › 26-03-2022-RA-eLife-78995/lymphatics.ijm]

imgName=getTitle()
run("Z Project...", "projection=[Average Intensity]")
run("Split Channels")
//selectWindow("C2-AVG_"+imgName)
//imageCalculator("Subtract create", "C2-AVG_"+imgName,"C1-AVG_"+imgName)
//selectWindow("Result of C2-AVG_"+imgName)
selectWindow("C2-AVG_"+imgName)
run("Threshold...")
waitForUser("please set the correct threshold!")
setOption("BlackBackground", false)
run("Convert to Mask")
selectWindow("C1-AVG_"+imgName)
run("RGB Color")
setForegroundColor(0, 0, 255)
waitForUser("Malen nach LV")
run("Split Channels")
//run("Concatenate...", "open image1=[C1-AVG_"+imgName+" (blue)] image2=[Result of C2-AVG_"+imgName+"] image3=[-- None --]")
run("Concatenate...", "open image1=[C1-AVG_"+imgName+" (blue)] image2=[C2-AVG_"+imgName+"] image3=[-- None --]")
saveAs("Tiff", File.directory+File.nameWithoutExtension+".tif")
