# Supplementary material for: Type 1 piliated uropathogenic Escherichia coli hijack the host immune response by binding to CD14
Source: eLife. 2022 Jul 26;11:e78995. doi: 10.7554/eLife.78995 (PMC9359703; doi:10.7554/eLife.78995)
Supplement: Source code 5. — Returns average of fluorescence intensity of dendritic cells (DCs) inside and outside of lymph vessels. [file elife-78995-code5.zip › 26-03-2022-RA-eLife-78995/LVmeanDCarea.ijm]

roiManager("reset")
setOption("BlackBackground", true)
setSlice(2)
run("Fill Holes", "slice")
run("Fill Holes", "slice")
run("Erode", "slice")
run("Erode", "slice")
run("Erode", "slice")
run("Dilate", "slice")
run("Dilate", "slice")
run("Dilate", "slice")
setSlice(1)
run("Create Selection")
roiManager("Add")
roiManager("Select", 0)
setSlice(2)
run("Set Measurements...", "area mean redirect=None decimal=3")
run("Measure")
run("Rotate 90 Degrees Right")
run("Measure")
