# Supplementary material for: Type 1 piliated uropathogenic Escherichia coli hijack the host immune response by binding to CD14
Source: eLife. 2022 Jul 26;11:e78995. doi: 10.7554/eLife.78995 (PMC9359703; doi:10.7554/eLife.78995)
Supplement: Source code 6. [file elife-78995-code6.zip › 26-03-2022-RA-eLife-78995/ear assay images median.ijm]

imgName=getTitle();
run("Split Channels");
selectWindow("C1-"+imgName);
run("Z Project...", "projection=[Median]");
selectWindow("C2-"+imgName);
run("Z Project...", "projection=[Median]");
run("Merge Channels...", "open c4=[MED_C1-"+imgName+"] c6=[MED_C2-"+imgName+"] c3-[-- None --] create");
run("Brightness/Contrast...");
waitForUser("please set the correct brightness/contrast! press apply!");
//setOption("BlackBackground", false);
run("Stack to RGB");
run("Scale Bar...", "width=100 height=30 font=120 color=White background=None location=[Lower Right] bold overlay");
run("Flatten");
saveAs("Tiff", File.directory+File.nameWithoutExtension+".tif");
close("*")
